# Supplementary material for: Pressure cycling technology-assisteddata-independent acquisition proteomics reveals molecular alterations and potential therapeutic targets in minor glomerular abnormalities
Source: Precis Clin Med. 2026 Feb 13;9(1):pbag006. doi: 10.1093/pcmedi/pbag006 (PMC12999293; doi:10.1093/pcmedi/pbag006)
Supplement: pbag006_Supplemental_Files [file pbag006_supplemental_files.zip]

Archive with 5 entries (5 files):
- Supplementary data.docx
- Supplementary Table 1.xlsx
- Supplementary Table 2.xlsx
- Supplementary Table 3.xlsx
- Supplementary Table 4.xlsx
