# Supplementary material for: Pressure cycling technology-assisteddata-independent acquisition proteomics reveals molecular alterations and potential therapeutic targets in minor glomerular abnormalities
Source: Precis Clin Med. 2026 Feb 13;9(1):pbag006. doi: 10.1093/pcmedi/pbag006 (PMC12999293; doi:10.1093/pcmedi/pbag006)
Supplement: pbag006_Supplemental_Files [file pbag006_supplemental_files.zip › Supplementary Table 1.xlsx]

## Sheet: Table S1
Supplementary Table 1. Baseline characteristics of patients with MGA and DNT.
Number	Gender	Age (years)	Serum Creatinine (μmol/L)	Estimated Glomerular Filtration Rate (ml/min)	Blood Urea Nitrogen (mmol/L)
MGA01	Male	51	85	90.97	6.1
MGA02	Female	39	66	101.28	4.9
MGA03	Male	39	92	89.94	14.2
MGA04	Male	17	60	140.51	5.8
MGA05	Female	39	64	105.12	5.8
MGA06	Female	21	81	90.36	6.8
MGA07	Female	20	53	131.67	3.3
MGA08	Female	29	67	107.45	5.2
MGA09	Female	63	92	57.27	9.4
MGA10	Female	32	60	116.18	4.1
MGA11	Male	51	70	103.87	11.3
MGA12	Male	25	105	84.58	3.6
MGA13	Female	61	66	86.78	7.5
MGA14	Female	31	44	129.57	4.5
MGA15	Male	52	73	101.38	4.4
MGA16	Female	69	59	90.09	3.9
MGA17	Female	48	58	105	6
MGA18	Female	50	53	106.65	5.9
MGA19	Male	34	101	83.22	4.9
MGA20	Female	23	58	125.15	5.5
MGA21	Female	38	62	110.01	4.7
MGA22	Female	58	70	82.54	10.9
MGA23	Female	27	84	82.32	9.3
MGA24	Female	29	58	119.99	4.1
MGA25	Female	57	73	79.1	3.2
MGA26	Male	62	88	80.75	4.8
MGA27	Female	59	101	52.62	7.8
DNT01	Male	70	56	99.62	3.6
DNT02	Male	69	85	80.17	7.6
DNT03	Male	35	91	94.4	4
DNT04	Male	58	91	79.75	5.6
DNT05	Male	62	115	58.84	6.9
DNT06	Female	66	60	91.5	4.1
DNT07	Male	71	89	72.19	7.7
DNT08	Male	55	85	88.45	7.8
DNT09	Male	46	79	102.36	5.6
DNT10	Male	60	109	63.22	5.5
DNT11	Female	62	85	63.46	6.4
DNT12	Male	55	75	98.17	4.9
DNT13	Female	62	92	57.67	5.6
DNT14	Female	69	72	73.85	4.1
DNT15	Male	76	67	88.72	5.6
DNT16	Female	62	72	78.12	4.1
DNT17	Female	32	52	121.78	3.1
DNT18	Male	23	71	125.71	3.8
DNT19	Female	60	59	95.97	4.4
DNT20	Male	52	78	99.35	5.5
DNT21	Female	39	47	120.71	3.8
DNT22	Female	56	68	86.7	5.2
DNT23	Male	74	80	83.29	4.9
DNT24	Male	78	108	56.73	4.2
