# Supplementary material for: Pressure cycling technology-assisteddata-independent acquisition proteomics reveals molecular alterations and potential therapeutic targets in minor glomerular abnormalities
Source: Precis Clin Med. 2026 Feb 13;9(1):pbag006. doi: 10.1093/pcmedi/pbag006 (PMC12999293; doi:10.1093/pcmedi/pbag006)
Supplement: pbag006_Supplemental_Files [file pbag006_supplemental_files.zip › Supplementary Table 2.xlsx]

## Sheet: Table S2
Supplementary Table 2. Quantified PGs of HeLa cell lysate (QC sample) across six replicates.
PG.ProteinGroups	QC1	QC2	QC3	QC4	QC5	QC6
A0A024RBG1	0.568958	0.566126	0.59225	0.646368	0.524249	0.455382
A0A096LP01	0.514939	0.523127	0.511999	0.290547	0.528847	0.437037
A0A0B4J2F0	0.519475	0.512499	0.507858	0.537688	0.461387	0.491486
A0A0U1RRE5	0.232162	0.227667	0.23322	0.20915	0.289124	0.273811
A0A0U1RRL7	1.32825	1.37512	1.41431	1.67764	1.55113	1.95644
A0A1B0GUY1	0.371536	0.360891	0.44788	0.44227	0.494553	0.468226
A0A1B0GVM2;A6NFQ2	0.286251	0.237765	0.232326	0.219085	0.282086	0.215257
A0A590UK10;Q6ZSZ5	1.33782	1.53473	1.58385	1.60895	1.42724	1.34896
A0AAG2SUK6;Q16540	3.62715	3.33376	3.65166	3.59029	3.71555	3.76099
A0AAG2UWQ9	2.68083	2.82938	2.81066	2.89976	2.83416	2.9604
A0AAG2UXZ5;P39060	0.226049	0.247298	0.269668	0.275226	0.274339	0.258053
A0AV96	0.518292	0.447309	0.509179	0.551729	0.588321	0.465339
A0AVT1	1.71503	1.68758	1.67697	1.73178	1.55203	1.52871
A0FGR8	2.67985	2.70623	2.71125	2.81005	2.84145	2.82212
A0JLT2	0.449382	0.469746	0.44364	0.495518	0.424657	0.416921
A0JNW5	0.0895628	0.109369	0.108623	0.133724	0.127291	0.119247
A0MZ66	7.94736	8.15419	8.06797	8.43629	8.26037	8.15062
A0PJW6	0.804181	0.847379	0.907954	0.890302	0.958265	0.867761
A1A4S6	0.184439	0.181755	0.185805	0.174201	0.180591	0.178988
A1L0T0	1.26924	1.30681	1.41389	1.37922	1.39224	1.34335
A1L170	0.417851	0.404531	0.444364	0.361479	0.453404	0.412411
A1L188	0.300268	0.397693	0.302098	0.2738	0.394066	0.609369
A1L390	0.701386	0.699365	0.723454	0.740937	0.75793	0.650968
A1X283	0.306694	0.217662	0.217421	0.271809	0.260124	0.241906
A2RRD8	1.18856	1.22433	1.10817	1.0934	1.22391	1.0244
A2RRP1	0.544122	0.515784	0.483014	0.556977	0.569055	0.502369
A2RTX5	0.575316	0.473714	0.537567	0.511581	0.539761	0.40782
A2RUC4	0.26508	0.275151	0.30275	0.358116	0.324635	0.389172
A2RUS2	0.31241	0.320334	0.182294	0.342357	0.147428	0.189861
A3KMH1	0.726822	0.752164	0.721936	0.730031	0.693481	0.71028
A3KN83	1.5444	1.57145	1.4792	1.61602	1.44989	1.63372
A4D1E9	1.2946	1.22932	1.28556	1.3372	1.30161	1.22341
A4D1P6	0.403579	0.491484	0.533904	0.579359	0.525633	0.536708
A5D8V6	0.586408	0.749956	0.776288	0.679161	0.678566	0.728441
A5PLL7	1.05546	1.04777	0.915595	0.984163	1.29206	1.19634
A5PLN9	0.358284	0.336108	0.290397	0.352108	0.295464	0.380799
A5YKK6	2.5126	2.44912	2.57455	2.58429	2.53983	2.49399
A6NCE7;Q9GZQ8	2.31515	2.19814	2.10732	2.2222	2.39319	2.28698
A6ND36	0.264605	0.394254	0.414672	0.37729	0.406398	0.415537
A6NDG6	5.99357	5.98991	6.20399	6.34581	6.13009	6.36019
A6NDU8	1.53358	1.37238	1.61255	1.55513	1.39258	1.31726
A6NED2	0.901516	0.894054	0.947667	0.917067	0.897545	0.836111
A6NFI3	0.116815	0.14358	0.0684071	0.124202	0.0814438	0.0580031
A6NHL2	1.20176	1.26004	1.25168	1.43223	1.12852	1.24114
A6NHR9	0.535371	0.518441	0.590976	0.572639	0.550548	0.546503
A6NHT5	0.133666	0.113576	0.123723	0.110999	0.152584	0.139192
A6NHX0	0.719135	0.64449	0.585691	0.635755	0.73183	0.652461
A6NI28	0.377945	0.300156	0.396263	0.299112	0.405558	0.367161
A6NIH7	0.488612	0.553976	0.500402	0.611737	0.61944	0.594119
A6NJ78	0.366333	0.406165	0.503987	0.382346	0.416088	0.524257
A6NKD9	0.754716	0.707845	0.712586	0.776744	0.830909	0.824736
A6NKF1	0.709515	0.709634	0.677838	0.652206	0.752	0.75021
A6NNY8	0.577858	0.548849	0.569948	0.405539	0.536136	0.416442
A7E2V4	0.393801	0.423947	0.389333	0.430254	0.556904	0.493334
A7KAX9	0.110804	0.107841	0.0752976	0.117142	0.12918	0.141979
A8CG34	0.993048	0.842127	1.02602	1.15001	1.07219	1.13607
A8MPP1	0.303658	0.281157	0.295384	0.318133	0.294276	0.278894
A8MQ03	0.358609	0.388824	0.407253	0.430273	0.507037	0.422956
A8MT69	0.582123	0.538342	0.592078	0.518642	0.55338	0.475955
A8MTT3	0.544588	0.628087	0.542502	0.577614	0.604629	0.565575
A8MVJ9	0.249401	0.296599	0.256276	0.291992	0.293828	0.262607
A8MWD9;P62308	20.3988	20.7136	21.6288	22.712	20.7773	21.8866
A8MXV4	0.448745	0.465193	0.25068	0.236768	0.380209	0.349522
A9UHW6	0.225617	0.222215	0.231705	0.19423	0.261623	0.200977
A9YTQ3	0.240965	0.190499	0.194736	0.297305	0.295987	0.287704
B0YJ81	0.21192	0.27499	0.285004	0.262158	0.227493	0.208484
B1AK53	1.66813	1.71754	1.5411	1.62814	1.52401	1.64486
B2RTY4	0.0637194	0.0873861	0.0977908	0.0909318	0.100232	0.16487
B3KNS4	0.79534	0.864477	0.73871	0.834947	0.784997	0.906613
B7ZAQ6;P0CG08	0.726597	0.845476	0.786617	0.848988	0.770083	1.38019
C4AMC7;Q6VEQ5	0.498466	0.480916	0.477164	0.49666	0.457076	0.490146
E9PAV3	20.784	21.0931	21.1111	20.3974	20.5287	21.5928
E9PRG8	5.59548	5.95934	5.85405	5.62758	6.0818	5.78308
G2XKQ0	4.81494	4.97049	4.82229	4.83809	4.87803	5.17789
H0Y944	2.56701	2.36947	2.4296	2.2909	2.51499	2.29941
L0R819	0.300489	0.302843	0.303241	0.347562	0.329556	0.344915
O00115	1.92644	2.04031	2.57162	2.35491	2.27542	2.21546
O00116	5.87946	5.98499	5.80353	6.05833	6.21035	6.17425
O00124	0.460049	0.420946	0.425497	0.436882	0.489286	0.410783
O00139	1.96993	1.86386	1.95486	1.99049	2.08275	1.96259
O00142	0.204462	0.320585	0.202551	0.65054	0.283111	0.0234698
O00148	16.7528	13.9644	14.8255	15.8704	13.2296	16.2555
O00151	2.85449	2.9345	2.84469	2.8396	2.82538	2.89682
O00154	3.74643	3.81224	4.03229	4.12189	4.12448	4.19342
O00159	5.60606	5.66973	5.87592	5.94726	5.79116	5.85224
O00160	0.288986	0.181694	0.23628	0.241998	0.299626	0.257404
O00161	1.55022	1.54964	1.58093	1.68061	1.60588	1.66395
O00165	0.920151	0.88703	0.768015	0.839768	0.855602	0.752853
O00170	4.37647	4.29882	4.36954	4.81759	4.70732	4.73309
O00178	0.595345	0.635056	0.627719	0.695287	0.683357	0.701261
O00180	0.762704	0.822204	0.854001	0.860123	0.784906	0.656525
O00186	1.34942	1.3792	1.39681	1.44184	1.40076	1.3688
O00189	0.432732	0.347848	0.404288	0.401629	0.399382	0.435104
O00193	2.01892	2.31437	2.32225	2.33924	1.70273	1.79772
O00194	0.942002	0.936694	0.944472	0.941426	0.983269	0.940206
O00203	1.52284	1.48152	1.51642	1.48735	1.45437	1.5828
O00212	1.72724	1.88212	1.81556	1.88066	1.96756	2.06944
O00217	2.0719	1.92503	2.0122	1.80699	1.78623	1.84431
O00220	0.62389	0.509876	0.98643	0.665914	0.62139	0.629494
O00221	0.133193	0.133435	0.003232	0.0493104	0.10716	0.0551566
O00231	9.34691	9.64711	9.76177	9.7551	9.31253	9.79145
O00232	3.82121	3.79094	3.8652	3.7996	3.98585	3.85173
O00233	1.04271	1.08252	1.04902	1.01378	1.08084	1.08541
O00244	0.973555	1.01126	0.646441	1.23679	0.855333	0.785829
O00255	0.74162	0.669234	0.685084	0.747518	0.781418	0.677389
O00257	0.709639	0.711217	0.826717	0.800421	0.890196	0.806866
O00258	0.501042	0.481479	0.487487	0.445378	0.443947	0.437266
O00264	9.03498	8.17282	8.76731	8.57718	8.72993	8.6783
O00267	1.59009	1.61658	1.62649	1.66379	1.57744	1.55549
O00268	0.462829	0.419161	0.441233	0.467421	0.470156	0.468672
O00273	1.81241	1.79423	1.8963	1.95805	1.92259	1.8984
O00291	0.478755	0.477502	0.503121	0.546745	0.550294	0.481763
O00299	12.9054	13.8741	14.0799	15.2772	13.8561	14.4528
O00303	9.07009	9.70241	9.74827	10.0741	9.39807	9.96008
O00308	0.381116	0.357895	0.386125	0.332208	0.402274	0.357187
O00330	1.12815	1.12637	1.13713	1.15215	1.12199	1.0951
O00358	0.196194	0.208213	0.268891	0.155217	0.161364	0.207459
O00391	0.242745	0.165049	0.35147	0.222814	0.26859	0.184102
O00399	0.623061	0.662606	0.591602	0.674857	0.617711	0.597012
O00400	0.823923	0.903774	1.01883	0.912289	0.881531	0.991158
O00401	1.39761	1.38783	1.32416	1.3996	1.42126	1.43901
O00408	0.107941	0.207861	0.205092	0.217245	0.197767	0.182725
O00410	3.97736	4.05084	3.87593	3.88104	3.89762	3.9175
O00411	0.812362	0.950201	0.939905	0.858381	1.03934	0.965224
O00418	0.509295	0.532262	0.550817	0.485269	0.516683	0.507439
O00422	2.23926	2.29405	2.25679	2.42632	2.41612	2.44676
O00423	0.548753	0.546073	0.572741	0.496455	0.524289	0.527926
O00425	2.779	2.96896	2.93482	2.70268	2.87226	3.35453
O00429	2.58689	2.64404	2.66313	2.65016	2.67119	2.58278
O00442	0.714398	0.773833	0.801818	0.792951	0.725561	0.737732
O00443	1.01067	0.912921	0.973497	0.998961	0.959534	0.920744
O00458	0.780467	0.717837	0.774471	0.753367	0.901027	0.815261
O00459	0.399399	0.399078	0.3994	0.435158	0.455612	0.5417
O00461	0.518873	0.50529	0.508872	0.539505	0.549672	0.53292
O00462	0.570222	0.501524	0.496357	0.521614	0.35449	0.491151
O00463	0.195285	0.234505	0.259591	0.287478	0.243186	0.266863
O00468	1.14111	1.20299	1.25801	1.16425	1.29448	1.21895
O00469	1.77118	3.22924	3.82418	3.35977	3.50323	3.70412
O00470	0.243985	0.306804	0.265158	0.24552	0.220103	0.253145
O00471	0.711431	0.776517	0.881804	0.879156	0.861045	0.848615
O00472	0.153079	0.210572	0.178004	0.196275	0.186315	0.169809
O00478	0.631962	0.709455	0.633159	0.757612	0.574088	0.730418
O00479	0.650404	0.577334	0.567319	0.620825	0.582962	0.461116
O00483	7.68116	8.28914	8.40043	8.3803	7.7966	8.93864
O00487	6.9148	7.19585	6.98866	7.28034	7.00439	7.64346
O00488	0.351661	0.330392	0.352471	0.321189	0.30235	0.284261
O00499	2.72239	2.6092	2.68154	2.78199	2.68421	2.65564
O00505	2.27055	2.2274	2.33248	2.37684	2.32389	2.34621
O00506	1.08929	0.771187	0.810852	0.947794	0.796625	0.90873
O00522	0.372482	0.328011	0.323795	0.358764	0.471236	0.373454
O00534	3.37833	3.23542	2.98767	3.37179	3.6728	3.54227
O00541	6.44224	6.15123	6.57044	6.50247	6.39965	6.09232
O00560	2.73155	2.87651	2.86931	3.09082	3.14165	3.09244
O00562	0.586799	0.56273	0.61322	0.568241	0.562362	0.496001
O00566	1.45949	1.528	1.50392	1.48768	1.39803	1.26734
O00567	6.12174	6.54097	6.66169	6.33527	6.28685	6.14182
O00571	10.6786	11.0086	11.8264	11.3642	11.0017	11.3216
O00592	3.03139	3.08299	3.36887	2.97651	2.99034	3.05055
O00622	1.38689	1.85539	1	1.2145	0.885945	1.12046
O00625	3.34633	3.48634	3.53393	3.33204	3.325	3.48473
O00629	4.63476	4.63167	4.25469	4.49892	4.45224	4.45244
O00635	0.173629	0.151171	0.184546	0.165393	0.158429	0.0768237
O00712	0.373743	0.462566	0.372005	0.464156	0.425379	0.371054
O00743	1.4628	1.43667	1.44994	1.26305	1.35601	1.33404
O00744	0.219375	0.237224	0.0878312	0.236995	0.256444	0.249655
O00746	0.617922	0.680831	0.663937	0.752557	0.699861	0.661053
O00748	0.107527	0.0834062	0.0898155	0.0895466	0.130584	0.113721
O00750	0.972492	1.0033	1.06646	1.04551	1.10684	1.0403
O00754	0.586801	0.585675	0.575543	0.548975	0.615224	0.632715
O00762	5.42037	5.56217	5.49982	5.69871	5.33526	4.99734
O00763	3.92572	7.01433	5.88543	5.40566	3.95781	4.38912
O00764	3.14899	2.94972	3.53686	2.97561	3.48876	3.21627
O00767	1.23149	3.45758	1.29113	1.39519	1.26423	1.2262
O14493	0.993946	0.996023	0.952884	1.09867	1.14204	0.884929
O14494	0.334437	0.321466	0.20167	0.128848	0.154648	0.161596
O14495	0.746485	0.821425	0.923178	0.847819	0.708618	0.642665
O14497	1.31671	1.26351	1.37552	1.32622	1.32145	1.33331
O14519;O75956	1.3096	1.22905	1.16916	1.18276	1.10057	1.02258
O14521	3.44088	3.25007	3.22308	3.47119	3.10646	3.37197
O14523	0.307746	0.198649	0.269575	0.254641	0.237526	0.434157
O14524	0.681214	0.658086	0.618363	0.720684	0.700193	0.595255
O14530	1.38706	1.26763	1.33876	1.38111	1.53237	1.34919
O14545	1.71808	1.73121	1.81141	1.8357	1.87145	1.88511
O14548	2.34576	2.34778	2.4381	2.31443	2.57604	2.47757
O14561	1.59055	1.72811	1.67775	1.80784	1.40565	1.85295
O14562	2.21056	2.13695	2.00401	2.0559	2.11195	1.99881
O14569	0.706399	0.848738	0.83255	0.683254	0.853584	0.742674
O14576	0.975097	1.16341	1.16459	1.30587	1.2058	1.30606
O14578	1.06759	1.11185	1.11199	1.21372	0.760233	0.762452
O14579	8.80057	8.91027	9.12404	9.11582	9.198	9.01391
O14593	0.0601878	0.0690379	0.0582696	0.0563306	0.0624382	0.0471807
O14613	0.776057	0.77324	0.701252	0.67786	0.771655	0.696517
O14617	0.819165	0.831961	0.838119	0.83699	0.822498	0.87019
O14618	1.10385	1.33967	1.16713	1.41864	1.07451	1.10341
O14639	1.28542	1.35232	1.42451	1.41466	1.32947	1.35838
O14640	0.671321	0.607807	0.610003	0.629673	0.741933	0.431122
O14641	0.952904	0.881562	0.993789	0.945931	1.03385	0.884298
O14646	1.16994	1.42552	1.18095	1.12184	1.23036	1.29381
O14647	0.665415	0.587685	0.670292	0.65722	0.86188	0.70519
O14653	1.27336	1.2965	1.26823	1.30396	1.32855	1.23909
O14656	1.20573	1.18322	1.1321	1.25253	1.14428	1.14971
O14657	0.740061	0.719445	0.795781	0.765785	0.839225	0.783968
O14662	0.435116	0.350132	0.367213	0.385171	0.402846	0.293814
O14672	0.651666	0.574889	0.577804	0.540821	0.599823	0.603017
O14681	16.9199	17.3507	18.5626	17.5715	18.3166	16.8579
O14684	6.63442	6.55979	6.87823	6.89074	6.68954	6.68404
O14686	0.0990347	0.0901163	0.0741485	0.103034	0.123485	0.108006
O14713	0.568929	0.51008	0.520869	0.335681	0.391375	0.49886
O14715	2.95595	2.95342	2.94736	3.02174	2.9381	2.89217
O14727	0.295275	1.01606	0.396542	1.10032	0.461076	0.492289
O14730	0.434719	0.620454	0.561974	0.538449	0.56765	0.541965
O14732	1.03293	0.944119	0.940331	0.906576	1.11941	1.05408
O14733	0.488538	0.588587	0.59066	0.682626	0.556257	0.60931
O14734	1.22954	1.23213	1.36122	1.39308	1.31216	1.23968
O14735	3.54019	3.24045	3.24531	3.09573	2.98725	3.66507
O14737	6.65662	6.60412	6.70139	6.67477	6.42322	6.6813
O14744	23.4241	23.8353	22.7564	23.7983	24.6451	25.1746
O14745	5.27219	5.5563	5.31653	5.7969	5.15372	5.49109
O14757	0.579532	0.585724	0.606241	0.651706	0.730119	0.673548
O14763	1.24201	1.10888	1.23861	1.15718	1.17586	1.16065
O14772	0.14259	0.153815	0.130425	0.158903	0.144485	0.195239
O14773	0.481427	0.565502	0.544214	0.584629	0.497329	0.530825
O14776	2.94435	2.74474	2.89513	2.96924	2.9067	2.99768
O14777	0.542854	0.971976	0.41587	0.913531	0.709721	0.915582
O14786	0.937798	0.755867	0.850152	0.911795	0.904332	1.01118
O14787	0.324929	0.281885	0.285976	0.370465	0.361499	0.466542
O14795	0.266263	0.191071	0.264275	0.23794	0.276979	0.252363
O14798	0.203725	0.245105	0.19332	0.313156	0.257305	0.304567
O14802	0.987201	1.21169	0.833983	1.01547	1.14176	1.17973
O14810	0.175792	0.138026	0.191531	0.203639	0.214837	0.225404
O14817	0.228493	0.319785	0.292172	0.364685	0.391504	0.357696
O14818	12.8865	13.6325	13.2369	13.2725	13.7326	13.3506
O14828	5.21342	5.65698	5.36419	5.6054	5.08171	5.36319
O14832	0.693265	0.578437	0.268312	0.669424	0.559984	0.526824
O14841	0.267141	0.29207	0.262436	0.31716	0.265783	0.278534
O14867	0.172574	0.14257	0.0868752	0.151462	0.195076	0.145019
O14874	0.93633	0.837745	0.87353	0.851328	0.834192	0.822195
O14879	0.378276	0.605794	0.279279	0.582358	0.18242	0.673519
O14880	21.5996	22.4086	22.0596	23.1582	20.7515	22.9968
O14893	1.8371	1.9947	1.7867	1.83868	2.00793	2.06859
O14907	2.22259	2.35465	2.29838	2.21135	2.18909	2.411
O14908	3.8279	3.85481	3.81876	4.10297	4.26446	4.04663
O14910	3.82086	3.10207	3.66216	3.99087	3.79724	4.02548
O14920	4.0066	4.50528	3.94106	4.60994	4.46756	4.40985
O14925	3.7729	3.81528	4.04067	4.01707	4.06292	3.96116
O14929	13.5379	14.8863	14.1164	14.1672	14.8944	14.8832
O14936	1.30894	1.13456	1.33571	1.14083	1.24729	1.28322
O14939	0.246649	0.226151	0.259288	0.241661	0.240584	0.294337
O14949	4.13564	4.01	3.84187	3.74932	4.04005	3.83164
O14950;P19105	11.1073	11.0633	11.5719	11.5677	11.8234	11.6952
O14964	1.65973	1.60796	1.72855	1.90951	1.71819	1.61019
O14965	0.415293	0.349108	0.33256	0.324286	0.431667	0.608685
O14966	0.35426	0.346257	0.346394	0.382488	0.449492	0.397229
O14972	0.431837	0.442758	0.426874	0.449369	0.465055	0.444463
O14974	2.01034	1.99696	2.01881	2.09917	1.90332	2.05505
O14975	1.99702	1.98697	1.9819	2.09219	2.04295	2.16049
O14976	0.849105	0.939523	0.897805	0.854852	0.860724	0.814252
O14979	12.2813	12.571	12.4475	12.7897	13.1802	12.9687
O14980	4.1102	4.22593	4.22587	4.31093	4.34854	4.27321
O14981	1.69026	1.54875	1.6596	1.56693	1.52599	1.43933
O15013	0.777899	0.524081	0.593162	0.702672	0.719375	0.674831
O15014	0.71037	0.641639	0.667687	0.723621	0.608392	0.623296
O15020	1.12533	1.11028	1.06527	1.19269	1.12538	1.10354
O15027	1.58868	1.53892	1.54689	1.64082	1.55796	1.49961
O15031	1.53648	1.45359	1.56736	1.55515	1.46742	1.45704
O15042	4.46018	4.24188	4.27628	4.297	4.45539	4.30347
O15047	0.7217	0.498456	0.540511	0.502289	0.537921	0.45167
O15061	0.969464	0.893455	0.898876	0.871301	0.856902	0.801679
O15063	0.194559	0.170044	0.16532	0.173272	0.121934	0.108925
O15066	0.551456	0.556282	0.615056	0.592396	0.525584	0.450549
O15067	4.93822	4.78776	5.05838	5.12412	4.88018	4.88565
O15068	0.210826	0.160686	0.24474	0.208836	0.279456	0.182531
O15084	0.948531	1.01269	0.956168	1.09825	1.12515	0.947686
O15085	0.520262	0.583034	0.547392	0.456086	0.5899	0.557127
O15091	0.944273	0.845147	0.917079	0.964934	1.00188	0.946162
O15111	0.226096	0.173731	0.238561	0.212362	0.266805	0.224869
O15116	1.10677	1.06614	1.20511	1.1583	1.12404	1.15048
O15118	2.41152	2.32031	2.25859	2.31118	2.36711	2.2853
O15121	0.824975	0.546288	0.561177	0.87214	0.808178	0.526403
O15126	0.591142	0.527827	0.664114	0.57141	0.62145	0.671858
O15127	1.77599	1.98145	1.8214	2.04672	1.91979	2.02213
O15143	3.61303	3.55828	3.6603	3.76993	3.4946	3.6035
O15144	5.74863	5.79883	5.63869	5.91506	5.72083	5.90693
O15145	4.4589	4.58154	4.45021	4.6007	4.61677	4.63851
O15155	1.55905	1.28248	1.68877	0.968141	1.69264	1.41038
O15156	0.95682	0.920725	0.918741	0.878352	0.868268	0.8952
O15160	4.68037	4.84144	4.74822	4.90353	5.00604	4.86489
O15162	0.873749	0.883499	0.842898	0.809021	0.60462	0.746965
O15164	4.17715	3.80162	3.89814	3.75599	4.24293	4.17352
O15173	2.99065	2.88619	2.94339	3.46009	3.16519	3.33801
O15182	0.362191	0.395469	0.318862	0.283695	0.345579	0.221079
O15194	0.160749	0.247589	0.241987	0.136835	0.131453	0.100956
O15212	3.61201	3.83994	3.72077	3.88129	3.66108	3.65796
O15213	3.25291	3.14147	3.9766	3.3759	3.27573	3.29852
O15217	0.429614	0.340882	0.404389	0.438842	0.320542	0.233188
O15228	0.736594	0.710574	0.782503	0.72878	0.759524	0.778975
O15230	0.392906	0.394929	0.435208	0.402191	0.400654	0.387121
O15231	0.859959	0.81236	0.83841	0.808555	0.794567	0.748731
O15234	0.676167	0.563919	0.676966	0.556555	0.556414	0.452628
O15235	1.20807	1.71444	1.36968	1.20525	1.21547	0.953901
O15239	0.225519	0.262456	0.16903	0.129845	0.0984783	0.105091
O15243	1.28087	1.14747	1.14643	1.16757	1.44413	1.24702
O15258	6.03602	6.33252	6.04456	5.41437	6.86789	6.95901
O15260	15.8824	18.1951	19.063	18.07	18.7316	16.9598
O15269	2.8338	2.95967	3.03133	3.22926	3.21978	3.25145
O15270	1	1.06831	1.1401	1.10339	1.06702	1.08079
O15287	0.359791	0.333414	0.36977	0.368797	0.361335	0.336212
O15294	2.52827	2.53085	2.58733	2.70138	2.60042	2.50182
O15304	0.65914	0.556233	0.613344	0.613063	0.642106	0.609784
O15305	2.81173	2.85509	2.80197	3.02731	2.88371	2.81644
O15318	0.207147	0.229342	0.292203	0.243706	0.20926	0.230752
O15321	1.06858	0.988206	1.07428	1.08836	1.05492	1.04234
O15344	1.39876	1.35338	1.46491	1.43299	1.55019	1.57061
O15347	6.21793	6.26593	6.77881	6.66562	4.55576	6.52977
O15354	0.380699	0.355502	0.402723	0.357138	0.336396	0.305353
O15355	4.24025	4.27629	4.32784	4.45028	4.24479	4.07619
O15357	2.03249	2.03802	1.97948	2.02278	2.00455	2.03184
O15360	1.97665	1.7781	1.65383	1.43397	2.04414	1.47805
O15371	6.37865	6.7669	7.08832	7.26821	6.45288	6.81923
O15372	2.78229	2.93929	3.00124	2.88033	3.00506	3.02781
O15379	0.761831	0.686986	0.689717	0.699841	0.588436	0.630043
O15381	1.96644	2.06938	2.52097	1.97123	1.98607	2.03109
O15382	1.18703	1.23687	1.23518	1.19803	1.27796	1.20256
O15392	0.396283	0.395357	0.415661	0.374027	0.410119	0.423185
O15397	1.93493	1.95745	1.83105	1.90774	1.84702	1.98238
O15400	2.60144	2.48974	2.5544	2.4467	2.45904	2.32195
O15403	1.26959	1.22761	1.37718	1.16973	1.42489	1.08859
O15405	0.746005	0.859535	0.932055	0.865976	0.754538	0.842881
O15417	0.369483	0.341086	0.374237	0.327511	0.297791	0.362799
O15427	9.69574	9.72165	9.88714	9.97991	11.0037	10.5977
O15431	0.479839	0.40994	0.441581	0.495151	0.409936	0.514346
O15438	12.4906	11.3076	10.3412	12.93	15.2786	13.4813
O15439	0.470415	0.425577	0.500731	0.529548	0.532558	0.490556
O15440	0.997939	1.01465	0.972662	1.19389	1.15191	1.10287
O15446	2.36067	2.55887	2.45213	2.4481	2.27217	2.52966
O15460	4.13725	3.99508	3.77394	2.85086	2.79551	2.69861
O15498	2.41979	2.47487	2.65749	2.69178	2.3948	2.64294
O15504	0.457406	0.459703	0.474901	0.504001	0.514995	0.530068
O15511	2.65743	2.37187	2.61905	2.78111	2.59436	2.48343
O15514	2.39341	2.29648	2.13209	2.38932	2.28854	1.97962
O15523	18.2009	18.5697	18.9551	18.2984	18.1087	17.7134
O15525	0.185073	0.170758	0.158549	0.162107	0.147387	0.15198
O15530	0.291855	0.27874	0.290136	0.276143	0.306892	0.301387
O15533	4.12078	4.46219	4.45301	4.38222	4.595	4.32836
O15534	0.367636	0.369715	0.313909	0.367271	0.497152	0.385634
O15541	1.13476	1.07474	1.1279	1.11847	1.13507	1.0726
O15550	0.687878	0.943833	1.00739	0.917983	0.894227	0.754568
O15554	0.201024	0.162741	0.169483	0.192194	0.0970246	0.165571
O43143	8.67262	8.85403	8.83757	8.97314	8.80933	9.01808
O43148	0.96881	1.01714	0.938802	1.06858	1.04117	1.02812
O43149	0.573089	0.512779	0.539117	0.472953	0.528074	0.506985
O43150	0.336897	0.260908	0.314416	0.313308	0.245879	0.277621
O43156	0.860692	0.853654	0.836031	0.809603	0.845378	0.798999
O43157	0.327424	0.537386	0.407648	0.579972	0.516222	0.303167
O43159	1.25176	1.3005	1.42194	1.36053	1.37002	1.24734
O43164	0.608014	0.590616	0.569485	0.644244	0.507275	0.545989
O43169	10.4215	10.4626	11.2374	11.1505	11.34	11.6853
O43172	2.85992	3.03006	2.80586	2.85717	2.82407	2.93325
O43174	0.337747	0.24109	0.327121	0.325768	0.360771	0.362534
O43175	23.3429	24.2714	25.3374	24.8454	22.9787	24.0839
O43181	1.55994	1.68025	1.46993	1.75725	1.38438	2.02938
O43237	1.69189	1.61821	1.70602	1.57452	1.68227	1.77732
O43242	4.52915	4.61736	4.56981	4.77313	4.70344	4.66475
O43248	0.296093	0.316695	0.28642	0.277793	0.276786	0.147807
O43251	2.54368	2.61737	2.56084	2.81796	2.70362	3.09771
O43252	1.7163	1.71487	1.80957	1.81954	1.89166	1.73416
O43255	0.149914	0.131651	0.169532	0.164862	0.176376	0.146509
O43264	3.14597	3.02241	2.90697	3.11107	2.78778	2.87907
O43290	1.90449	1.91267	1.849	1.90172	1.83848	1.7917
O43292	3.32901	3.19579	3.13996	3.12758	3.29316	3.27073
O43293	0.638222	0.642773	0.661064	0.655147	0.611502	0.614805
O43294	0.0484267	0.0592569	0.0732674	0.0683912	0.0934076	0.0957537
O43298	0.687729	0.773088	0.710038	0.811099	0.77971	0.81112
O43299	0.270887	0.219852	0.303897	0.257706	0.292437	0.297138
O43301	0.362861	0.269121	0.389352	0.309228	0.347667	0.324718
O43306	0.292162	0.347769	0.296232	0.359434	0.41734	0.377634
O43310	0.388792	0.38178	0.356313	0.355303	0.432123	0.310458
O43314	0.570827	0.601516	0.537067	0.571345	0.65762	0.547642
O43318	0.318856	0.29242	0.317751	0.363123	0.342882	0.318315
O43324	3.81393	3.86803	3.77431	3.75138	3.82705	3.59592
O43353	0.70395	0.718718	0.670046	0.535334	0.644452	0.679525
O43379	1.04595	1.11568	1.03184	1.32388	0.831151	1.17066
O43390	9.14884	9.29511	9.27724	9.21853	9.02305	9.5284
O43395	5.48929	5.67484	5.63284	5.71664	5.46878	5.86434
O43396	5.04592	5.43731	5.37133	5.39825	5.26653	5.42617
O43399	3.7405	4.1076	4.1655	4.07777	3.77913	4.01849
O43402	1.18312	1.30426	1.15812	1.26231	1.20471	1.25653
O43414	1.85512	1.79785	1.42008	1.54835	1.64773	1.66414
O43422	0.25856	0.207855	0.269634	0.210656	0.182379	0.238531
O43426	0.256712	0.206317	0.247046	0.398726	0.290896	0.275311
O43427	0.285362	0.315908	0.272736	0.279801	0.295657	0.260672
O43432	0.909062	0.911313	0.887002	0.959483	0.917009	1.0007
O43435	0.362752	0.337394	0.385345	0.382426	0.444943	0.325175
O43447	2.29561	2.21734	2.30105	2.21986	2.35077	2.35592
O43462	0.316894	0.300135	0.304537	0.33033	0.36903	0.291425
O43463	0.401776	0.459038	0.503712	0.531445	0.589274	0.423961
O43464	1.55009	1.74202	1.69764	1.85763	1.63451	1.81294
O43474	0.996894	1.11097	1.13056	1.32876	1.08204	1.01071
O43488	2.20916	1.92677	2.17968	2.2119	2.18746	2.10594
O43491	1.23587	1.10864	1.33355	1.36946	1.22069	1.26353
O43493	0.401934	0.383038	0.550074	0.580203	0.493459	0.524212
O43502	0.49913	0.465197	0.411215	0.545187	0.471596	0.40578
O43504	1.15413	1.29103	1.05167	1.00698	0.958452	1.03654
O43505	0.521679	0.459451	0.47821	0.432272	0.512093	0.509296
O43513	0.223437	0.232226	0.259836	0.280088	0.371982	0.365066
O43516	0.976856	0.911802	0.860449	1.02352	0.728737	1.19345
O43556	0.199186	0.202154	0.14776	0.186283	0.160759	0.259418
O43570	0.189691	0.268379	0.257039	0.259694	0.243945	0.187271
O43572	0.566224	0.0951671	0.237191	0.392527	0.419392	0.182149
O43583	1.77344	2.28386	1.97125	2.38464	2.3079	2.43931
O43592	2.98138	3.11036	3.12403	3.18068	2.93634	3.02379
O43598	4.39938	4.81277	4.68435	4.74693	4.38742	4.9345
O43615	2.80547	2.85681	2.68748	2.81936	2.74762	2.90201
O43617	1.33407	1.4476	1.41381	1.51182	1.50878	1.42028
O43633	0.409295	0.499979	0.490845	0.572313	0.522212	0.504474
O43653	0.371547	0.324323	0.367627	0.380158	0.413267	0.325618
O43660	1.99415	1.96843	2.01364	1.89973	1.88059	1.87882
O43663	0.666177	0.662138	0.660063	0.654993	0.618773	0.65803
O43665	0.740495	0.740438	0.776988	0.844459	0.89405	0.783325
O43670	6.29386	6.81058	6.62527	6.97768	6.42513	6.61617
O43674	1.29028	1.53135	1.42777	1.38997	1.27486	1.17869
O43676	1.1717	1.29993	1.40422	1.2006	1.25032	1.12245
O43677	0.327493	0.52929	0.310952	0.426705	0.50012	0.533357
O43678	4.56138	4.70973	4.51648	4.6678	4.86393	4.87933
O43681	4.28366	4.21211	3.96332	4.245	4.20352	4.56872
O43683	0.501034	0.482484	0.453554	0.500066	0.452659	0.425313
O43684	8.28905	8.43075	8.56431	8.80509	8.63543	8.95308
O43688	0.829129	0.816201	0.942175	1.06038	1.28353	1.02185
O43707	26.7868	27.7204	27.2113	27.7498	26.233	27.1784
O43708	1.06346	0.973445	0.858619	0.971677	1.40294	0.767741
O43709	4.98286	3.17019	5.18177	5.1889	3.36191	4.694
O43715	0.244784	0.189963	0.202745	0.242778	0.18293	0.181978
O43716	0.28969	0.287405	0.315723	0.283128	0.408625	0.420934
O43719	1.51688	1.61772	1.59666	1.63899	1.49808	1.55584
O43731	0.722945	0.738946	0.711815	0.679424	0.870442	0.713134
O43739	1.02462	0.792219	0.878648	0.930841	0.978293	0.96974
O43747	2.07962	2.04405	2.07774	2.10906	2.10968	2.15485
O43752	1.10745	1.26533	1.08633	1.21609	1.30957	1.33984
O43760	5.9538	5.71171	5.88316	6.29264	6.41285	6.34331
O43765	2.05527	2.02352	1.97954	2.05664	2.03509	1.9445
O43768	27.1785	27.9169	28.8067	28.1227	28.6765	29.5823
O43772	1.77251	1.73916	1.79143	1.87409	1.7862	1.84054
O43776	5.39876	5.72934	5.90224	5.74625	5.13689	5.81514
O43790	5.01533	1.71312	4.04537	4.03695	1.27891	3.56532
O43795	1.8326	1.81136	1.84272	1.84873	1.85793	1.85347
O43805	0.36371	0.316847	0.359638	0.323994	0.337652	0.335144
O43808	1.38256	1.43085	1.42656	1.44164	1.57043	1.439
O43809	6.01021	6.06125	6.01666	6.14328	5.9381	6.26418
O43813	3.96644	3.94883	4.16756	4.14901	3.88487	3.87062
O43815	1.41969	1.40572	1.45022	1.54991	1.5182	1.3589
O43818	5.53677	5.40899	6.01903	5.67935	6.01868	5.53104
O43819	1.0963	1.07966	1.02168	1.18704	1.07686	1.16011
O43823	1.55549	1.622	1.55614	1.63527	1.57603	1.64301
O43824	0.483093	0.480307	0.398144	0.410524	0.467819	0.400988
O43826	2.67585	3.94431	4.12568	2.99097	4.21401	3.81034
O43837	1.77661	1.67557	1.78962	1.74563	1.77871	1.80262
O43847	2.55599	2.50585	2.52953	2.53052	2.61003	2.4411
O43852	9.08256	9.59747	9.55998	9.76185	9.33802	9.44139
O43865	2.8835	2.8671	3.08991	2.91036	3.04493	2.97955
O43896	1.49542	1.58202	1.51241	1.4485	1.66033	1.55331
O43900	0.450074	0.474468	0.590352	0.591299	0.571985	0.67666
O43909	0.139692	0.115663	0.0923407	0.131181	0.074654	0.0356419
O43913	1.45018	1.47852	1.41621	1.46157	1.55287	1.39773
O43920	2.3143	2.56578	2.61899	2.62194	3.20586	2.90208
O43924	0.5251	0.419603	0.501527	0.485609	0.528854	0.526408
O43929	0.82431	1.01546	0.998773	1.11292	1.04968	1.08279
O43933	0.398304	0.359608	0.376977	0.397026	0.395448	0.335299
O60216	4.11341	4.26426	4.17649	4.39284	4.47621	4.38832
O60218	0.235879	0.257922	0.263781	0.211114	0.233692	0.316436
O60220	0.60929	0.691093	0.567504	0.745883	0.700229	0.686786
O60231	1.64353	1.63088	1.68362	1.67563	1.67133	1.65765
O60232	2.43495	2.42355	2.53161	2.72785	2.75283	2.7172
O60234	0.406033	0.370727	0.329787	0.354879	0.423496	0.489609
O60237	0.395024	0.350382	0.436445	0.292983	0.311743	0.19611
O60238	0.0888054	0.0821545	0.0989939	0.103135	0.107022	0.0794717
O60239	0.168917	0.362291	0.220259	0.343916	0.251484	0.385382
O60244	0.603268	0.647226	0.680754	0.641171	0.617004	0.695019
O60245	0.198365	0.246126	0.20849	0.216136	0.245959	0.20407
O60248	0.367724	0.338373	0.393159	0.476244	0.348287	0.294468
O60256	1.62532	1.56484	1.49354	1.50013	1.49677	1.57736
O60264	6.26814	6.28785	6.27517	6.29381	6.21655	6.34519
O60266	0.458245	0.424501	0.445881	0.45613	0.492668	0.388978
O60271	1.62836	1.55685	1.63783	1.56464	1.57321	1.59809
O60287	1.24178	1.01955	0.93095	0.899205	0.948357	1.05378
O60291	1.0096	1.22041	1.05352	1.14558	1.27316	1.25186
O60292	0.382593	0.321935	0.263449	0.419201	0.341718	0.251169
O60293	1.84259	1.57122	1.6043	1.88308	1.70087	1.80222
O60294	0.729928	0.79334	0.800665	0.74769	0.764591	0.78012
O60306	1.97001	2.19017	2.09138	2.12364	1.87133	1.97452
O60313	2.3785	2.49488	2.48569	2.38346	2.51792	2.52586
O60318	0.603504	0.660132	0.672661	0.705451	0.611981	0.581885
O60331	0.149135	0.233047	0.157595	0.192766	0.170365	0.322001
O60333	0.824008	0.752572	0.791793	0.825768	0.688367	0.860157
O60337	0.95468	0.966662	0.867482	1.02606	0.983712	0.82821
O60341	1.83426	1.92378	1.76396	1.8618	1.77183	1.94588
O60343	1.24772	1.09822	1.04729	1.07164	1.21917	1.14156
O60346	0.236379	0.237901	0.262782	0.222126	0.268685	0.230113
O60353	0.56476	0.575977	0.577877	0.598177	0.59249	0.655259
O60361	0.384582	0.41198	0.304772	0.371603	0.388006	0.315834
O60427	0.670074	0.757485	0.674474	0.704738	0.748216	0.701313
O60437	1.13648	1.08739	1.10604	1.15438	1.08083	1.09752
O60443	2.86862	3.10465	3.02013	2.92333	2.91837	2.8593
O60447	0.181876	0.170033	0.198204	0.143651	0.18128	0.123854
O60476	0.687127	0.809341	0.695174	0.793756	0.858122	0.716145
O60487	1.28743	1.63852	1.68214	1.66032	1.34278	1.02096
O60488	1.61877	1.62212	1.63925	1.69545	1.6812	1.66245
O60493	4.62285	4.94758	4.83251	5.01454	5.05331	5.31058
O60499	0.95358	0.96514	0.976693	1.00153	0.977138	0.938021
O60502	0.963638	0.954221	1.00515	1.01051	1.04878	0.933677
O60503	0.572697	0.568825	0.501076	0.519379	0.493365	0.519973
O60504	4.42261	4.38641	4.43588	4.39049	4.07075	4.5293
O60506	5.99231	6.00231	5.84926	6.28659	6.15095	6.2983
O60508	0.706724	0.609703	0.659505	0.6761	0.68776	0.64417
O60512	0.276184	0.268551	0.270798	0.2876	0.347764	0.27796
O60513	0.612989	0.593646	0.646573	0.669102	0.692773	0.672134
O60518	1.63246	1.28964	1.34581	1.51491	1.52327	1.33761
O60524	1.18463	1.22934	1.16255	1.32961	0.973478	1.16557
O60547	0.75051	0.688829	0.694528	0.735328	0.75289	0.730363
O60551	0.156148	0.201083	0.166554	0.121769	0.157903	0.206226
O60563	2.45672	2.39969	1.75211	2.35426	2.20177	2.30638
O60566	0.845962	0.905973	0.872697	0.953836	0.894998	0.834207
O60568	7.48341	7.68371	7.51824	7.68811	7.45235	8.01204
O60573	0.833546	0.812511	0.714636	0.782532	0.624684	0.745368
O60610	3.92198	3.89965	3.86766	3.91421	3.96662	3.94288
O60613	0.611953	0.640917	0.799704	0.650215	0.533493	0.525561
O60637	1.81367	1.91205	2.18641	2.02175	1.92949	2.10006
O60645	0.964249	0.969821	0.955547	0.976358	0.966418	0.945063
O60664	14.5523	15.0265	15.3346	15.1505	14.3426	15.3106
O60669	0.68666	0.701798	0.660461	0.753197	0.792262	0.891004
O60671	1.34826	1.2453	1.23591	1.20627	1.29613	1.32522
O60675	1.37738	1.37274	1.28557	1.37295	1.3906	1.29824
O60678	3.06814	2.90491	3.44186	2.45063	3.36348	3.64879
O60683	0.11764	0.137331	0.102912	0.126566	0.138431	0.131858
O60684	5.07435	5.45974	5.57627	5.79919	5.45296	5.62247
O60701	7.48088	7.49236	7.863	7.67527	7.37795	7.62768
O60716	2.76851	2.76793	2.92719	2.91029	2.86521	2.8739
O60725	2.13033	2.1659	2.03193	2.04383	1.92012	1.99649
O60749	4.16451	4.09074	4.22038	4.20393	4.26145	4.22012
O60762	4.64362	4.47734	4.33502	4.66326	4.60869	4.46135
O60763	2.58892	2.52287	2.59994	2.62168	2.53903	2.5027
O60779	0.498346	0.57397	0.551962	0.620076	0.565556	0.695405
O60783	0.523088	0.556628	0.534729	0.508748	0.5847	0.504031
O60784	0.5663	0.524779	0.588429	0.579528	0.594807	0.711234
O60825	3.39116	3.4441	3.27574	3.33012	3.15363	3.36556
O60826	1.49714	1.46435	1.40952	1.3279	1.46953	1.5481
O60828	6.96854	7.21489	7.38332	7.42019	7.70858	7.80295
O60830	2.77729	2.46054	3.06704	3.08367	3.07125	2.8921
O60831	5.18144	5.62055	4.98249	5.32509	5.33734	5.23051
O60832	2.69349	2.62228	2.80816	2.82471	2.83778	2.80259
O60841	6.00994	6.2347	6.55003	6.39823	6.09003	6.18612
O60869	11.1741	12.0296	11.7944	11.7945	11.4524	12.0315
O60870	0.364466	0.339156	0.375927	0.330973	0.382556	0.29868
O60884	3.58366	3.61101	3.76216	4.07527	3.76727	3.37896
O60885	7.2556	7.72341	7.46903	8.20585	7.50892	7.52325
O60888	4.03369	4.63116	4.18708	5.26195	4.50321	4.04257
O60906	0.121475	0.135871	0.0855947	0.108448	0.205218	0.173731
O60907	2.34019	2.37905	2.42241	2.29262	2.48686	2.37873
O60909	0.190361	0.200799	0.187944	0.195972	0.168789	0.161162
O60921	0.892801	0.865026	0.736523	0.726789	0.662142	0.584342
O60925	1.65151	1.64469	1.61198	1.68222	1.7616	1.76033
O60927	0.515937	0.572389	0.575288	0.596622	0.571017	0.54446
O60930	1.88806	1.72814	1.76765	1.67556	1.64699	1.59963
O60934	0.7764	0.796658	0.752729	0.746957	0.707736	0.726595
O60936	1.85124	1.94945	1.72292	1.9641	1.83546	1.83126
O60942	0.273649	0.27082	0.25641	0.261486	0.322861	0.1315
O75027	1.27835	1.28545	1.29644	1.32989	1.25061	1.23734
O75030	0.557575	0.570078	0.571546	0.601813	0.6174	0.608872
O75044	0.250593	0.488246	0.449537	0.56612	0.523017	0.434349
O75051	0.146715	0.12456	0.129688	0.152282	0.128166	0.115459
O75052	0.486067	0.392196	0.312552	0.261886	0.334299	0.314959
O75054	2.17273	1.99336	1.87946	2.06855	1.76032	1.57925
O75061	0.350631	0.314678	0.362629	0.269443	0.307244	0.224135
O75063	0.94733	0.88111	1.03145	0.952202	0.894979	0.839735
O75083	4.61584	4.84383	4.7844	4.83928	4.39897	4.93648
O75084	0.396157	0.329993	0.297565	0.314463	0.34211	0.328574
O75110	0.939876	1.00717	0.868564	0.976585	0.92264	1.05945
O75113	0.22849	0.193556	0.228462	0.213192	0.21036	0.170478
O75116	2.9175	3.00262	2.96885	3.01	3.07961	3.04967
O75122	0.517102	0.465908	0.462246	0.448514	0.503796	0.484065
O75127	1.48016	1.50136	1.69969	1.61255	1.75736	1.63576
O75128	1.46556	1.446	1.47715	1.50605	1.43465	1.3194
O75131	3.05842	2.90037	3.1758	3.08768	3.05841	3.2875
O75143	0.267827	0.220277	0.250965	0.205263	0.238483	0.175724
O75144	0.418931	0.416358	0.423612	0.50789	0.699218	0.682491
O75146	1.23809	1.26359	1.30282	1.29633	1.19728	1.32083
O75147	1.42641	1.24798	1.50448	1.51657	1.56767	1.50252
O75150	3.54876	3.96421	3.70209	3.86457	3.83111	2.91447
O75151	1.12103	0.873477	1.01337	0.774546	1.04753	0.749256
O75152	2.6253	2.69542	2.51524	2.69431	2.63587	2.52328
O75153	3.51453	3.51387	3.52312	3.59287	3.49475	3.6975
O75155	3.15767	3.36349	3.55685	3.3709	3.59016	3.5033
O75157	0.484327	0.468667	0.445028	0.513177	0.504371	0.362836
O75164	0.251081	0.176688	0.273545	0.25105	0.217348	0.25939
O75165	1.43301	1.42277	1.35074	1.39412	1.44072	1.34707
O75170	1.96756	2.21026	2.4431	2.25738	2.09881	2.22259
O75175	12.2943	12.6767	12.5219	12.7605	10.7933	13.4279
O75179	1.88599	1.95963	2.00424	2.1246	2.08758	1.9462
O75182	0.263113	0.326658	0.291299	0.292832	0.351304	0.300575
O75190	0.975523	0.982797	0.981012	0.98336	0.948641	0.885702
O75191	0.333648	0.370003	0.401328	0.382572	0.504199	0.40776
O75197	0.214779	0.200969	0.149404	0.199432	0.212221	0.205659
O75204	0.327778	0.367805	0.390028	0.356726	0.292832	0.402274
O75208	0.775447	0.746611	0.724193	0.677756	0.747494	0.685672
O75223	2.05872	2.17852	2.13006	2.34988	2.17893	2.10712
O75251	2.15436	2.21631	2.37745	2.51562	2.44657	2.72518
O75306	3.66465	3.76606	3.84939	3.88546	3.73268	3.90597
O75312	2.5286	2.58717	2.5997	2.6071	2.46142	2.50891
O75317	0.257863	0.264727	0.249807	0.232308	0.291359	0.255359
O75319	0.248592	0.284292	0.253654	0.235156	0.272664	0.205085
O75323	2.23645	2.64348	2.44702	2.36146	2.21891	2.2955
O75330	0.720662	0.542658	0.507609	0.612988	0.634583	0.753067
O75340	7.80881	7.72388	7.9897	7.89749	7.86829	7.39266
O75347	3.22698	3.20008	3.33573	3.40366	3.1315	3.3102
O75348	1.62606	1.70583	1.69573	1.52965	1.66265	1.15645
O75351	2.33347	2.25111	2.21567	2.25471	2.3251	2.20835
O75352	8.48757	8.35548	8.19864	7.82859	8.23511	8.64441
O75362	0.68263	0.583783	0.673603	0.533354	0.548218	0.601178
O75364	0.621021	0.570919	0.632484	0.705164	0.903804	0.819197
O75367	17.6467	18.0853	18.1143	18.365	16.7578	17.7236
O75369	9.2474	9.4282	9.48016	9.73669	9.07752	9.83977
O75376	2.13501	2.21558	2.26816	2.29704	2.28269	2.08845
O75379	0.0900966	0.441388	0.525887	0.177275	0.208636	0.0617826
O75380	0.790499	0.83709	1.0628	0.670424	0.907971	0.789258
O75381	0.778888	0.790555	0.723076	0.851925	0.781143	0.843456
O75382	0.198905	0.2212	0.21239	0.238301	0.25406	0.390365
O75385	0.399901	0.328164	0.322411	0.349417	0.357481	0.261053
O75386	0.563504	0.486494	0.47929	0.511789	0.538087	0.570602
O75390	14.3292	15.4189	15.744	16.5129	14.926	16.0742
O75391	1.75619	1.83512	1.78918	1.91968	1.82809	1.83603
O75394	0.71225	0.781079	0.689597	0.729899	0.645062	0.501183
O75396	6.17055	6.12289	6.17526	6.16718	6.36964	6.46394
O75400	2.51542	2.51878	2.4477	2.63257	2.63781	2.69495
O75410	1.70128	1.71949	1.59308	1.68858	1.75586	1.59551
O75414	0.903284	0.842857	0.891744	0.874417	0.874763	0.827612
O75419	0.46961	0.488631	0.503002	0.521394	0.591221	0.553367
O75420	0.164687	0.180268	0.225688	0.202526	0.219306	0.129186
O75427	1.63511	1.71411	1.62944	1.51755	1.52038	1.5826
O75431	0.985502	0.847118	0.927938	0.886885	0.94892	0.90844
O75436	7.92973	8.59375	8.35221	8.70023	8.02931	8.52176
O75438	2.28855	2.00898	1.77054	1.91403	1.42998	2.61065
O75439	1.68042	1.91888	2.04102	2.15835	2.04068	2.07481
O75446	0.423159	0.415352	0.416587	0.426282	0.445424	0.381052
O75448	0.59859	0.603424	0.614693	0.522923	0.58002	0.61051
O75449	0.548914	0.559412	0.610423	0.436463	0.5995	0.5574
O75459	0.557314	0.619289	0.670292	0.424504	0.353232	0.427054
O75467;Q6AW86	34.1733	32.6969	33.8313	34.2594	37.82	34.4957
O75475	1.57768	1.58325	1.6679	1.70003	1.67989	1.6778
O75477	1.38756	1.58047	1.38759	1.62685	1.61443	1.60424
O75489	1.50005	1.53121	1.53917	1.53616	1.61376	1.67192
O75494	5.85505	6.27605	5.90418	5.84891	6.10888	5.92135
O75496	0.919371	0.901837	0.930261	1.02513	0.992882	1.19989
O75503	0.13948	0.136697	0.156295	0.174995	0.142682	0.10384
O75506	2.60868	2.63036	2.55645	2.71474	2.41789	2.78936
O75521	1.13902	1.11351	1.20849	1.17727	1.15368	1.22605
O75528	1.18408	1.21435	0.937926	0.909263	0.878507	0.805896
O75529	0.199613	0.185383	0.184565	0.225516	0.238066	0.160745
O75530	1.36562	1.25458	1.27076	1.29599	1.27408	1.10814
O75531	7.64523	7.89449	8.32253	7.73227	7.00292	7.84141
O75533	7.9986	8.25131	8.37742	8.53008	8.50892	8.50822
O75534	5.61967	5.54558	5.56195	5.63598	5.58971	5.6945
O75554	0.423842	0.422073	0.479199	0.406883	0.568743	0.542625
O75569	0.977544	1.0025	1.00365	0.95511	1.01257	1.02505
O75575	0.496001	0.434925	0.510782	0.369292	0.474314	0.524432
O75581	0.504528	0.498381	0.480476	0.551168	0.493769	0.520337
O75582	0.414292	0.370629	0.403945	0.387366	0.461815	0.381077
O75586	0.652142	0.634293	0.641133	0.669295	0.691688	0.609514
O75592	0.573162	0.586619	0.591148	0.622311	0.622637	0.615669
O75600	1.28903	0.980321	0.952947	1.13276	1.20166	1.0378
O75607	3.54494	3.4836	3.44067	3.84007	4.09114	3.6191
O75608	2.58112	2.27121	2.31866	2.66223	2.37931	2.09471
O75616	1.53779	1.46688	1.64856	1.61626	1.38521	1.5356
O75629	1.25201	1.48524	1.42973	1.60159	1.53147	1.52401
O75643	6.86952	6.83857	6.90342	6.99775	6.68911	6.8237
O75648	0.692754	0.682169	0.706298	0.732403	0.734685	0.659073
O75663	1.61534	1.84116	1.78444	1.89363	1.68231	1.82301
O75665	0.560386	0.601308	0.645166	0.674149	0.722707	0.701053
O75674	0.83268	0.868012	0.937823	0.836121	0.945362	0.844909
O75676	1.47577	1.47353	1.56848	1.74645	2.16846	2.11254
O75683	1.82268	1.73006	1.67081	1.68469	1.63244	1.58896
O75688	0.71528	0.713701	0.650956	0.800786	0.762967	0.761237
O75691	1.44845	1.38216	1.43523	1.49439	1.56258	1.43078
O75694	3.8943	3.99943	3.95564	4.05161	4.03094	3.97448
O75695	1.61245	1.51203	1.45427	1.55236	1.57047	1.4677
O75712	0.151339	0.12309	0.10972	0.0426646	0.136571	0.105813
O75717	0.401335	0.428035	0.412889	0.470633	0.457759	0.47421
O75718	4.44984	3.99899	4.17469	4.2377	4.12541	4.08526
O75746	3.65586	4.03371	4.02156	4.22853	4.14467	3.75106
O75751	0.814219	0.788277	2.46918	1.19687	1.26878	1.95806
O75764	0.48269	0.448241	0.479619	0.485092	0.372846	0.458216
O75787	1.59191	1.5786	1.68589	1.57875	1.6694	1.55367
O75792	1.01248	0.884179	0.953988	0.94432	0.977879	0.933293
O75794	5.93388	5.61825	5.5354	6.54441	5.89794	6.1509
O75808	0.282026	0.380876	0.190182	0.190349	0.327336	0.321515
O75815	1.64279	2.48209	2.5483	2.07797	1.79145	1.54425
O75817	0.772067	0.810133	0.917247	0.780342	1.0754	0.909705
O75818	0.934178	0.906654	0.902909	0.938494	0.831753	0.855028
O75821	15.2728	15.447	15.0445	15.9148	15.5563	16.8142
O75822	5.3372	5.10932	5.38037	5.57595	5.29747	5.71426
O75828	20.3671	21.6914	20.5505	20.8488	17.5444	20.1159
O75832	2.61954	2.47335	2.7744	2.7216	2.71324	2.68314
O75843	0.195829	0.22521	0.206216	0.230511	0.226744	0.179274
O75844	5.13121	5.18799	5.17836	5.27385	5.22496	5.26765
O75845	0.139542	0.146052	0.126676	0.160154	0.17058	0.148007
O75874	9.37577	10.2358	10.0191	10.7619	9.3742	10.6359
O75879	0.578818	0.71368	0.696283	0.579037	0.662614	0.690724
O75880	1.8878	1.84076	1.8359	1.92479	1.71558	1.82275
O75882	0.123379	0.124278	0.0691997	0.0590864	0.101065	0.14883
O75884	0.136835	0.110674	0.109901	0.110052	0.106751	0.217845
O75886	0.357917	0.393052	0.408946	0.382442	0.348033	0.338874
O75891	0.528419	0.336716	0.711351	1.24207	0.569031	0.819255
O75896	0.219615	0.176723	0.160381	0.165284	0.234651	0.210141
O75909	1.83228	1.64188	1.74919	1.83693	1.84707	1.72817
O75911	0.406142	0.392956	0.466482	0.286781	0.459589	0.382007
O75915	3.97813	3.82361	3.85647	4.13581	4.23102	4.45071
O75925	0.220491	0.1817	0.255175	0.193173	0.288992	0.236459
O75928	0.450915	0.468135	0.457878	0.387553	0.482914	0.646346
O75934	2.40559	2.49984	2.53378	2.51898	2.6285	2.59909
O75935	1.16338	1.33049	1.2914	1.22937	1.32345	1.33325
O75937	2.39453	2.51191	2.50649	2.51715	2.54389	2.4773
O75940	1.10433	1.09613	1.09696	1.1005	1.11195	1.00029
O75947	7.39916	7.07271	8.1589	7.66254	7.56501	7.90647
O75955	4.14266	4.34616	4.28536	4.48603	4.52328	4.31639
O75962	0.855665	0.844242	0.855542	0.734568	0.941898	0.868802
O75964	15.9594	15.811	14.6126	15.7035	15.4769	16.8403
O75973	0.483223	0.503843	0.40776	0.499042	0.510005	0.490706
O75976	0.460013	0.485308	0.439006	0.469284	0.488393	0.439538
O76003	6.90235	6.59728	6.37935	6.95195	6.48541	6.59215
O76021	6.85019	7.07584	7.42087	7.25052	6.88548	7.35535
O76024	1.51879	1.46427	1.45294	1.44264	1.5556	1.47416
O76027	0.445377	0.376211	0.541397	0.600631	0.666156	0.531722
O76031	3.35343	3.62575	3.5398	3.36259	3.33417	3.44678
O76039	0.519859	0.565891	0.727207	0.866016	0.641202	0.706329
O76041	0.264361	0.329971	0.378012	0.32032	0.431214	0.388628
O76071	2.81992	2.55925	2.7963	2.82435	2.75353	2.70076
O76076	1.71159	1.83769	1.71106	1.63381	1.59515	1.61781
O76080	0.548226	0.566116	0.605747	0.598215	0.648776	0.450005
O76082	1.91517	1.44833	1.43805	1.30373	1.30937	1.09576
O76094	3.04318	2.98425	3.08079	3.14005	2.96777	2.97347
O76095	1.10651	1.0335	1.05288	1.1152	1.07305	1.10626
O77932	0.541367	0.635822	0.559683	0.668885	0.536389	0.701184
O94760	0.930079	1.00239	1.07061	1.00123	0.969685	1.1124
O94761	0.234872	0.229232	0.209167	0.242438	0.250031	0.197074
O94763	0.774195	0.775339	0.771395	0.693651	0.804218	0.789155
O94766	0.511541	0.449009	0.50083	0.607592	0.483362	0.481229
O94776	5.96061	5.9649	5.94667	6.09952	5.92633	6.06165
O94782	0.0873403	0.0860949	0.0818801	0.0794669	0.0859201	0.0748242
O94788	1.37748	1.50727	1.24086	1.85483	1.54375	1.98748
O94804	0.433534	0.423582	0.434427	0.426124	0.509466	0.432928
O94808	4.74934	4.93845	4.75773	4.75119	5.01534	4.92885
O94811	0.337048	0.411966	0.309406	0.235072	0.306702	0.253709
O94817	0.399072	0.102478	0.25908	0.255826	0.328626	0.289974
O94822	1.88904	3.02485	2.82216	2.48781	2.35021	2.8046
O94826	2.58693	2.61574	2.6196	2.6706	2.54186	2.62917
O94829	0.447491	0.467313	0.499851	0.412565	0.452024	0.433773
O94830	0.52742	0.380469	0.440122	0.354819	0.323726	0.238517
O94842	0.665393	0.683187	0.732022	0.749014	0.799755	0.735221
O94855	1.8395	1.99103	2.04165	2.06538	1.96125	1.90556
O94864	0.680862	0.630994	0.726852	0.586218	0.555883	0.745256
O94874	1.21672	1.25387	1.26835	1.32862	1.28405	1.33525
O94875	0.133268	0.158894	0.220547	0.170162	0.0813882	0.120486
O94880	0.830898	0.807429	0.845796	0.863326	0.91611	0.664286
O94886	0.212165	0.247493	0.369866	0.303913	0.330276	0.346599
O94887	0.354831	0.191913	0.229052	0.188608	0.197937	0.383903
O94888	1.8367	1.59317	1.70227	1.84611	1.87466	1.79718
O94901	2.60709	2.62151	2.63272	2.7179	2.68807	2.67997
O94903	0.784016	0.832927	0.839874	0.799738	0.769207	0.76496
O94905	2.06791	1.95652	2.07604	2.13187	1.935	2.15639
O94906	5.77027	5.80174	5.97133	6.0975	5.83516	5.86035
O94907	0.381285	0.299604	0.283971	0.352067	0.295389	0.207761
O94913	0.680033	0.6625	0.621843	0.656064	0.704417	0.687306
O94915	0.278538	0.253418	0.241274	0.250628	0.317549	0.236028
O94916	0.379425	0.362072	0.417273	0.458475	0.317892	0.343809
O94919	0.605928	0.668005	0.639593	0.699191	0.628155	0.638461
O94925	3.5083	3.78274	3.87275	3.73486	3.51086	3.79672
O94927	1.23439	1.29694	1.31791	1.21364	1.09902	1.03399
O94952	0.399286	0.450529	0.430604	0.466125	0.414608	0.392347
O94953	0.352159	0.317177	0.272394	0.288481	0.321161	0.2677
O94964	0.616034	0.68415	0.758023	0.665076	0.813079	0.727146
O94966	1.17828	1.2473	1.12271	1.21902	1.21756	1.24964
O94967	0.38119	0.402209	0.41833	0.38178	0.388339	0.348597
O94973	1.17033	1.17077	1.20112	1.1883	1.12676	1.163
O94979	12.0189	11.9167	12.1122	12.1796	12.3454	12.7239
O94985	0.310943	0.357445	0.267051	0.332799	0.414692	0.400252
O94992	1.8519	1.9598	1.86594	2.01704	2.11624	1.99013
O95049	0.189108	0.242916	0.209956	0.216705	0.225992	0.194556
O95059	1.45272	1.35573	1.36017	1.31428	1.33666	1.12597
O95067	0.229965	0.27505	0.258453	0.272247	0.266487	0.249946
O95070	1.86865	1.83635	1.93898	2.1168	2.00647	1.83672
O95071	1.7843	1.61329	1.91747	1.98322	2.0055	1.96492
O95081	0.644125	0.687742	0.621	0.715613	0.788776	0.72853
O95084	0.533465	0.561445	0.517604	0.488408	0.432171	0.538665
O95104	0.925372	0.812709	0.992996	0.942338	0.972229	0.833228
O95139	3.23689	3.19299	3.49295	3.24382	3.31982	3.56049
O95140	2.43136	2.56209	2.49557	2.78827	2.32045	2.42413
O95147	0.29043	0.247844	0.359061	0.330524	0.324756	0.259337
O95149	1.0433	1.04056	1.06048	1.07391	1.1039	1.02047
O95153	0.117538	0.109804	0.0902883	0.110992	0.104834	0.155793
O95155	1.01058	1.02772	1.02687	1.03727	1.04612	0.969886
O95159	2.30688	2.09626	2.09112	2.21548	2.38183	2.3936
O95163	1.50102	1.48563	1.52814	1.5242	1.52007	1.57496
O95166	0.212691	0.158781	0.288128	0.22273	0.280738	0.231989
O95167	1.42111	1.58285	1.35561	1.42714	1.36677	1.36962
O95168	3.20278	3.63923	3.65254	3.1387	2.79423	3.38626
O95169	2.61895	2.28459	2.33166	2.58379	2.32293	2.61945
O95178	1.01635	0.920891	1.02792	1.05607	0.819357	0.954698
O95182	1.0664	1.16083	1.10592	1.14224	1.03762	1.14485
O95197	5.11544	5.26398	5.3186	5.45006	4.93158	5.50992
O95202	2.09435	2.07479	2.16653	2.19419	2.22056	2.30657
O95208	0.372305	0.391113	0.380991	0.353678	0.375411	0.394557
O95210	1.44908	1.49325	1.4368	1.39351	1.69432	1.62862
O95214	1.11623	1.1199	0.97255	1.06633	1.05196	1.01084
O95218	3.61987	3.7336	3.78643	3.72438	4.00344	3.2728
O95219	0.686192	0.602071	0.701373	0.667018	0.664074	0.693102
O95229	0.533514	0.453834	0.540302	0.436603	0.690202	0.47582
O95232	3.85005	3.89629	4.06819	4.24753	4.095	4.20937
O95235	0.879888	0.880789	0.821406	0.91154	0.89568	0.8693
O95239	2.63135	2.41899	3.25956	2.31842	3.00361	3.02055
O95243	0.676695	0.64834	0.713446	0.705683	0.756411	0.6351
O95248	0.326075	0.307607	0.299311	0.281618	0.273931	0.28472
O95249	1.18067	1.17913	1.19723	1.23154	1.23391	1.13539
O95251	0.943764	0.992792	0.952564	0.952664	1.00019	0.947295
O95255	2.97073	2.4332	2.9238	2.52957	3.39445	2.05336
O95260	0.329393	0.280766	0.279355	0.290417	0.316135	0.327256
O95263	5.74687	5.69893	5.587	6.16677	5.57663	5.72561
O95271	0.163304	0.146564	0.128334	0.142894	0.139839	0.13145
O95273	0.899224	1.03991	1.02909	1.07849	1.1126	1.18806
O95274	0.372572	0.37114	0.310596	0.433427	0.321428	0.323793
O95292	2.07912	2.24143	2.2196	2.22849	2.10306	2.2332
O95295	2.74725	2.89277	2.79917	2.70727	3.04238	3.32894
O95297	1.93855	1.87938	1.91326	1.79045	2.04495	2.00638
O95298	0.909647	0.93167	0.838255	0.876468	0.839639	0.891299
O95299	1.13487	1.16068	1.17538	1.43363	1.21062	1.45589
O95302	4.31719	4.24112	4.40533	4.38959	4.18825	3.9457
O95319	0.980475	0.855207	0.777749	0.788927	0.830794	0.855672
O95336	6.0494	6.59007	6.60979	6.52758	6.04964	6.20341
O95340	0.488783	0.465833	0.453392	0.477516	0.50219	0.498166
O95347	3.67058	3.62022	3.67415	3.82802	3.46347	3.60308
O95352	0.371384	0.389136	0.371909	0.386088	0.365473	0.372935
O95359	0.736757	0.786288	0.740401	0.787591	0.966514	0.814402
O95361	1.74597	1.65053	1.81416	1.66508	1.81829	1.68825
O95363	0.539409	0.597192	0.567695	0.553283	0.556473	0.556824
O95365	0.359209	0.274989	0.247494	0.320655	0.32523	0.236787
O95372	1.52637	1.53238	1.11968	1.12691	1.30458	1.11835
O95373	6.98389	7.32054	7.45136	7.6885	7.97156	7.52825
O95376	3.91956	4.23235	3.99407	3.77671	3.48343	3.88073
O95379	0.507867	0.535184	0.427845	0.424816	0.456014	0.318208
O95382	0.164288	0.305347	0.361863	0.246229	0.211767	0.160128
O95391	0.459339	0.486353	0.337676	0.463135	0.371905	0.464737
O95394	1.07386	1.23705	1.21002	1.26854	1.24111	1.18524
O95396	0.798868	0.87366	0.764757	0.738058	0.745593	0.781249
O95400	5.32663	5.81445	5.97554	6.01547	5.32661	6.21161
O95402	0.277984	0.260601	0.280647	0.227822	0.211578	0.258781
O95406	1.45972	1.54088	1.58545	1.2583	1.38341	0.588627
O95415	0.973435	1.03487	1.04055	0.809298	0.82611	0.879065
O95425	0.498676	0.490591	0.460637	0.501637	0.506874	0.497537
O95427	0.495868	0.482461	0.428052	0.480141	0.461105	0.302571
O95429	0.371287	0.420195	0.326516	0.312553	0.358666	0.393546
O95433	7.22611	7.3958	7.59217	7.76252	7.13393	7.78449
O95453	1.79872	1.8576	2.01383	1.9569	1.86141	1.77493
O95456	3.69112	3.62511	3.57191	3.62399	4.14969	3.8921
O95466	0.927942	0.914218	0.85723	0.890701	0.826829	0.900363
O95470	1.17745	1.23398	1.23657	1.19104	1.16612	1.20431
O95476	0.733755	0.681682	0.640145	0.632998	0.747602	0.720969
O95478	3.52525	3.73043	3.64367	3.86443	3.68855	4.10014
O95479	0.411377	0.331731	0.399612	0.345342	0.33147	0.332825
O95486	1.54157	1.58734	1.61859	1.57835	1.49274	1.48804
O95487	0.738329	0.781986	0.786904	0.714457	0.688875	0.871217
O95544	0.71327	0.87386	0.947163	0.858795	0.871384	0.897792
O95551	0.85702	0.725924	0.872408	0.693831	0.760752	0.769594
O95562	1.27808	1.14375	1.34808	1.28918	1.18402	1.25155
O95563	0.811828	0.766175	0.713359	0.734154	0.845942	0.818797
O95571	1.86154	1.95309	1.91038	1.86781	2.17468	2.27726
O95573	7.65919	7.67699	7.6859	7.76979	7.97208	7.90992
O95602	1.31983	1.21996	1.2954	1.2559	1.27539	1.1617
O95613	0.455311	0.385025	0.41016	0.356373	0.405245	0.379529
O95619	4.19545	4.19739	4.62772	4.59693	4.096	4.78864
O95622	0.223008	0.225125	0.183314	0.190823	0.227169	0.224613
O95625	0.375274	0.438241	0.390768	0.416222	0.385053	0.300604
O95628	0.525333	0.571915	0.598381	0.626595	0.659765	0.63677
O95630	0.910852	0.99333	1.02316	1.05579	1.06858	1.03293
O95633	0.448402	0.43353	0.428774	0.470581	0.53865	0.457795
O95639	0.946026	0.776595	0.857769	0.734324	0.0698581	0.375095
O95644	0.402983	0.287123	0.339486	0.338972	0.254831	0.397089
O95670	1.43885	1.43959	1.49121	1.47144	1.40368	1.53805
O95671	0.766702	0.975935	0.931864	1.10231	0.746773	0.776241
O95674	0.129603	0.156571	0.137935	0.175145	0.203263	0.170934
O95677	0.214885	0.193631	0.213013	0.173756	0.171193	0.1848
O95678	172.734	175.905	192.007	191.01	186.662	204.795
O95684	0.763708	0.860937	0.875359	0.865484	0.880423	0.908464
O95685	0.913566	0.935522	1.02776	0.906953	0.756986	1.08149
O95696	0.564218	0.489112	0.464277	0.484758	0.458404	0.60075
O95707	1.24514	1.29495	1.17139	1.17345	1.29105	1.27724
O95714	0.515852	0.476323	0.476166	0.513681	0.518896	0.405688
O95716	1.04505	0.85429	0.921376	1.02486	1.00297	1.22588
O95721	2.64163	2.66451	2.47613	2.60455	2.7433	2.78898
O95747	1.32785	1.3447	1.46897	1.52484	1.36287	1.49465
O95749	0.598073	0.607728	0.518926	0.599119	0.616586	0.632671
O95757	4.21803	4.34778	4.26041	4.27017	4.17658	4.27401
O95758	2.60002	2.71183	2.66055	2.6463	2.24997	2.52169
O95772	1.26235	1.17964	1.16099	1.19732	1.27936	1.28712
O95777	2.73897	2.83387	2.98119	2.96351	3.09791	2.86246
O95782	3.91001	3.90329	4.08935	3.99277	3.93449	3.95769
O95785	0.807205	0.976203	0.829909	0.896741	0.751869	0.822041
O95793	1.1921	1.19224	1.35656	1.23706	1.18317	1.2025
O95801	1.1581	1.09718	1.03545	1.08023	0.90345	0.939368
O95807	1.20881	0.894829	0.969138	0.932877	1.39368	0.869803
O95810	0.0862467	0.198303	0.108635	0.12612	0.108744	0.0713865
O95816	4.55109	4.67173	4.65491	4.74732	4.82072	4.8856
O95817	3.1213	3.11041	3.31008	3.25163	3.16159	3.12118
O95819	0.500126	0.471375	0.587728	0.452617	0.481754	0.430516
O95822	0.122327	0.177349	0.196365	0.164049	0.18718	0.238411
O95825	0.717248	0.742131	0.704622	0.748021	0.726597	0.724477
O95831	3.74245	3.80215	3.90347	3.96818	3.71172	4.05229
O95833	2.08202	1.9441	2.05583	2.10999	2.15088	2.04495
O95834	0.753493	0.799145	0.748189	0.8156	0.805819	0.84331
O95835	0.33031	0.326309	0.322772	0.301353	0.323992	0.267796
O95857	2.83156	2.84514	2.63982	2.669	2.46051	2.40409
O95861	2.14139	2.0615	2.09467	2.13955	2.11966	2.23282
O95865	2.6926	2.33827	2.59211	2.39275	2.74861	2.83101
O95870	1.16981	1.13756	1.16063	1.22832	1.15292	1.20052
O95873	0.388449	0.391129	0.481041	0.469629	0.533702	0.539369
O95881	3.51177	3.49046	3.72491	3.64164	3.41477	3.51505
O95900	0.52699	0.585106	0.504878	0.169327	0.637672	0.48038
O95905	2.57458	2.5383	2.59461	2.83326	2.69811	2.69784
O95926	0.493575	0.510803	0.458786	0.458068	0.465206	0.470133
O95983	1.95711	2.05517	2.19581	2.16997	2.0968	1.88019
O95985	0.49746	0.449641	0.452223	0.474054	0.493899	0.507584
O95989	1.06791	0.974862	1.20424	1.15608	1.0872	1.00733
O95996	0.154704	0.168741	0.161401	0.164232	0.174131	0.131275
O95999	0.616628	0.633333	1.02101	0.580439	0.403206	0.826143
O96000	5.1158	5.17795	4.85281	4.50612	4.97858	5.16889
O96005	3.85552	3.99276	4.18341	3.97407	3.79098	3.63857
O96006	0.930925	0.948093	0.88414	0.871106	1.02287	0.790286
O96007	0.580968	0.66304	0.782805	0.548854	0.65171	0.539192
O96008	10.5214	10.2056	11.003	11.0232	10.042	10.7107
O96011	0.748991	0.743934	0.783521	0.691492	0.721355	0.745948
O96013	0.966737	0.993799	0.93679	0.941575	0.989274	1.01666
O96017	0.713865	0.449284	0.504	0.591937	0.608249	0.351842
O96019	1.66808	1.62536	1.62846	1.67994	1.73397	1.6023
O96020	0.175598	0.204856	0.163528	0.176165	0.132675	0.157998
O96028	0.329412	0.304385	0.283575	0.295947	0.345782	0.273004
P00156	2.05779	1.97891	1.98005	1.96277	2.10288	2.15592
P00167	4.13634	4.10042	4.34203	4.13867	4.03239	4.11765
P00338	104.125	107.53	107.882	110.334	105.782	107.485
P00367	6.12005	5.88375	5.92088	6.19099	6.10889	6.21367
P00374	0.863647	0.912524	0.87166	0.866897	0.831468	0.847571
P00387	4.17482	4.35743	4.25022	4.3701	4.52073	4.35452
P00390	2.61566	2.66721	2.71194	2.77433	2.35857	2.76678
P00403	20.7309	20.7911	21.7298	21.5761	20.982	22.8203
P00414	0.205451	0.1146	0.129981	0.193874	0.219444	0.217261
P00441	18.5745	16.2552	18.9526	13.173	14.5928	16.2658
P00491	3.05042	3.36405	3.22277	3.16056	3.02733	3.05507
P00492	7.71506	8.27475	7.79738	7.78914	7.90663	8.06958
P00505	12.5219	13.2564	13.2647	13.3034	13.2727	13.383
P00519	0.191971	0.20307	0.268506	0.258794	0.296619	0.290718
P00533	6.90639	6.93348	6.9472	7.01183	7.09464	7.14106
P00558	57.3124	59.6621	57.5125	60.9858	56.1471	60.7951
P00568	3.46013	3.58043	3.8204	3.62115	3.50334	3.61057
P00734	0.44476	0.338744	0.352485	0.204057	0.573826	0.414864
P00813	0.360584	0.315732	0.317908	0.321615	0.255439	0.224303
P00846	1.18872	1.33889	1.31332	1.36302	0.595686	1.44847
P00966	101.805	92.9536	94.3647	101.458	97.2745	102.135
P00973	0.610785	0.956367	0.774831	0.859938	0.638865	0.567431
P01008	1.1733	1.26359	1.01309	1.04313	0.996412	1.01274
P01009	0.113205	1.94728	1.83666	1.15308	0.0792841	0.687109
P01023	2.58904	3.85081	3.74666	2.26569	3.32738	2.50754
P01024	0.834648	0.878989	0.976587	0.92764	0.970827	0.735147
P01031	1.14296	1.18018	1.16589	0.936973	1.04453	1.07018
P01033	1.63534	1.85734	1.80805	1.90609	1.98156	1.82813
P01034	0.230509	0.145548	0.169478	0.225049	0.290681	0.205822
P01111	5.91467	6.27471	6.48564	6.40371	6.11991	6.74465
P01112	1.33351	1.27272	1.39134	1.56276	1.57791	1.5376
P01116	0.913123	0.947878	0.793052	0.7522	0.827141	0.759738
P01130	0.725013	0.791907	0.776894	0.668261	0.655837	0.766688
P01215	0.998008	1.19852	1.16746	0.936612	1.09801	1.10611
P01889	5.62707	5.66023	6.00129	6.0726	5.51473	5.7728
P01893	1.26857	1.32337	1.23842	1.25115	1.41541	0.937467
P02462	3.30835	0.703105	0.893469	0.651906	0.859839	3.32438
P02511	0.0980058	0.0981376	0.111761	0.248579	0.114518	0.108975
P02533	24.2282	24.9137	27.1978	29.0659	25.3471	36.8386
P02538	25.1834	26.6737	25.9913	23.5343	21.9614	28.841
P02545	81.3901	83.7385	83.4815	85.9611	85.4781	87.1411
P02649	1.29998	1.29897	1.09348	1.09766	1.0857	1.66573
P02671	1.04844	0.460936	0.262322	0.551545	0.27025	0.475835
P02686	1.22042	0.421865	0.919295	0.443654	1.18502	1.02296
P02748	3.74762	3.60527	4.12584	2.91477	3.18583	2.43363
P02749	0.0631959	0.0819913	0.0709406	0.102371	0.114894	0.0736872
P02751	1.12922	1.60979	0.969655	1.12678	0.639037	0.523832
P02763	0.0275162	2.22897	5.73907	0.56002	0.0901381	0.121432
P02765	0.0929021	0.365503	0.379032	0.366117	1.4222	0.353609
P02768	7.03315	5.49908	6.10095	5.6195	4.9895	5.85763
P02786	24.0811	24.2298	24.8645	25.1927	24.4718	24.9989
P02787	3.99647	2.74916	5.06972	2.64482	4.71284	3.95616
P02788	1.22453	3.90549	2.76116	2.65989	2.36782	3.57882
P02790	1.53591	0.552213	1.13243	1.13603	4.18809	0.211608
P02792	0.655745	0.641569	0.54288	0.656117	0.677275	0.579579
P02794	2.08574	2.00648	2.29817	2.27961	2.35774	2.24782
P02795;P04732;P13640;P80297;Q8N339	0.168989	0.162342	0.141293	0.170779	0.219115	0.136626
P03886	0.52044	0.844889	0.720098	0.63963	0.854724	0.521079
P03891	0.823124	0.700885	0.656204	0.708427	0.742193	0.709241
P03897	5.97046	6.22983	4.93968	6.59837	6.06112	6.77473
P03905	2.8402	2.6449	2.71811	2.30948	2.57609	2.38633
P03915	1.08848	1.14247	0.98623	1.21299	1.21317	1.09601
P03923	1.62571	1.82299	1.61364	1.68402	1.48688	1.73845
P03928	1.8095	1.79784	2.15562	1.99825	1.8901	1.93038
P03973	0.528895	0.476771	0.476024	0.55112	0.542225	0.437777
P04004	5.28024	1.39117	4.30468	5.09601	5.82285	4.78902
P04040	5.11092	5.16458	5.13	5.31353	5.20892	4.99142
P04049	0.837515	0.816117	0.854572	0.812604	0.793695	0.834723
P04062	2.57021	2.58357	2.63239	2.70539	2.51439	2.75071
P04066	0.488264	0.459398	0.348554	0.410429	0.306796	0.337649
P04075	59.2963	65.2504	67.2591	66.7551	64.6639	71.9077
P04080	6.10971	6.19353	6.54261	6.26487	6.43299	6.9164
P04083	17.678	17.3447	18.1305	18.5292	19.7959	18.2553
P04114	1.57245	1.15178	1.24733	0.999338	1.21128	1.67795
P04150	0.842968	0.908608	0.767329	0.821435	0.897472	0.964235
P04156	0.5138	0.483576	0.502753	0.527785	0.507691	0.438481
P04179	2.94761	2.96894	2.90664	2.93185	2.45907	2.39333
P04181	4.08201	4.09123	4.13223	4.13639	4.3032	4.41573
P04183	0.991865	1.04274	0.984536	1.09321	1.17032	1.10576
P04259	0.760428	0.724918	0.758661	0.851434	0.804521	0.72945
P04264	0.961676	0.952862	0.955957	0.926366	0.971224	0.919066
P04350	0.965613	0.531255	0.553925	0.502762	2.18018	0.285158
P04406	184.829	201.175	199.161	194.584	194.365	205.381
P04424	0.729229	1.00193	0.776089	0.915273	0.883955	0.869808
P04439	30.523	32.2543	31.3907	31.3226	28.2469	30.448
P04626	0.299442	0.276565	0.281835	0.298734	0.265622	0.275943
P04632	6.22443	6.64158	6.77099	6.74265	5.3204	5.33864
P04792	39.7032	41.1218	43.0275	42.5516	36.8447	46.8297
P04818	6.98561	7.2385	7.57514	7.52204	6.46727	6.88916
P04843	20.7353	21.2486	20.9435	21.7985	21.5473	22.2663
P04844	10.1203	10.2795	10.3561	10.6118	10.2429	10.0581
P04899	3.68867	3.6657	3.79917	4.08266	3.61219	4.07982
P04908;Q7L7L0	1.81817	1.74198	1.8114	1.81997	1.83013	1.7472
P04920	5.26747	5.31393	5.00855	5.46436	5.27083	5.17256
P05023	18.0224	18.7327	19.1328	17.4738	16.3412	18.1211
P05026	2.35418	2.38477	2.5052	2.27674	2.41642	2.53427
P05062	1.01397	0.878827	1.30655	0.737124	1.13181	0.578702
P05067	0.675215	0.703731	0.654011	0.703858	0.764376	0.683766
P05091	1.27809	1.22947	1.22084	1.2438	1.1749	1.23249
P05114	4.52247	4.46115	4.73129	4.64465	4.49022	4.4413
P05141	111.415	118.319	120.379	115.168	123.024	123.541
P05161	1.93562	2.00352	2.01266	2.01482	1.92451	1.97247
P05165	0.300651	0.292743	0.260484	0.240932	0.258643	0.257782
P05166	0.90893	0.945403	0.938333	0.842728	0.787018	0.921082
P05186	11.2054	11.9802	11.7641	12.3921	12.0443	12.0011
P05187	9.90167	10.2888	10.21	10.2146	9.78685	10.1664
P05198	6.39788	6.62241	6.63431	6.59313	6.55109	6.5356
P05204	20.4995	21.2386	21.6339	21.1862	21.5394	23.8225
P05362	2.69712	2.3979	2.60691	2.68109	2.80685	2.85518
P05386	5.38253	5.0466	3.55537	5.74225	3.72536	6.18937
P05387	35.8555	39.5003	40.0566	41.7655	39.1241	43.1785
P05388	30.9124	31.5773	33.1241	31.6517	32.0831	32.9582
P05413	3.85717	3.67902	4.01921	4.01174	3.79194	3.99808
P05423	0.678187	0.676328	0.636283	0.691446	0.761545	0.655597
P05455	4.45751	4.66682	4.7096	4.6698	4.72827	4.66721
P05496;P48201;Q06055	28.694	29.1066	31.2702	30.0348	28.2587	32.1067
P05546	0.728749	0.997401	0.855326	0.650962	0.529716	0.51105
P05549	0.679646	0.629644	0.721463	0.671037	0.810078	0.131478
P05556	7.71291	7.91345	7.72402	8.01681	7.48884	7.62817
P05783	158.119	169.152	153.591	174.828	168.62	180.683
P05787	226.895	243.329	246.244	250.369	236.731	251.114
P06132	0.815821	0.854449	0.884513	0.949317	0.840344	0.773399
P06213	0.662028	0.860888	0.746955	0.577611	0.628211	0.652309
P06241	0.382289	0.281817	0.33536	0.250983	0.327727	0.283852
P06280	1.26849	1.32482	1.22758	1.31563	1.22577	1.28538
P06396	0.743808	0.71812	0.691931	0.747024	0.77516	0.766358
P06400	0.495933	0.423656	0.355963	0.441139	0.438469	0.665317
P06454	76.0452	80.5073	77.77	77.9642	87.1832	88.9464
P06493	5.28807	4.10857	5.48768	4.6823	5.1434	4.56379
P06576	94.4446	101.741	98.9036	96.5182	92.0546	96.7743
P06703	87.3163	87.6572	91.7301	89.0342	83.8851	90.7568
P06730	3.64164	3.82104	3.88866	3.95391	3.82254	3.83348
P06732	3.88117	1.36207	1.10914	1.75838	1.38265	1.10226
P06733	194.777	209.238	210.109	210.506	197.658	212.609
P06737	2.22727	2.25381	2.31609	2.38063	2.23639	2.25274
P06744	33.0409	33.3763	34.0333	33.9613	33.3495	34.8977
P06746	0.637373	0.56721	0.502672	0.683047	0.692971	0.696423
P06748	118.072	125.452	124.816	130.595	131.822	127.472
P06753	14.2202	14.4353	14.575	15.2006	14.2938	14.8543
P06756	0.913104	1.05228	0.964292	1.00508	0.861314	0.966654
P06858	1.03958	1.06927	1.04351	1.06165	1.24706	1.00861
P06865	0.837575	0.811445	0.878222	0.892776	0.878318	0.926509
P06899	28.2582	32.0683	30.7096	29.8697	29.8999	32.6141
P07099	5.5075	5.42724	5.397	5.57575	5.53056	5.39956
P07108	2.93236	3.00062	3.05432	2.87783	2.68566	2.69811
P07195	120.609	134.868	130.009	135.382	119.905	134.725
P07199	0.675685	0.77669	0.717721	0.763191	0.604079	0.471243
P07203	3.77963	4.0171	3.81567	3.81339	3.45528	3.89016
P07204	0.164528	0.145617	0.145127	0.183254	0.230965	0.18144
P07205	3.14693	2.96761	3.12364	3.0947	3.14077	2.88773
P07237	43.7793	46.097	47.1037	47.0171	46.2049	47.1825
P07305	1.92907	1.90263	2.18366	1.96716	1.87202	2.09103
P07311	0.523242	0.545736	0.526114	0.526297	0.514847	0.482735
P07332	0.369253	0.366319	0.423579	0.303248	0.371522	0.401665
P07339	4.61811	4.58615	5.06075	4.88495	4.47443	4.83899
P07355	133.067	135.489	135.307	135.295	138.389	144.491
P07357	0.406319	0.673947	0.491852	0.625651	0.558247	0.459967
P07358	1.06906	1.19916	1.16142	0.948975	1.58389	2.06301
P07384	1.4249	1.42489	1.50101	1.42171	1.40475	1.48128
P07437	99.9545	92.3555	96.9245	104.027	105.626	100.951
P07602	10.3566	11.5123	10.4156	11.1499	10.8649	10.0909
P07686	2.29718	2.17989	1.96089	2.23247	2.05082	2.06002
P07711	3.35663	3.86508	3.82918	3.32098	2.58489	2.99779
P07737	85.5825	91.7616	92.9714	93.4075	92.8014	92.4724
P07738	0.146821	0.141256	0.0862913	0.0998165	0.159398	0.141158
P07741	4.43812	4.84229	4.93766	5.10266	4.71445	5.02871
P07814	9.39662	9.67488	9.91481	9.86331	9.57436	9.74454
P07858	0.458855	0.51979	0.572478	0.43955	0.447804	0.569099
P07900	112.621	118.057	120.488	122.139	115.785	126.921
P07902	0.263061	0.271743	0.261962	0.302105	0.2426	0.277889
P07910	15.982	15.8258	15.7879	16.499	15.7769	16.9295
P07919	2.53982	1.09269	2.31325	2.38293	2.57288	2.4101
P07942	1.49622	1.52696	1.52877	1.55829	1.51418	1.42806
P07947	2.34763	2.3433	2.49155	2.61836	2.54673	2.61511
P07948	1.71645	1.75289	1.71269	1.60886	1.84422	1.92157
P07949	0.679766	0.706684	0.751269	0.863611	0.82926	0.684267
P07951	5.9802	5.76357	5.71514	5.24155	5.087	5.29919
P07954	16.9708	17.1589	17.6899	17.2575	16.5684	17.18
P07992	0.910434	0.806657	1.02709	1.09201	1.04514	0.997277
P07996	0.778917	0.856685	0.849504	0.773813	0.82548	0.717941
P08047	1.61505	1.52699	1.6269	1.73529	1.73295	1.66264
P08048;P17010	0.509552	0.574357	0.462486	0.542709	0.701277	0.68419
P08069	0.786897	0.765111	0.757848	0.875491	0.845046	0.844705
P08133	9.32469	9.7225	9.67596	9.88197	9.91744	9.87448
P08134	13.2917	13.1336	13.162	13.7668	13.6484	14.4778
P08174	11.7575	12.4885	14.2969	13.221	10.0676	12.8168
P08183	0.586542	0.573727	0.595492	0.662857	0.551636	0.570923
P08195	16.216	16.6235	16.3181	16.7641	16.6709	17.5237
P08236	0.455408	0.461701	0.391683	0.469968	0.451459	0.479662
P08237	1.70002	1.91396	1.93658	1.97174	1.84246	2.06441
P08238	243.577	259.504	261.119	266.68	257.484	277.631
P08240	5.02221	4.85536	4.86598	4.89367	4.89547	4.90974
P08243	4.55531	4.4382	4.55843	4.4115	4.38636	3.29711
P08263	2.97352	1.8734	1.29468	2.02157	1.01824	1.8462
P08397	1.02519	1.06773	1.07623	0.926762	1.02038	0.874218
P08559	6.3636	6.31247	6.49363	6.81257	6.30309	6.19829
P08572	2.23631	3.54396	3.39125	3.08844	2.46496	2.53541
P08574	3.20849	3.30632	3.04699	2.88517	2.76269	3.26614
P08579	4.14142	4.67363	4.37641	4.36313	4.39475	4.5439
P08581	1.321	1.44573	1.40311	1.42778	1.35106	1.44398
P08582	1.28438	1.63986	1.38065	1.36538	1.19148	1.6631
P08621	4.01879	4.16764	4.20065	4.07912	4.1287	4.14592
P08631	1.0634	1.12316	1.29786	0.89006	1.02506	0.976264
P08648	2.53478	2.40386	2.50154	2.89448	2.55081	2.21497
P08651	1.36582	1.34237	1.48614	1.49161	1.38781	1.59596
P08670	167.151	175.32	173.138	175.201	169.363	176.496
P08697	0.913147	1.14993	0.213523	0.965925	1.6115	1.20998
P08708	9.06099	9.05521	9.39156	9.47445	8.8893	8.73623
P08727	20.791	16.4156	19.5229	21.3706	16.4299	6.74674
P08729	19.0563	19.6281	19.4891	20.0706	19.5778	20.1411
P08754	10.5851	11.0654	12.1288	10.7174	10.81	11.2058
P08758	28.1535	28.9402	29.5956	29.4069	28.4187	30.5123
P08779	0.149819	0.155388	0.184802	0.12192	0.194496	0.178661
P08842	0.418636	0.409776	0.435862	0.430271	0.480433	0.41688
P08865	31.2955	32.8267	31.9001	33.6482	31.8553	32.8675
P08962	3.87579	3.89631	4.02607	4.87117	4.1548	4.134
P09001	2.34687	2.74383	2.23231	2.25954	2.72756	2.25407
P09012	7.06935	7.43387	7.89136	7.88101	7.71741	8.14505
P09038	1.10227	1.21948	1.26584	1.21378	1.33186	1.26971
P09104	0.970706	0.845268	0.862998	0.94661	0.864373	1.00912
P09110	1.02074	1.0525	1.10405	1.02568	1.12985	1.19067
P09132	2.59021	2.58592	2.58621	2.67585	2.79027	2.60978
P09211	29.1089	29.4277	29.2121	30.8499	31.0428	31.7942
P09234	4.746	4.83711	4.77246	5.00939	4.97112	4.87666
P09382	27.6055	27.747	28.3999	28.758	28.8433	29.5568
P09417	1.10724	1.00905	0.987167	1.11074	1.12178	1.20106
P09429	9.8214	10.3255	10.3785	10.5635	9.76848	10.9418
P09488	4.90294	5.06957	5.10853	5.12195	5.41385	5.07422
P09493	9.91053	8.99463	10.2843	10.0099	8.68598	9.49669
P09496	5.11505	5.27775	5.22583	5.44212	4.94944	5.05307
P09497	4.1938	4.33987	4.43647	4.07544	4.30409	3.95228
P09525	3.48815	3.88525	3.79654	3.71601	3.92774	4.04528
P09543	2.52714	2.50999	2.44229	2.5958	2.4114	2.5097
P09601	0.798792	0.875232	0.813352	0.773746	0.823255	0.970143
P09622	7.58584	7.69768	8.01816	7.9925	7.89799	8.34685
P09629	0.127597	0.194425	0.273593	0.243103	0.170877	0.163926
P09651	78.4127	87.4423	84.1461	87.1473	88.4957	90.1404
P09661	11.3122	11.2862	11.4836	11.5008	12.6669	11.6808
P09669	12.5373	12.3562	12.5815	13.1886	14.4335	13.6416
P09758	0.291632	0.308263	0.320599	0.235835	0.420401	0.331986
P09874	4.91984	5.11167	5.18431	5.17968	5.0564	5.00888
P09884	21.916	22.2936	24.2114	24.976	24.559	27.7187
P09923	10.6537	10.4141	10.2212	11.2585	9.60508	10.5189
P09960	5.08391	5.17421	5.30975	4.95989	5.22402	5.20035
P09972	44.0634	44.3312	48.6404	53.0846	52.0942	48.9893
P0C0L4	0.255369	0.344241	0.394494	0.175271	0.255011	0.462622
P0C0S5;Q71UI9	21.6304	25.5823	23.4769	23.0031	21.9297	25.3544
P0C0S8;Q16777;Q6FI13;Q96KK5;Q99878;Q9BTM1	667.394	643.421	666.804	726.654	649.968	563.277
P0C1Z6	0.155203	0.126712	0.15332	0.173877	0.172304	0.189737
P0C2W1	0.24343	0.291809	0.280108	0.260647	0.284324	0.251986
P0C7P0	1.21733	1.2666	1.07989	1.30035	1.22936	1.22534
P0C7P4	6.39182	5.9865	6.25592	6.70434	6.14903	7.10492
P0C7T5	0.338188	0.29998	0.335845	0.32101	0.312256	0.467482
P0C7T7	0.0826079	0.0720897	0.127001	0.0847014	0.124849	0.12567
P0CAP2	0.318874	0.293266	0.385452	0.391978	0.466829	0.50565
P0CG12	0.880938	0.86885	0.825875	0.86811	0.830493	0.812099
P0CG29;P0CG30	0.563356	0.311499	0.379804	0.416637	0.672763	0.869691
P0CG38	12.5485	13.5523	5.42083	4.34183	16.0298	9.19838
P0DI81;P0DI82	0.643114	0.621563	0.684604	0.654426	0.738236	0.923546
P0DJ07	0.881719	1.02571	0.430861	1.13335	0.948245	0.602428
P0DJD0;P0DJD1	0.110411	0.0791115	0.11043	0.112886	0.166567	0.106671
P0DME0	48.3481	49.2907	50.8417	49.8025	45.6823	49.5225
P0DMM9;P0DMN0	0.540959	0.556233	0.580992	0.618226	0.52718	0.525286
P0DMU9	1.31695	1.24512	1.31243	1.34243	1.30783	1.30308
P0DMV8;P0DMV9	61.7446	63.5857	63.9308	64.1825	61.5487	66.7757
P0DP23;P0DP24;P0DP25	26.73	28.4378	27.1238	29.0089	29.413	26.1008
P0DPB6	1.12308	1.17002	0.961811	1.00961	1.34319	1.51453
P0DPD7	0.309722	0.297565	0.291414	0.247464	0.337166	0.31603
P0DPH7;P0DPH8	1.09947	2.33716	1.58325	0.563574	1.19345	1.49092
P0DPI2	1.75781	1.78635	1.77658	1.75151	1.42248	1.66342
P0DTL6	0.279901	0.225333	0.272517	0.20835	0.223566	0.264239
P10070	0.359729	0.395042	0.382934	0.368566	0.396968	0.370879
P10109	1.66999	1.90235	1.78292	1.83781	1.83918	1.74356
P10155	1.79166	1.83453	1.80398	1.8619	1.87834	1.92276
P10176	1.05659	1.02558	0.874173	1.03821	0.896158	0.706808
P10253	0.525323	0.559382	0.609318	0.597558	0.487022	0.488382
P10301	0.532794	0.483242	0.631468	0.669495	0.555548	0.580517
P10321	6.92779	5.96236	7.02022	7.15312	6.93426	8.19196
P10398	1.52667	1.49715	1.55108	1.6086	1.56404	1.54372
P10412	167.449	169.015	178.855	173.467	160.611	165.149
P10415	0.0741496	0.0862709	0.0901223	0.0730841	0.110574	0.0962872
P10515	5.06427	5.08226	5.038	5.16663	5.13859	5.45018
P10586	1.61225	1.54884	1.55777	1.68838	1.43369	1.53477
P10588	0.573813	0.567386	0.570427	0.568123	0.602548	0.545177
P10589	0.282121	0.218511	0.216432	0.247841	0.283356	0.260715
P10599	34.289	35.0453	36.4784	36.349	35.1786	36.0739
P10606	8.60335	8.87986	8.82173	9.45338	9.52773	9.11338
P10619	0.596645	0.616686	0.638786	0.697114	0.658479	0.687706
P10620	2.61997	2.88536	2.83786	2.8601	2.70202	2.88422
P10643	0.529477	0.599752	0.646023	0.826029	0.698361	0.643705
P10644	1.51421	1.61156	1.59759	1.57393	1.61994	1.67638
P10768	3.26491	3.28819	3.7018	3.44073	2.79186	3.13777
P10809	63.5729	63.4255	64.9667	67.2048	68.9958	67.7963
P10909	1.95741	1.96232	1.96898	1.8464	1.8331	2.19454
P11021	96.7704	98.3133	99.6952	99.8706	98.0995	102.375
P11047	0.973377	0.914663	0.853885	0.977719	0.921386	0.933658
P11117	0.573903	0.603713	0.586723	0.58836	0.596333	0.710621
P11142	137.322	143.624	144.657	147.665	140.006	142.553
P11166	2.57466	2.59114	2.57327	2.67753	2.67369	2.67702
P11169	1.28775	1.26664	1.23164	1.21058	1.26021	1.3415
P11171	0.862299	0.894473	0.897777	0.983281	1.10184	1.05972
P11172	3.3336	3.33584	3.39085	3.44051	3.2107	3.33864
P11177	7.23794	7.36994	7.38513	7.97292	7.64506	7.92276
P11182	0.764042	0.665279	0.769483	0.716834	0.753431	0.727525
P11216	3.35967	3.30156	3.41927	3.38244	3.22337	3.17433
P11217	2.07678	2.357	1.94271	1.94374	2.0043	1.91184
P11233	4.98342	5.08162	5.04386	5.17804	4.6947	4.95024
P11234	1.27511	1.2045	1.25406	1.2316	1.14508	1.23487
P11274	0.799036	0.722322	0.77563	0.769173	0.678734	0.701845
P11279	6.03431	6.25096	4.91607	5.35431	6.34815	6.36892
P11310	2.33368	2.54302	2.61193	2.65676	2.65583	2.71365
P11362	0.359633	0.393984	0.338717	0.371706	0.377737	0.25181
P11387	2.57254	2.66685	2.60047	2.65554	2.59525	2.52352
P11388	8.01611	8.04684	7.80194	8.28317	7.5293	7.29083
P11413	19.0015	19.6079	19.7049	20.0416	19.8847	19.7326
P11441	3.71529	3.75323	3.98663	3.87113	3.88577	3.86097
P11474	0.311339	0.318915	0.352733	0.360149	0.473042	0.51556
P11498	4.31519	4.04523	4.2391	4.39899	4.24556	4.44404
P11532	3.66809	3.66494	3.70716	3.67814	3.68894	3.69045
P11586	11.0978	11.8289	12.2413	12.1588	11.332	12.1539
P11717	1.24276	1.25867	1.24913	1.27951	1.27251	1.20467
P11766	4.79003	4.91123	4.77058	4.79439	4.52904	5.08843
P11802	3.20037	3.03582	3.11255	3.14912	3.06039	3.18768
P11908	6.04207	6.20544	6.35232	6.37593	6.04407	6.40755
P11940	19.0272	18.8065	19.1309	19.1601	19.0445	19.1913
P12004	11.8306	12.8708	12.7416	12.5838	12.3331	12.3655
P12074	0.924894	1.01795	0.958607	1.03078	0.827754	0.870814
P12081	5.97151	6.32496	6.20579	6.24135	6.29604	6.53493
P12109	0.970258	1.60468	1.3379	1.1443	1.08494	1.0971
P12111	2.04525	0.775715	1.63391	1.80292	0.843846	2.67994
P12235	1.55582	1.98291	2.14069	1.46073	1.5491	1.99818
P12236	15.3354	15.3775	14.75	14.8639	15.4804	15.5698
P12259	0.399529	0.41334	0.421703	0.297077	0.367131	0.387702
P12268	12.4242	12.8446	13.2207	13.3603	13.2033	13.6839
P12270	3.62642	3.71881	3.63499	3.68518	3.56189	3.5018
P12277	16.6832	17.901	17.919	17.7804	16.1904	16.9523
P12429	3.83348	3.88839	3.8941	3.94998	3.85384	3.78432
P12532	0.440421	0.414231	0.377586	0.438536	0.394736	0.388241
P12694	0.622499	0.521641	0.571385	0.556622	0.585224	0.607396
P12814	49.9975	51.9289	52.5993	53.5714	51.3002	54.3582
P12882	2.66196	1.73881	1.50232	1.6418	2.3181	1.83606
P12931	0.857801	0.904155	0.74853	1.13537	0.794031	1.00812
P12955	1.60588	1.58444	1.59009	1.50529	1.53286	1.40696
P12956	25.7135	26.3066	26.7279	26.9807	27.8942	27.7362
P13010	13.6039	13.8231	13.9437	13.9185	14.3156	14.2128
P13051	1.49638	1.54712	1.41272	1.27322	1.33992	1.45068
P13073	10.3846	11.8915	10.7015	10.7517	10.1612	11.3035
P13196	0.226897	0.126142	0.275668	0.203362	0.212066	0.242544
P13224	0.409532	0.393862	0.294305	0.332404	0.336674	0.399211
P13284	2.45971	2.88961	2.82183	2.91488	2.34581	2.58533
P13473	2.81798	2.79272	2.77864	2.66888	4.05921	2.23129
P13489	11.794	12.1115	12.3853	12.8738	12.3049	12.3618
P13498	2.15294	1.85721	2.09747	2.15619	2.09192	1.96527
P13639	109.705	118.472	116.682	119.279	113.157	120.239
P13645	0.687044	0.704331	0.687035	0.697847	0.663134	0.926209
P13646	1.39475	1.27491	1.78554	0.811821	3.14625	1.27187
P13647	0.148089	0.100663	0.0723288	0.07684	0.101479	0.0954357
P13667	12.9091	13.1873	13.3254	13.3153	12.5269	13.1623
P13671	2.04124	2.57993	2.29234	0.9114	2.15391	1.53141
P13674	3.38318	3.27647	3.36399	3.3928	3.59784	3.44612
P13686	1.38834	1.33073	1.76208	1.88909	1.0316	1.35937
P13693	6.42704	6.62901	6.74547	6.93305	6.8338	7.29246
P13716	0.332063	0.254364	0.488059	0.311012	0.337245	0.333862
P13797	9.47516	9.99841	10.1761	10.0928	9.71123	10.0469
P13798	2.5758	2.65701	2.67179	2.64745	2.55826	2.72914
P13804	3.39887	3.53354	3.5203	3.7514	3.43638	3.47925
P13807	1.87612	1.87232	1.95913	1.98745	1.96008	2.02666
P13861	3.41477	3.49888	3.13726	3.6462	3.47279	3.63963
P13928	1.40384	1.23287	1.3902	1.45363	1.16215	1.47537
P13929	106.763	113.323	106.369	111.191	109.13	107.433
P13984	2.17634	2.05003	2.04442	2.08635	2.22828	2.15564
P13987	8.14385	8.63637	9.00701	8.94318	7.87243	8.82337
P13995	3.71255	3.9482	3.89195	4.03707	4.06669	4.01601
P14174	26.304	27.9344	31.3128	30.7224	29.3666	33.6792
P14209	1.82553	1.78878	1.91411	1.97207	2.8054	2.05256
P14314	13.5026	14.2557	14.0891	14.0922	13.743	14.3256
P14324	3.84161	3.80179	3.76025	3.89388	3.63537	4.06572
P14373	1.63452	1.66583	1.692	1.86535	1.70035	1.69256
P14384	0.554756	0.570648	0.550164	0.558007	0.560133	0.597565
P14406	7.80457	7.66665	7.57608	7.76937	8.21943	7.90371
P14550	2.78581	2.3916	2.54337	2.65075	2.50006	2.48748
P14618	104.099	106.417	107.533	109.096	113.46	116.522
P14621	0.386247	0.36757	0.401014	0.432983	0.497959	0.42729
P14625	50.2136	50.3393	52.012	52.1088	51.689	54.3612
P14635	1.34874	1.23968	1.26331	1.39611	1.28642	1.25649
P14649	6.19925	5.08984	5.80851	5.34477	7.34597	5.83953
P14678;P63162	11.365	12.1751	11.3106	11.9546	9.93438	12.9637
P14735	3.71287	3.69609	3.83373	3.65029	3.62662	3.70175
P14854	10.5301	9.05772	10.2484	9.64693	9.50455	9.94301
P14859	0.840784	0.706005	0.456262	0.719767	0.840538	0.801721
P14866	11.346	12.0197	12.1	12.3627	11.8595	12.0746
P14868	4.00003	4.19553	4.07492	4.15076	4.00042	4.04097
P14923	5.83198	6.11707	6.09615	6.3952	6.06249	6.24946
P14927	5.59243	5.30563	5.42882	5.71675	5.49292	5.9344
P15056	0.545537	0.386849	0.594715	0.640016	0.603793	0.586146
P15104	1.55445	1.65842	1.69733	1.5935	1.5719	1.66142
P15121	8.15754	7.99747	7.77906	8.08671	8.01868	8.29183
P15144	0.878349	0.867523	0.973369	0.880045	0.823154	0.804118
P15151	1.5571	1.55055	1.53794	1.6168	1.62554	1.55606
P15170	10.7402	10.5845	10.6523	11.0023	10.7386	10.8132
P15260	1.14597	0.934158	0.937594	1.02534	1.14605	1.10478
P15289	0.328688	0.157264	0.125524	0.240344	0.185154	0.159151
P15291	1.78227	1.72601	1.87657	1.90557	1.60276	1.67049
P15311	12.9497	12.529	12.2196	12.6263	12.3118	12.9404
P15313	2.67588	2.39205	2.23355	1.80374	2.30706	2.25565
P15328	13.9086	14.2037	13.8428	14.2371	13.4224	14.5348
P15336	0.32004	0.302031	0.307351	0.298783	0.26712	0.312749
P15374	2.1744	2.3056	2.21687	2.03535	2.11182	2.15068
P15408	0.339187	0.3105	0.302138	0.318586	0.371861	0.352261
P15509	0.848882	0.835053	0.908249	0.853627	0.830384	0.786427
P15529	3.41473	3.37686	3.44372	3.31851	3.23486	3.19173
P15531	26.948	29.1146	27.7877	28.4065	26.6607	28.3147
P15559	11.002	11.4333	11.573	11.6984	11.52	11.4408
P15586	2.64717	2.70174	2.73034	2.80957	2.82795	2.83895
P15735	0.880566	0.842356	0.95981	0.89237	0.862547	0.826939
P15848	0.570021	0.516593	0.528903	0.493004	0.519409	0.477133
P15880	28.7791	30.3668	29.9929	30.9186	31.1354	32.0982
P15924	7.50065	7.40204	7.56416	7.44754	7.4259	7.59752
P15927	0.865149	0.970507	0.942969	0.910764	0.915907	0.858804
P15941	2.37944	2.02949	2.03545	2.10631	1.7607	1.34384
P15954	4.67127	4.36463	4.79013	4.82518	4.7246	5.33584
P16035	0.746542	0.716065	0.789625	0.753805	0.535414	0.587041
P16066	0.579251	0.680694	0.663451	0.605888	0.609153	0.592095
P16070	8.9504	9.7461	9.52101	9.6172	9.77349	9.8638
P16083	2.76771	2.97099	2.87676	2.86336	2.73259	2.59672
P16104	11.1158	11.4504	11.8941	11.8809	11.0452	11.4424
P16144	1.46121	1.2694	1.30343	1.43875	1.31228	1.38151
P16152	5.91128	6.00879	6.436	6.07241	5.81831	6.83038
P16157	0.307536	0.287072	0.27758	0.31247	0.334892	0.274375
P16219	0.198212	0.166551	0.16207	0.173447	0.166891	0.151098
P16220	0.725354	0.803059	0.749239	1.08268	0.761142	0.606135
P16260	0.798922	0.837867	0.902439	0.918695	0.726269	0.798238
P16278	0.723958	0.726091	0.752504	0.782726	0.811165	0.837516
P16298	2.45978	2.37136	2.30424	2.60591	2.80534	2.59929
P16333	1.869	1.84581	1.91098	2.00924	1.94745	1.79877
P16383	0.640941	0.630769	0.72667	0.666416	0.869109	0.648517
P16401	61.1495	64.4172	61.1476	66.4071	68.1819	65.8056
P16402	26.383	25.5838	27.8721	28.3262	27.5472	27.005
P16403	40.8835	40.5817	43.4708	39.2812	40.5317	48.9615
P16435	4.42192	4.45586	4.47186	4.47807	4.49771	4.46535
P16455	0.329259	0.35491	0.306607	0.408343	0.245215	0.294697
P16591	0.229287	0.227029	0.132244	0.230802	0.388379	0.350552
P16615	8.9102	9.16693	9.48017	9.74017	9.44934	9.61392
P16930	1.05744	0.782823	0.773136	0.640854	0.771582	0.677466
P16949	9.47969	9.53245	9.2318	9.78364	8.92888	9.30533
P16989	4.20009	4.16794	4.39776	4.14767	4.56259	4.462
P17023	0.320686	0.338189	0.378069	0.297115	0.332585	0.301128
P17028	0.588768	0.435303	0.480552	0.555481	0.4727	0.495571
P17029	0.407419	0.27386	0.308008	0.31086	0.288868	0.318039
P17039	0.323255	0.32949	0.346737	0.319704	0.321499	0.331582
P17050	0.613847	0.651778	0.51635	0.518881	0.546651	0.617552
P17066	348.787	362.19	382.286	380.523	366.171	359.506
P17096	16.0011	15.5873	16.342	16.0582	14.5542	15.0878
P17152	1.61433	1.61652	1.70043	1.80378	1.6484	1.76848
P17174	2.958	2.85279	2.8652	2.98694	2.82655	3.01581
P17252	0.394943	0.453534	0.3585	0.462133	0.492532	0.407993
P17275	0.355277	0.344038	0.376441	0.347875	0.3205	0.28341
P17301	0.519619	0.567577	0.512812	0.549482	0.514747	0.628488
P17342	0.533541	0.52386	0.47135	0.497403	0.521231	0.554003
P17405	0.243631	0.309272	0.315012	0.451304	0.362201	0.276562
P17480	1.15144	1.14354	1.12848	1.20991	1.14471	1.12062
P17535	2.17264	1.89703	2.15402	2.22774	1.87153	2.13855
P17540	0.236954	0.242108	0.126728	0.192637	0.199484	0.132809
P17544	0.890248	0.848341	0.905149	0.791781	0.916686	0.864275
P17568	0.573651	0.852931	0.929424	0.772045	0.810289	0.790277
P17612	0.566759	0.578077	0.552084	0.514791	0.53715	0.572333
P17655	6.56642	6.62224	6.59522	6.98827	6.2108	6.74717
P17661	4.80287	5.02936	5.78627	6.78235	3.08901	3.68701
P17676	2.24338	2.17924	2.16995	2.1752	1.994	2.29704
P17706	1.42722	1.42903	1.41414	1.53127	1.55775	1.40119
P17812	7.41979	7.35035	6.91561	7.26219	6.90746	7.26923
P17813	4.27263	4.33968	4.28751	4.03301	4.29017	3.93347
P17844	26.0231	26.4327	25.579	26.013	26.1367	26.3121
P17858	1.79143	1.96943	1.97243	1.90698	1.68341	1.83511
P17900	0.370146	0.250083	0.232146	0.311627	0.271081	0.283315
P17931	20.3697	19.8064	19.9988	20.6856	20.8825	20.8982
P17980	3.39642	3.57561	3.52838	3.64182	3.63536	3.78311
P17987	12.2855	12.7549	12.8126	13.2442	12.981	12.9264
P18031	3.93146	4.03158	4.04697	4.04181	3.99551	3.82988
P18074	0.915722	0.867776	0.890921	0.892216	0.8528	0.95706
P18077	21.825	22.8592	22.4159	23.0215	22.8114	24.2979
P18084	2.09583	2.0464	2.01417	2.14672	2.13993	2.11708
P18085	5.78484	6.30318	6.08383	6.20469	6.02049	6.28327
P18124	54.7462	56.5454	57.4908	56.6413	54.4616	56.6077
P18206	15.2824	15.7891	15.9986	16.155	15.4672	16.2629
P18433	0.249443	0.270987	0.318654	0.287189	0.29128	0.265242
P18583	1.85272	1.87583	1.96065	1.92198	1.9164	1.91044
P18615	3.21644	3.27233	3.2601	3.22901	3.32819	3.04857
P18621	35.2178	36.1206	36.6419	37.6636	34.3445	36.0389
P18669	57.1888	57.9553	58.5575	58.5539	52.9197	54.7021
P18754	4.18015	4.44766	4.70676	4.70597	4.52007	4.47625
P18827	5.56283	5.74875	6.37544	6.75497	6.54551	6.55203
P18846	0.805695	1.06944	0.762813	1.0342	0.979478	1.00511
P18850	0.316635	0.312778	0.337281	0.332364	0.337787	0.344085
P18858	0.562214	0.510235	0.535959	0.504809	0.577571	0.537276
P18859	3.78507	3.49959	4.03	4.23234	3.41339	3.8655
P18887	1.58151	1.66245	1.62939	1.65883	1.65343	1.74786
P19013	2.85739	3.14939	2.96978	3.25252	3.35418	3.34279
P19021	0.231101	0.276962	0.214755	0.339315	0.29093	0.264274
P19022	1.23738	1.34324	1.41835	1.23599	1.17172	1.35014
P19075	0.153013	0.131778	0.155696	0.204135	0.239995	0.150551
P19174	1.6261	1.42976	1.4129	1.53089	1.47607	1.76198
P19256	1.52945	1.5658	1.60585	1.72053	1.81862	1.97149
P19338	42.2378	44.0837	44.2232	44.3724	42.5513	43.9406
P19367	2.26787	2.08063	2.08711	2.14895	2.0074	2.05056
P19387	2.31538	2.19318	2.3823	2.17317	2.32466	2.46579
P19388	5.43407	4.70001	5.03439	5.16164	4.77505	5.06686
P19404	1.43702	1.31976	1.37094	1.41701	1.48727	1.51296
P19419	0.378225	0.349284	0.413195	0.427813	0.46013	0.447437
P19440	1.22879	1.28668	1.21658	1.20467	1.22176	1.25915
P19447	0.394849	0.372359	0.376211	0.417961	0.438204	0.421229
P19525	1.8283	1.84909	1.77761	1.92341	1.85768	1.8099
P19532	0.417229	0.438209	0.51339	0.243228	0.326265	0.237917
P19623	13.8564	13.2307	13.2334	13.5134	13.7844	12.9401
P19634	0.324505	0.423148	0.30636	0.179465	0.37428	0.49357
P19784	2.1249	2.07559	1.99771	2.1472	2.13201	2.11399
P19793	0.320512	0.364974	0.329481	0.387978	0.448015	0.38653
P19801	1.06458	0.46801	1.77778	1.2977	0.51784	0.915262
P19823	0.385899	2.66699	0.813204	4.06797	4.79994	6.71111
P19838	0.613981	0.590631	0.625335	0.572464	0.621313	0.629618
P19971	2.08534	2.00652	2.09756	1.82523	1.82307	1.96791
P20020	3.79042	3.81842	3.94657	4.03652	3.81286	3.87806
P20042	5.72605	5.83773	6.03269	6.14846	5.88821	6.15429
P20073	5.66624	6.20615	6.27358	6.22263	6.53271	6.61974
P20226	0.526383	0.468264	0.45636	0.464879	0.562848	0.447754
P20248	0.719777	0.704531	0.755914	0.723029	0.762149	0.731628
P20290	9.61275	9.59196	9.89054	10.1947	10.1396	10.2155
P20333	0.42992	0.441034	0.444599	0.474508	0.573198	0.389977
P20336	2.22071	2.4271	2.37635	2.57682	2.47954	2.18932
P20338	3.47834	3.76025	3.57083	3.65852	3.28304	3.80217
P20339	5.02535	4.94599	5.00359	5.56916	5.05714	5.0325
P20340	8.9662	8.72328	8.63083	8.65147	8.52467	9.17705
P20585	2.44856	2.62091	2.5044	2.57125	3.06325	3.37345
P20618	10.317	10.6843	10.9978	10.7821	11.1804	11.6489
P20645	3.06166	3.02043	3.03417	3.13177	3.16861	3.11382
P20674	15.3825	17.5662	16.602	16.536	15.8883	18.2281
P20700	10.3486	10.455	10.6409	10.8358	10.5242	10.6416
P20711	0.109887	0.266558	0.0435425	0.613585	0.132621	0.862544
P20742	0.879682	1.23246	0.478632	0.0317266	1.06001	0.49555
P20810	3.38384	3.53072	3.56549	3.60599	3.45653	3.50332
P20827	0.44789	0.674377	0.627441	0.707193	0.616342	0.684183
P20839	4.45047	4.53607	4.83672	4.91578	4.37053	4.71577
P20851	0.40794	0.476264	0.478763	0.522217	0.561062	0.612014
P20908	0.661365	1.60632	0.695777	0.683078	1.39259	0.794895
P20929	0.185082	0.138887	0.107225	0.230114	0.167251	0.132402
P20936	0.478259	0.50655	0.549971	0.539924	0.564533	0.541171
P20962	11.7825	10.1803	10.1101	11.3513	11.6279	10.8631
P21127	1.22352	1.24448	1.27652	1.22104	1.28071	1.22861
P21266	14.8912	15.8368	14.8908	15.8994	15.46	15.7679
P21281	3.20687	3.04799	3.23571	3.27923	3.26615	3.40076
P21283	0.964291	0.950219	0.975688	1.01068	1.04348	0.988751
P21291	7.91581	7.50612	7.75277	7.47429	8.19053	8.49784
P21333	69.8	71.5748	73.5682	74.654	71.6679	76.8838
P21359	0.470656	0.468542	0.375096	0.42782	0.42682	0.432642
P21397	2.0292	3.11923	3.20151	0.762619	3.42366	2.98132
P21399	1.28587	1.3817	1.32445	1.36629	1.37087	1.46309
P21580	0.119447	0.0974035	0.157442	0.138553	0.0942449	0.0913409
P21583	0.239616	0.262418	0.28263	0.237945	0.296939	0.251162
P21589	1.19892	1.04336	1.19454	1.05663	1.15882	1.00032
P21675	0.217021	0.204078	0.170109	0.211159	0.217219	0.15025
P21695	0.838072	0.417537	0.193745	0.38392	0.44411	0.13593
P21731	1.00893	0.853387	0.87665	0.938134	0.912269	0.814186
P21796	54.576	57.762	56.2798	59.7908	55.649	59.154
P21912	4.29831	4.26572	4.5858	4.66964	4.86295	4.82963
P21926	2.55885	2.50408	2.31145	2.58623	2.27007	2.74685
P21953	0.308929	0.373307	0.287806	0.484633	0.519543	1.70027
P21964	2.65959	2.65809	2.82371	2.66567	3.06084	3.00215
P21980	1.99485	1.97498	2.21406	2.07911	2.25867	1.90016
P22033	0.869974	0.73672	0.95902	0.861542	0.817078	0.914586
P22059	2.8228	2.78815	2.99237	2.81894	2.80098	2.65278
P22061	2.16753	2.16804	2.2862	2.29755	2.13173	2.31587
P22087	30.6501	31.4333	30.6983	31.9244	31.3059	31.0615
P22102	5.90056	6.32597	6.2119	6.53048	6.12567	6.3728
P22234	10.4578	10.422	10.8326	10.8089	10.7563	11.3695
P22307	2.27127	2.32661	2.31359	2.39145	2.10384	2.50557
P22314	32.8278	33.6118	34.0789	34.9471	33.5388	34.4074
P22352	0.0652952	0.0990121	0.332421	0.239656	0.514199	0.593641
P22392	33.0202	33.7219	34.7989	34.7728	34.7596	35.982
P22413	0.875368	0.756552	0.890764	0.977525	0.903444	0.771156
P22415	0.642457	0.7075	0.715117	0.739586	0.580232	0.6788
P22570	1.58442	1.52373	1.59976	1.57805	1.50415	1.48464
P22626	81.0216	84.7837	83.7994	85.8982	86.4694	88.6985
P22670	3.0082	3.25735	2.35487	2.6733	2.72166	2.49565
P22681	0.84012	0.826814	0.844778	0.888792	0.830305	0.906043
P22692	1.97763	1.26853	0.652459	2.53446	1.00637	0.791941
P22694	1.02282	1.04733	1.15085	1.05443	1.02168	1.04529
P22695	8.42959	8.70093	8.6222	9.21942	8.22857	8.74229
P22736	0.159633	0.16126	0.158795	0.191885	0.207267	0.215194
P22830	0.729222	0.665711	0.755693	0.898435	0.751616	0.569909
P23142	0.220696	0.309839	0.276822	0.227049	0.258051	0.284826
P23193	3.55261	3.07486	3.21795	3.52968	3.60593	3.30534
P23219	2.26114	2.30016	2.25681	2.20765	2.40796	2.23152
P23229	3.77665	3.6814	3.899	4.05589	3.98527	4.07142
P23246	21.0343	21.8304	22.2511	22.388	20.9735	22.2029
P23258	2.82256	2.97293	3.0301	2.90526	2.94731	3.06739
P23284	46.2265	48.3328	47.904	49.7386	48.5775	50.1018
P23368	2.22151	2.02694	1.95336	2.13424	2.15629	2.05891
P23381	9.93149	10.4104	10.1918	10.8211	9.5819	9.98055
P23396	83.8247	87.4187	87.3364	89.8312	88.3916	87.7542
P23434	1.19565	1.24666	1.24023	1.17762	1.34804	1.27958
P23443	0.962204	0.86667	0.886646	0.87118	0.922953	0.884025
P23458	1.19783	1.27978	1.238	1.30901	1.29644	1.23932
P23468	0.592132	0.586511	0.531411	0.513309	0.51355	0.562563
P23470	0.464652	0.376811	0.497869	0.33282	0.41878	0.408283
P23497	0.447743	0.588541	0.500704	0.573084	0.555336	0.468104
P23508	0.117455	0.136884	0.131201	0.142327	0.124226	0.0685114
P23511	0.612328	0.63424	0.661728	0.724971	0.60277	0.684135
P23526	12.5122	13.2033	13.2139	13.3248	13.3569	13.7821
P23528	67.0126	72.1357	68.9506	71.6839	72.6266	80.6503
P23588	3.84032	3.83453	4.02996	4.40461	4.23532	4.18946
P23610	0.60781	0.605836	0.679367	0.592178	0.570995	0.586541
P23634	1.12406	1.07448	1.08267	1.03441	0.993436	1.0655
P23743	0.681307	0.588234	0.341214	0.563789	0.419447	0.306549
P23786	0.671158	0.637693	0.635775	0.682601	0.667924	0.676903
P23919	5.13311	4.83694	5.0259	5.08232	5.10644	4.95653
P23921	6.94403	7.50516	8.75732	8.78581	7.61084	8.90152
P24001	0.492478	0.458956	0.440192	0.479802	0.427586	0.346545
P24043	3.00243	1.49761	1.50585	1.59444	1.9953	2.23605
P24298	0.333261	0.172035	0.136161	0.115135	0.0999449	0.185928
P24311	1.83662	2.15408	2.20387	1.89006	1.83341	1.68957
P24386	0.283965	0.293716	0.324526	0.370844	0.336611	0.35923
P24390	2.10387	2.14922	2.15904	2.24063	2.40818	2.74754
P24468	0.712067	0.68423	0.702042	0.734242	0.745979	0.725446
P24534	25.8928	28.2884	28.6673	28.2167	26.0885	29.4313
P24539	4.6027	4.44586	4.59229	4.39526	4.29469	4.10999
P24666	8.39111	8.53438	8.86432	8.91132	8.52343	8.94869
P24723	0.151953	0.106941	0.104657	0.104306	0.139399	0.134933
P24752	31.309	33.337	38.739	35.3863	36.4427	36.2214
P24844	2.92481	2.86525	2.7991	3.05692	3.08142	3.07203
P24863	0.289375	0.322794	0.326566	0.353257	0.36085	0.377079
P24928	1.35597	1.35019	1.34971	1.35531	1.33401	1.2928
P24941	4.84132	4.84659	4.97381	5.18344	5.32324	5.59228
P25054	31.443	22.0344	21.9901	30.6192	27.7757	28.5233
P25098	0.667841	0.659123	0.54836	0.549852	0.561717	0.567629
P25106	0.255992	0.219686	0.239473	0.266223	0.240756	0.234389
P25205	20.6755	21.2408	23.6324	22.5175	23.3124	21.8351
P25208	2.17914	2.06538	2.2381	2.20939	2.37989	2.40677
P25325	1.05722	1.038	1.10554	1.03785	1.13153	1.03582
P25398	26.3612	26.6711	26.8	28.8631	27.3761	26.257
P25440	0.780794	0.785375	0.734295	0.815088	0.879925	0.770969
P25445	0.463742	0.455094	0.444485	0.473474	0.501656	0.477325
P25490	1.14289	1.10008	1.07174	1.13524	1.20972	1.1723
P25685	2.72978	2.82282	2.76668	2.79862	2.78736	2.99046
P25686	0.28163	0.220174	0.323779	0.29534	0.272427	0.308565
P25705	94.5286	93.4766	94.3283	94.9981	91.4069	93.4194
P25786	12.4826	11.6676	12.2983	13.226	13.0375	13.3004
P25787	5.04613	4.50355	4.79608	4.74781	5.01329	4.82394
P25788	3.2475	3.5381	3.60318	3.50333	3.51171	3.31278
P25789	7.68813	7.47429	7.67503	7.93533	8.10677	9.08006
P25815	4.94682	4.83901	5.03906	5.24264	5.17506	5.15125
P25963	0.641665	0.551407	0.68266	0.646064	0.664691	0.634401
P26006	1.97497	2.166	2.05245	2.10802	2.04743	1.93717
P26038	17.8858	18.474	18.5775	18.9186	18.8564	20.0751
P26196	5.38501	5.94895	5.8016	6.1316	5.81851	6.16027
P26358	3.53064	3.31027	3.21306	3.39331	3.56616	3.31555
P26368	10.4538	10.7914	10.8875	11.4959	11.7265	11.6589
P26373	22.5438	23.3648	23.5395	23.9951	22.6328	24.1416
P26374	0.281491	0.261302	0.271167	0.284026	0.334513	0.281629
P26440	2.24047	2.38673	2.34238	2.30069	2.15844	2.13649
P26447	49.9491	52.0673	52.6344	52.7468	53.3778	52.2819
P26572	0.597678	0.571667	0.499277	0.566815	0.544964	0.573383
P26583	1.26892	1.34672	1.40791	1.50802	1.27656	1.36636
P26599	20.5286	20.5655	21.9331	22.0308	19.0504	20.8374
P26639	21.1415	21.6482	21.5473	21.2616	20.4628	20.6472
P26640	4.90215	4.94802	4.98056	4.98851	4.95674	5.07405
P26641	52.3789	54.3055	54.4826	54.9977	53.5253	56.252
P26885	6.80321	7.21049	7.27462	6.91397	6.85775	7.13059
P26992	0.251496	0.1989	0.339207	0.175887	0.258844	0.236019
P27105	2.0055	2.38268	2.47265	2.48638	2.469	2.36333
P27144	0.778054	0.826591	0.844611	0.86685	0.814618	0.798493
P27338	12.6899	13.0291	12.8023	12.443	12.8842	13.1504
P27348	7.39572	8.9164	9.28055	8.69035	7.28783	8.22227
P27361	1.3345	1.29191	1.27942	1.30787	1.25669	1.31777
P27448	0.514592	0.54369	0.547367	0.584656	0.587088	0.611408
P27449	0.990958	1.08955	1.02441	0.962502	0.920261	0.722268
P27482	12.9005	12.8115	11.6647	12.3078	13.823	12.7616
P27540	0.714372	0.648488	0.551348	0.642176	0.591286	0.60529
P27635	49.7856	54.7986	53.1838	56.2251	50.1802	55.3349
P27694	4.07806	4.07679	4.08801	4.30536	4.07397	4.00176
P27695	9.66728	9.36462	9.68939	9.57954	9.64524	9.39459
P27701	5.26534	6.15974	3.38432	3.17257	2.82784	5.28336
P27707	0.868159	0.850635	0.823532	0.93918	0.936417	0.790791
P27708	10.4159	10.3215	10.4457	10.6026	10.8832	10.5108
P27797	40.1741	43.1001	42.3969	43.6785	42.1616	42.3428
P27816	14.8513	14.7534	15.3278	15.7372	15.175	15.8679
P27824	27.975	28.3904	28.5793	28.9836	27.7811	29.351
P27986	0.933279	6.44451	1.09508	1.97608	0.306346	0.662135
P28062	1.69785	1.68935	1.76433	1.71777	1.69458	1.74816
P28065	0.426938	0.432218	0.433779	0.41993	0.374462	0.345736
P28066	10.1507	11.0972	10.8495	11.0189	10.6375	11.1685
P28070	5.49665	5.49379	5.43691	5.79916	5.08573	5.06259
P28072	5.3491	5.96551	5.80159	5.65289	5.50233	5.89891
P28074	8.14777	8.09671	8.552	8.63335	8.4291	8.67722
P28288	3.53759	3.62116	3.65586	3.6195	3.53976	3.52835
P28290	1.27448	1.16452	1.19802	1.21957	1.25735	1.25043
P28331	1.77036	1.72328	1.84201	1.76604	1.75469	1.7785
P28332	1.33147	1.24482	0.643779	0.9661	0.584913	0.923225
P28340	1.48775	1.20893	1.4059	1.37514	1.26867	1.75584
P28347	1.58241	1.38238	1.47796	1.37866	1.38403	1.43009
P28482	4.35053	4.35877	4.3752	4.29235	4.19027	4.26424
P28702	0.411713	0.316528	0.46025	0.261969	0.351789	0.317009
P28715	0.72794	0.689006	0.69278	0.688241	0.667765	0.576688
P28799	0.790444	0.730194	0.638962	0.733927	0.602877	0.62019
P28827	0.310301	0.261521	0.263825	0.350353	0.324028	0.329668
P28838	2.0252	1.97166	1.95829	1.95891	1.87963	2.00898
P29083	1.46578	1.53557	1.47745	1.5578	1.82897	1.9168
P29084	1.37281	1.35871	1.31756	1.33819	1.42879	1.33594
P29122	1.03814	1.01026	1.92649	1.1549	2.6576	1.25123
P29144	2.33317	2.29642	2.28549	2.34458	2.28637	2.39133
P29218	1.60161	1.56299	1.62361	1.57491	1.4306	1.45889
P29279	0.803404	0.887451	0.977644	1.30216	0.857612	1.24314
P29317	2.30732	2.14662	2.21763	2.35599	2.46401	2.10247
P29323	0.302312	0.291593	0.167781	0.248294	0.509056	1.78867
P29353	2.06186	2.05484	1.90827	1.99917	2.20263	2.14126
P29372	3.50997	3.58635	3.52418	3.5722	3.55358	3.56333
P29373	2.87354	2.71212	2.60467	2.83068	2.67314	2.65113
P29375	1.17396	1.23752	1.28849	0.966219	1.24908	1.26509
P29401	55.7628	56.9391	56.4606	58.3563	58.4598	60.9664
P29558	1.55909	1.59314	1.64312	1.58751	1.0499	1.25317
P29590	0.549822	0.544715	0.573166	0.55013	0.52193	0.481333
P29597	0.908781	0.672374	0.725212	0.891731	0.833235	0.743102
P29692	13.3738	14.2763	14.0109	13.9559	13.7206	14.9561
P29966	8.97629	8.79778	9.42187	9.07276	9.16811	9.01294
P29992	1.7329	1.59481	1.66328	1.70892	1.79267	1.82173
P30038	0.409898	0.35116	0.338845	0.363603	0.349713	0.348675
P30039	0.0837944	0.095965	0.0788818	0.0748631	0.228686	0.028587
P30040	9.15262	9.30098	9.29323	10.052	9.57588	10.4619
P30041	37.1575	40.1775	41.0406	40.9223	37.5502	40.353
P30043	10.7657	10.2227	10.7691	10.6779	10.6316	10.841
P30044	16.6726	17.0044	16.6763	17.0339	18.2013	18.6884
P30046	7.9356	7.86171	8.2168	8.19331	8.28305	8.3668
P30047	4.50573	11.4839	11.8576	11.1442	11.6185	10.8964
P30048	31.7608	30.5463	30.8122	31.0815	33.5763	31.3078
P30049	7.11591	7.87245	8.26065	8.23928	7.6256	8.15662
P30050	24.4688	26.4003	26.6719	27.3939	26.7627	27.7341
P30084	5.18245	5.38714	5.7652	5.04412	5.56046	5.39499
P30085	4.05737	4.11391	4.13999	4.29759	4.15112	4.32202
P30086	40.5341	44.5531	44.9857	45.1194	42.0749	45.1253
P30101	35.9876	37.4691	37.4991	38.2129	37.184	39.0021
P30153	12.0854	11.7825	12.0255	12.0012	11.5027	12.2665
P30154	2.65529	2.53476	2.57841	2.64622	2.62033	2.45424
P30260	14.7956	14.7857	13.6292	15.9505	15.4028	16.5358
P30281	1.46647	1.3454	1.42649	1.56446	1.68078	1.62836
P30307	1.64835	1.482	1.56185	1.58037	1.3083	1.14496
P30405	7.4234	7.21519	7.49996	7.33294	7.04894	7.37919
P30408	19.133	17.9612	19.8756	19.3381	19.4887	20.6033
P30414	1.49479	1.5869	0.415829	1.55138	1.37544	1.27965
P30419	2.21999	2.26534	2.32008	2.42381	2.37177	2.48256
P30519	4.72361	4.86783	4.66835	4.83743	4.82871	4.76436
P30520	4.47836	4.50478	4.66926	4.79506	4.46423	4.37807
P30530	0.269156	0.297947	0.312311	0.274272	0.238952	0.26053
P30533	1.34721	1.38056	1.3837	1.41136	1.43069	1.36041
P30536	8.76597	9.25239	8.95262	9.67844	8.78059	8.81776
P30566	2.25484	2.16592	2.2766	2.24875	2.23926	2.20213
P30613	20.1569	10.9319	10.5342	6.8016	9.03569	8.72504
P30622	1.85434	1.83339	1.86252	1.85174	1.80638	1.80161
P30626	7.01324	6.77252	6.87563	6.39637	6.97987	6.97285
P30711	0.496822	0.447872	0.493085	0.450915	0.510769	0.422423
P30740	2.94771	3.00039	3.02401	2.99827	2.90309	3.07663
P30825	4.05168	3.90001	3.99819	3.78255	2.92519	3.0244
P30837	0.621397	0.802943	0.722496	0.729813	0.832087	0.797341
P30838	0.486827	0.517662	0.481908	0.437291	0.483655	0.439433
P30876	2.70455	2.56984	2.68701	2.64218	2.66108	2.61617
P31040	13.5306	13.1695	14.0126	13.5914	13.2881	13.6948
P31146	2.0356	1.89499	1.99416	1.87195	2.44798	2.57152
P31150	4.01531	4.47744	4.19758	4.3144	4.5493	4.44549
P31153	11.4867	12.1206	11.7038	12.0856	12.5292	12.2657
P31270	0.475836	0.456061	0.51495	0.517725	0.535502	0.486031
P31271;P31276	0.319111	0.374971	0.314111	0.338362	0.380978	0.325155
P31321	0.513653	0.492599	0.481872	0.550386	0.587524	0.532724
P31323	2.40772	2.17602	2.41862	2.486	2.25475	2.63995
P31327	31.4157	24.9425	25.0173	28.2996	26.2902	27.9238
P31350	3.34949	3.50491	3.79062	3.51812	3.19818	3.35251
P31431	1.17097	1.04467	1.13706	1.25304	1.19793	1.35872
P31483	6.74465	6.8535	6.8346	7.17677	6.59038	6.50263
P31641	1.10799	1.13568	1.26696	1.13889	1.2192	1.21996
P31689	8.96924	9.04802	9.37655	9.30659	9.30498	9.66867
P31749	0.95687	0.963141	0.935891	0.945794	1.0993	1.05317
P31751	0.332399	0.347157	0.386823	0.40997	0.378174	0.362868
P31930	3.591	3.6457	3.7014	3.57922	3.51882	3.61463
P31937	2.81039	2.7651	2.70908	2.87902	2.62751	2.81759
P31939	5.00499	5.30179	5.34641	5.40501	5.29456	5.89175
P31942	6.9934	6.90843	7.05687	6.98517	6.82202	6.70949
P31943	42.8981	43.9235	45.3609	45.3698	47.1125	47.2298
P31946	84.9842	93.0558	91.6952	91.5572	80.1672	89.2823
P31947	20.2848	20.32	20.5681	20.6991	21.464	20.584
P31948	17.4782	17.548	17.6223	18.1361	17.4979	18.3072
P31949	63.1587	61.9844	67.6426	71.036	69.685	78.0667
P32004	4.90784	5.10185	5.03838	5.15742	4.9186	5.07307
P32119	42.6184	41.6374	44.0509	44.6922	43.2682	48.1792
P32121	0.250689	0.263527	0.298302	0.282941	0.356602	0.255045
P32189	1.78711	1.67258	1.6944	1.70594	1.6808	1.73848
P32320	1.22996	1.24599	1.22075	1.17268	1.23228	1.19005
P32321	0.235054	0.327481	0.294999	0.235236	0.211645	0.291845
P32322	2.7123	3.15709	3.11436	3.21416	3.30152	3.54782
P32519	0.948231	1.07855	1.12848	1.10983	1.02126	1.08792
P32754	4.0957	4.34055	4.13258	4.0533	4.02907	4.31535
P32780	0.355352	0.293845	0.250349	0.272865	0.314789	0.240808
P32856	0.218817	0.148989	0.32056	0.350936	0.180419	0.301321
P32929	3.30962	3.35796	3.41332	3.45845	3.38326	3.42571
P32969	12.0735	11.5358	11.3369	11.3878	11.3227	10.7554
P33121	0.281949	0.287519	0.350408	0.335902	0.282408	0.281204
P33176	2.68156	2.72162	2.74381	2.70965	2.71779	2.80069
P33240	11.6834	10.371	12.5496	9.90969	9.73019	9.38046
P33316	15.0318	15.2638	15.4534	15.5224	15.4842	15.292
P33527	2.09326	1.99795	1.97951	2.06536	2.16081	2.02984
P33552	3.71149	3.77088	3.79145	3.84091	3.8394	3.75759
P33897	3.5256	3.37905	3.52951	3.59235	3.46899	3.45617
P33908	0.733018	0.632729	0.666911	0.795199	0.638098	0.8158
P33981	0.522429	0.555986	0.493241	0.545396	0.55155	0.645174
P33991	5.41489	5.81723	5.97017	6.01889	5.54677	5.81491
P33992	4.87999	10.4039	4.11024	4.86716	8.86243	4.69933
P33993	5.32609	5.3514	5.54948	5.68771	5.5311	5.64226
P34059	0.558774	0.556497	0.595181	0.490396	0.606276	0.641178
P34741	1.76351	1.61942	1.71465	1.82576	1.53811	1.78063
P34896	0.853642	0.851891	0.851251	0.84622	0.775669	0.796189
P34897	15.1098	14.9717	14.8468	15.1137	14.5809	14.8811
P34913	0.134877	0.13389	0.10324	0.165678	0.142255	0.1506
P34932	18.4606	18.0667	18.8522	18.9609	18.7174	18.6374
P34949	0.209158	0.214507	0.199568	0.209869	0.216857	0.198752
P35052	2.72443	2.80405	2.80828	2.84562	2.72665	2.77964
P35080	15.9117	17.7175	17.0457	19.9336	17.2339	20.0874
P35221	3.03979	3.00414	3.17798	3.03806	3.02876	3.18197
P35222	0.967415	0.994123	0.924857	0.971663	1.01558	0.970984
P35226	0.612387	0.593813	0.656315	0.626081	0.785353	0.714737
P35232	27.837	28.7207	28.2433	27.9424	27.9948	29.5079
P35237	1.91409	2.06902	2.01612	2.12762	2.1189	2.22609
P35240	0.269799	0.294397	0.225139	0.296431	0.279589	0.282799
P35241	27.0452	27.4982	27.2612	28.2511	26.7449	26.5767
P35244	2.50248	2.48195	2.49419	2.75699	2.58943	2.3056
P35249	5.0313	4.99514	5.06757	5.13301	5.04948	5.21576
P35250	5.81034	5.90014	6.07662	6.26923	5.84485	6.34116
P35251	1.19444	1.14223	1.12897	1.14175	1.22167	1.09512
P35268	69.4947	72.1808	73.2928	76.0344	76.4597	78.7838
P35269	1.15803	1.11054	1.09354	1.19553	1.40604	1.13648
P35270	1.7717	1.788	1.75401	1.81321	1.61726	1.69512
P35354	0.316073	0.358931	0.334634	0.436112	0.413084	0.389502
P35520	1.40732	1.317	1.33833	1.31181	1.31559	1.29494
P35527	0.389556	0.400992	0.420198	0.42753	0.422384	0.426196
P35555	0.20874	0.199138	0.201223	0.20925	0.175381	0.143341
P35556	0.878316	1.01267	0.883668	0.915863	0.816795	0.808266
P35573	2.19905	2.24765	2.17025	2.19013	2.19459	2.2262
P35579	18.218	18.4193	18.5355	18.5771	17.535	18.1282
P35580	3.29163	3.26505	3.1882	2.89716	2.73084	2.74447
P35606	6.99102	7.0364	7.14442	7.22337	6.96324	7.18027
P35609	0.503394	0.36824	0.721325	0.758658	0.318437	2.16648
P35610	6.22924	6.08376	6.16525	6.25636	7.26225	6.59631
P35611	0.0756477	0.0623178	0.0831312	0.0889801	0.0993512	0.0742515
P35613	41.0398	42.1397	43.5126	42.444	36.2371	41.0609
P35625	0.360054	0.392873	0.322641	0.392358	0.384839	0.333997
P35637	45.2791	44.7641	45.1353	46.9162	45.8041	47.0646
P35658	2.80882	2.82902	2.93965	2.85713	3.01459	2.94881
P35659	5.04767	5.11945	5.30208	5.4642	5.35272	5.52572
P35680	0.52993	0.403251	0.667423	0.575886	0.770557	0.721895
P35749	6.41605	5.94741	5.92083	6.75788	8.76536	8.32385
P35754	2.33197	2.12261	2.08893	2.08703	2.05932	2.25036
P35790	2.01979	2.00079	1.85601	1.95814	1.76962	1.55972
P35813	0.417112	0.410532	0.424931	0.393314	0.490612	0.369482
P35869	0.228536	0.137062	0.234102	0.19172	0.294823	0.288339
P35908	1.06515	0.967894	1.05309	1.08253	1.02876	0.936418
P35914	0.581513	0.61915	0.576151	0.567153	0.539853	0.501217
P35998	7.88737	7.88738	8.1217	7.7511	7.92599	7.8789
P36404	2.20787	2.35308	2.37342	2.47968	2.51162	2.65529
P36405	3.86974	3.46013	3.4785	3.77194	3.21467	3.83364
P36507	2.32548	2.23502	2.29277	2.34042	2.33399	2.26469
P36542	10.1852	11.1846	11.5285	12.1459	10.7938	11.7269
P36543	2.7319	2.66698	2.43882	2.7089	2.42256	2.65962
P36551	2.24551	2.21508	2.0533	2.10079	2.16874	2.01412
P36575	0.618328	0.606064	0.518986	0.516835	0.519326	0.435379
P36578	70.9115	73.3519	67.9247	71.8118	69.478	70.9415
P36639	3.40025	3.36477	3.68113	3.67034	3.44762	3.3893
P36776	3.30158	3.33549	3.43917	3.40984	3.41485	3.37502
P36871	2.94333	3.01728	3.08112	3.20356	2.9573	2.98106
P36873	10.7756	9.52868	10.2055	10.2371	9.88694	9.51716
P36896	0.224531	0.248258	0.176926	0.312484	0.301651	0.272861
P36897	1.44087	1.46416	1.49766	1.50449	1.55377	1.50967
P36915	7.94613	7.74008	7.95794	8.06485	8.28196	8.36615
P36941	0.194914	0.127063	0.204426	0.145577	0.198962	0.222226
P36954	1.25984	1.31049	1.39067	1.54337	1.45703	1.48459
P36956	1.56044	1.94448	1.384	1.78051	1.32604	1.77661
P36957	8.8608	9.26419	9.41715	9.80766	9.39302	9.51157
P36959	0.245443	0.270928	0.227403	0.225968	0.390082	0.789828
P36969	0.570284	0.651246	0.637867	0.628617	0.572214	0.619433
P37108	8.0096	8.12481	8.11037	8.25311	7.90819	8.19438
P37173	0.0779581	0.0730517	0.0895492	0.087499	0.110668	0.103298
P37198	1.80719	2.03822	2.00895	2.06704	2.02674	1.88532
P37235	8.10442	8.16213	8.5135	8.28511	8.08266	8.82453
P37268	0.740294	0.707777	0.650708	0.739387	0.676373	0.708541
P37275	0.265772	0.195138	0.377769	0.236046	0.202029	0.231208
P37802	18.3365	21.1855	20.5076	21.4702	21.8782	21.9094
P37837	17.5236	17.4795	18.1339	18.5357	17.4885	17.9719
P37840	1.09075	1.0489	1.08713	1.13887	0.982759	1.18121
P38117	5.73126	5.57833	5.87472	5.42971	5.76207	5.89087
P38159	41.3896	41.3679	43.5244	43.4291	42.8082	42.623
P38398	0.372029	0.361731	0.371982	0.336546	0.411755	0.32916
P38432	2.08878	2.1648	1.91573	2.3711	2.13365	2.11461
P38435	1.23347	1.16242	1.38577	1.48942	1.51875	1.26158
P38571	1.02873	0.99757	0.922547	0.940287	0.905101	0.848833
P38606	2.44794	2.37071	2.44919	2.44516	2.36169	2.49916
P38646	27.7831	28.2233	28.5219	29.2791	27.9148	28.809
P38919	9.05876	9.02296	9.18874	9.25025	8.75251	9.12928
P38935	0.613332	0.552166	0.584923	0.611819	0.664999	0.561163
P38936	0.263526	0.196313	0.33159	0.164381	0.231437	0.281044
P39019	44.5708	46.6753	47.4963	46.8708	46.5519	48.3668
P39023	12.1105	12.9271	13.2371	13.2951	12.7042	13.5252
P39059	0.571592	0.41228	0.413331	0.52877	0.346966	0.519057
P39210	0.771818	0.805849	0.666285	0.607595	0.617344	0.551788
P39656	5.20636	5.51599	5.49379	5.55406	5.36614	5.47065
P39687	8.39291	8.48517	8.50234	8.26233	8.53981	8.05387
P39748	7.41338	7.79895	7.68708	7.87689	7.71208	7.71081
P39880	0.542132	0.543519	0.51735	0.552251	0.549446	0.527131
P40121	4.78927	4.63289	4.9541	4.81374	5.02538	5.29763
P40123	1.31038	1.33368	1.33694	1.38013	1.32121	1.4362
P40189	0.294302	0.2365	0.248445	0.309367	0.437033	0.434856
P40222	3.25137	3.16968	3.29494	3.34722	3.14808	3.32948
P40227	10.7255	10.9681	11.0863	11.1846	11.4286	11.6495
P40306	0.121427	0.192965	0.163982	0.168053	0.193485	0.101642
P40337	0.0763775	0.0624992	0.107382	0.066994	0.134815	0.113452
P40424	0.722514	0.967506	1.40536	1.10677	1.35666	1.2773
P40425	0.259068	0.245366	0.240738	0.293603	0.287319	0.261732
P40429	21.6341	21.7121	21.7214	22.4517	21.5784	22.499
P40616	1.93343	2.01377	2.07169	2.19458	2.00334	2.19626
P40692	0.669146	0.669707	0.750361	0.801817	0.746557	0.793983
P40763	10.4335	10.5954	10.5522	10.6965	10.7989	11.4832
P40818	1.64477	1.60947	1.70966	1.67627	1.6415	1.51168
P40855	0.717496	0.747624	0.751584	0.750153	0.749187	0.654656
P40925	13.2147	13.8443	14.078	14.2382	13.9015	14.182
P40926	33.3763	34.9056	34.7452	34.8681	35.1121	33.9471
P40937	2.54896	2.62449	2.81776	2.61981	2.51804	2.68519
P40938	3.17185	3.16398	3.10687	3.13826	3.23812	3.00984
P40939	14.4507	14.7933	14.9156	15.4707	14.9255	14.9222
P41091	17.369	17.8661	17.8967	17.7784	17.5999	18.5205
P41134	22.9713	26.6389	25.4234	24.9877	24.5692	26.9902
P41208	0.977173	0.950539	0.942233	1.0841	0.916375	0.966356
P41214	4.21037	4.20661	4.22039	4.21489	4.00203	4.22602
P41221	0.283311	0.320466	0.368862	0.335306	0.508708	0.275961
P41223	0.810036	0.784653	0.681293	0.732759	0.954514	1.19694
P41227	2.68185	2.58131	2.56634	2.84231	2.94443	2.92359
P41229	1.04113	1.11499	1.43485	1.48333	0.647566	0.630711
P41236	0.794071	0.805752	0.781992	0.715894	0.70408	0.636344
P41240	1.26693	1.27742	1.25598	1.25816	1.3484	1.2378
P41247	0.33457	0.446219	0.294627	0.369297	0.451558	0.415526
P41250	4.91945	4.90947	4.89326	4.97379	4.80503	4.91493
P41252	6.47588	6.4103	6.52527	6.58506	6.60927	6.48437
P41440	0.251645	0.294849	0.267281	0.238946	0.311731	0.310562
P41567	5.58406	4.78897	5.72811	5.57986	5.68477	6.12957
P41743	0.799906	0.856088	0.84776	0.842913	0.744311	0.792323
P42025	1.84913	1.82051	1.85876	2.08592	2.18968	2.31305
P42126	4.7489	5.84818	5.47513	5.59172	4.86646	5.39284
P42166	36.3411	37.2293	38.7854	40.3819	38.5739	40.5624
P42224	3.83156	3.92686	3.84301	3.97838	4.00336	4.06144
P42226	0.462447	0.437922	0.461031	0.446269	0.455228	0.456344
P42229	0.975924	0.96296	0.911656	0.922375	0.933182	0.892572
P42285	4.93956	5.01312	4.76297	5.20878	4.89989	4.792
P42330	12.6272	13.4826	13.2769	13.3625	12.5748	13.6959
P42336	0.207944	0.189544	0.173754	0.133822	0.175742	0.118368
P42338	0.210522	0.186764	0.200443	0.204821	0.210064	0.206119
P42345	0.707463	0.721622	0.726584	0.72035	0.79258	0.7473
P42356	0.656916	0.736588	0.742869	0.714286	0.792301	0.782505
P42566	0.678824	0.709481	0.642502	0.662559	0.648957	0.613592
P42574	0.758657	0.696444	0.94779	0.83925	0.94946	1.00066
P42575	0.435485	0.390855	0.436813	0.421118	0.478504	0.445242
P42677	12.6092	13.3715	14.2174	14.3224	15.1904	14.4805
P42684	0.341769	0.307742	0.325332	0.301277	0.306976	0.30204
P42694	0.876103	0.825977	0.918683	0.977478	0.633483	0.683142
P42695	0.581557	0.601201	0.555914	0.600034	0.584916	0.578801
P42696	1.58873	1.47907	1.5418	1.54163	1.41417	1.63933
P42702	0.437119	0.514531	0.553876	0.718531	0.650108	0.610463
P42704	21.143	21.9723	22.0678	22.5836	21.3348	22.1017
P42765	6.7379	7.82197	7.60157	7.62584	7.69474	7.53199
P42766	14.5214	15.1492	16.2707	15.1882	14.8714	15.391
P42771	14.232	14.6501	14.8476	15.285	15.4533	16.4644
P42773	0.399069	0.351572	0.452811	0.462495	0.442598	0.401481
P42785	1.13906	1.26645	1.11727	1.1709	1.10749	1.2365
P42858	0.485401	0.500927	0.503999	0.483776	0.49099	0.446079
P42892	1.5613	1.58386	1.5923	1.77772	1.56708	1.57348
P42898	0.225097	0.164071	0.122522	0.200286	0.148526	0.223606
P43005	0.536991	0.932604	0.890529	0.822443	0.498784	0.797332
P43007	1.155	0.804761	0.688671	1.78501	0.611236	0.587118
P43034	5.21132	5.06533	5.25501	5.09343	5.11047	5.42929
P43121	6.21943	6.21899	6.4775	6.40939	6.73381	6.41942
P43155	0.813218	0.886927	0.859732	0.89537	0.868678	0.869075
P43243	7.15882	7.06825	7.17611	7.2295	7.58468	7.36761
P43246	13.5987	13.6817	14.0837	14.2875	14.168	14.2516
P43304	5.28809	5.61892	5.85725	5.75007	5.57569	5.84181
P43307	13.5559	14.5452	14.7715	14.8694	15.972	14.0145
P43353	3.03505	2.84074	2.77305	2.9892	2.42958	2.71628
P43355	1.57746	1.51876	1.49937	1.46979	1.71244	1.48413
P43360	0.518568	0.510852	0.499458	0.490384	0.55769	0.426769
P43378	0.358813	0.291331	0.333857	0.292435	0.370445	0.331673
P43487	12.4625	12.3794	12.7275	12.4224	12.3946	12.2019
P43490	1.51924	1.56924	1.56822	1.63999	1.65241	1.67146
P43686	6.34607	6.66919	6.68323	6.59987	6.80925	6.92506
P43897	4.06379	3.81351	3.32548	4.05604	3.81585	4.04099
P45877	1.95226	2.1046	2.01756	1.81089	1.91534	2.23064
P45880	31.0977	33.6571	34.213	34.357	31.7892	34.2092
P45954	0.312543	0.372641	0.251725	0.33939	0.31426	0.348808
P45973	2.89891	2.98036	3.10551	3.02356	3.06227	3.09321
P45974	3.54945	3.45456	3.5889	3.59615	3.64853	3.69816
P45983	0.630348	0.356485	0.692618	0.345649	0.742966	0.524074
P45984	0.518797	0.556482	0.601749	0.60339	0.563343	0.54291
P45985	0.71021	0.681855	0.685363	0.736227	0.712429	0.655984
P46013	3.41582	2.45563	2.67529	2.77879	3.48852	2.77231
P46019	0.513968	0.512563	0.45209	0.493037	0.47588	0.504044
P46020	0.263221	0.253929	0.245989	0.226919	0.241785	0.251848
P46060	5.51214	5.6003	5.70936	5.76408	6.36075	6.23705
P46063	1.32723	1.36317	1.39045	1.36589	1.3373	1.30157
P46087	9.92421	9.64237	10.0001	9.96315	10.1172	9.85969
P46100	0.599511	0.552526	0.58187	0.598501	0.65806	0.625832
P46108	2.07633	2.02367	2.10321	2.16197	1.96777	2.15647
P46109	2.75472	3.01699	2.95847	2.85849	2.96408	3.05588
P46199	0.800356	0.822045	0.834714	0.775398	0.879057	0.790783
P46379	5.43497	5.30424	5.72643	5.76947	5.71427	5.4992
P46459	2.65014	2.76862	2.74226	2.77207	2.76682	2.79507
P46531	0.251799	0.307283	0.31821	0.305624	0.294938	0.273158
P46734	1.72802	1.76744	1.78591	1.83476	1.88923	1.70972
P46736	0.649607	0.635404	0.652778	0.621562	0.683287	0.607101
P46776	93.798	99.1766	96.4715	95.657	97.623	94.1395
P46777	24.2011	25.906	25.42	25.7902	24.9277	27.143
P46778	14.2246	14.6497	14.2768	14.0779	14.1269	14.3366
P46779	25.3734	26.8975	27.4571	26.7885	25.5798	28.2724
P46781	23.1859	24.8594	24.0517	24.59	25.9466	25.992
P46782	43.6492	45.9761	45.5237	44.7226	43.3953	45.933
P46783	42.9199	44.3979	45.6255	45.5776	48.8258	49.5451
P46926	1.0127	1.00177	1.06768	0.976844	0.99776	1.05177
P46934	0.347249	0.362364	0.333004	0.336717	0.285566	0.362087
P46937	2.76341	2.87799	3.03685	2.94799	3.30281	3.03642
P46939	0.727745	0.691662	0.718564	0.679925	0.66955	0.665413
P46940	31.5587	32.8147	32.6906	33.7045	32.2003	33.4647
P46976	6.60577	6.24463	6.55957	7.01369	6.234	7.38488
P46977	11.5456	11.3123	11.3488	12.044	10.8072	11.3535
P47224	1.54005	1.63678	1.63669	1.67635	1.72822	1.58327
P47712	4.70062	4.78036	4.84156	4.85767	4.68937	4.60594
P47736	0.442369	0.420388	0.497168	0.462423	0.552733	0.500703
P47755	3.80806	3.99349	4.36483	4.28143	4.04374	4.02757
P47756	7.80356	8.1538	8.63256	8.66987	8.54093	8.38515
P47813	14.2713	14.5909	15.1251	15.2844	14.4728	15.5412
P47895	0.346255	0.290695	0.323479	0.46435	0.272848	0.285844
P47897	7.57218	7.58841	7.69282	7.64409	7.71438	7.93817
P47914	51.2925	51.8664	54.0995	51.6466	50.0364	52.8564
P47974	0.229061	0.325016	0.328301	0.337819	0.427746	0.403479
P47985	2.40237	2.99161	2.85717	2.70078	2.35005	2.49406
P48029	0.656046	0.626452	0.666811	0.728847	0.777957	0.799911
P48047	10.4833	12.1039	12.2399	12.14	11.1776	11.923
P48059	1.25186	1.32721	1.2135	1.38359	1.31982	1.35693
P48067	1.10081	1.14242	1.158	1.13798	1.16505	1.10606
P48147	0.997405	0.954742	0.913191	0.957618	0.951797	0.810332
P48163	2.60319	2.49477	2.68352	2.59487	2.47814	2.46078
P48200	0.566831	0.457894	0.576499	0.59133	0.654638	0.591804
P48307	0.343287	0.319576	0.372656	0.379824	0.374367	0.401297
P48382	0.318362	0.301236	0.310178	0.260961	0.315499	0.293417
P48426	0.477982	0.39018	0.427995	0.410005	0.437815	0.408539
P48444	2.96457	3.10736	3.13437	3.16276	3.08981	3.14517
P48449	2.80134	2.55841	2.6828	2.85712	2.84347	2.62891
P48454	0.621882	0.584494	0.503143	0.500496	0.582204	0.615419
P48506	0.495117	0.495088	0.52744	0.475709	0.492692	0.537217
P48507	3.79448	3.89434	3.81193	3.87129	4.13817	4.02828
[truncated: 5,793 more rows]
