# Supplementary material for: Pressure cycling technology-assisteddata-independent acquisition proteomics reveals molecular alterations and potential therapeutic targets in minor glomerular abnormalities
Source: Precis Clin Med. 2026 Feb 13;9(1):pbag006. doi: 10.1093/pcmedi/pbag006 (PMC12999293; doi:10.1093/pcmedi/pbag006)
Supplement: pbag006_Supplemental_Files [file pbag006_supplemental_files.zip › Supplementary Table 3.xlsx]

## Sheet: Table S3.1
Supplementary Table 3.1 Quantified PGs using PCT-assisted DIA proteomics.
PG.ProteinGroups	PG.Genes	PG.ProteinDescriptions	DNT1	DNT2	DNT3	DNT4	DNT5	DNT6	DNT7	DNT8	DNT9	DNT10	DNT11	DNT12	DNT13	DNT14	DNT15	DNT16	DNT17	DNT18	DNT19	DNT20	DNT21	DNT22	DNT23	DNT24	MGA1	MGA2	MGA3	MGA4	MGA5	MGA6	MGA7	MGA8	MGA9	MGA10	MGA11	MGA12	MGA13	MGA14	MGA15	MGA16	MGA17	MGA18	MGA19	MGA20	MGA21	MGA22	MGA23
A0A024RBG1	NUDT4B	Diphosphoinositol polyphosphate phosphohydrolase NUDT4B	18265.4	30243.8	19377.7	15555.6	10188.5	15316	14185.8	12457.3	11686	17251.2	16484.4	15367.3	8230.36	14940.3	13372.8	11105.2	20111.9	12349.4	14633.5	44693.3	46837.6	20272	26940.5	156406	23770	30005.5	14857.7	16851.2	17281.3	14396.9	16951.8	20193.1	14461.4	40724.5	44080.2	17121.4	50125.1	35911.9	14890.5	28778.2	29267.1	46123.7	7534.89	12381.7	47879	54942	42548
A0A075B6K5	IGLV3-9	Immunoglobulin lambda variable 3-9	704420	212691	76570	61115.9	25111.9	109492	46065.6	69552	20682.1	39822.7	35286.1	52631.1	47555.8	16517.6	40133.6	134502	34108.2	59417	33021.3	36609.9	75283.5	16742.6	62328.1	82753.2	24187.9	17321.7	9728.18	15415.6	28836.5	7485.07	36265.4	12352.6	91613.1	26652.1	21627.2	13139.2	40283	12120.9	31750.5	56670.9	15833.8	50719.6	109340	25224.4	7893.24	12875	15204.9
A0A0A0MS15	IGHV3-49	Immunoglobulin heavy variable 3-49	780943	381117	160737	75266.9	32810.3	152741	43258.8	94518	25634	62115	47154.7	72391.3	46643.7	24326.9	79140.3	331766	39163.3	101069	23909.3	10434.6	3805.42	8644.2	21944.7	17141.1	41398.8	26532	28431.5	31292.3	18489.8	56237.3	44030.9	33802.3	84769.9	31764.2	12024.7	30758.3	108441	13242.2	25777.1	107759	47544.4	35985.3	121498	36659.1	18767.8	15018.8	14502.1
A0A0B4J1Y9	IGHV3-72	Immunoglobulin heavy variable 3-72	3.16644e+06	1.606e+06	631548	489500	181568	1272529	319753	428637	169453	291714	225641	357233	528102	100207	477707	959463	150358	319571	240968	336694	196965	275901	514962	797718	213548	143006	67923.6	91933.6	145085	125836	304777	112207	389311	107477	103652	106627	243277	103859	148830	407638	158004	380114	649835	219840	79727.5	138271	86792.9
A0A0C4DH38	IGHV5-51	Immunoglobulin heavy variable 5-51	9904852	372580	140602	106650	24831.4	147160	102906	97621.7	50768.5	80454.8	73294.9	91953.9	127915	13955.1	77414.3	71001	60495	105237	76946	38120	17611.7	23641	45599.5	94925.1	52052.7	31235.7	36493.9	29576.6	51754.6	57429.4	70803.1	34050.1	129029	28839.1	30893.3	30759.5	50844.7	10620.8	51581.1	60069.9	38116.1	77494.8	160928	52503	12627.9	27000.4	21140.9
A0A0G2JRQ6		Ig-like domain-containing protein (Fragment)	632840	140275	122255	33147.4	9083.58	95186.5	11288.3	61207.9	5539.13	25962.6	24469.6	15255.9	22618.9	6231.4	18974.6	57139.9	18928.4	59095.3	15704	40540.7	57668.6	36591	32128.3	109779	59866.9	15591.2	22796.9	10104.7	13142.3	27959.4	11641.5	10788.3	93920.1	18511	16206.2	10552.5	17051.2	17445	32893.9	59364.2	37288.9	29437.3	115312	46152.4	3611.04	7776.56	15922.9
A0A0U1RRL7	MMP24OS	Protein MMP24OS	21589.1	16479.3	45614.4	46319.3	43761.6	39732.7	71138.3	38969.6	64384.9	74281.8	53124.5	40321.6	26409	29422.8	41546.2	5509.91	61676.9	48758.8	60002.4	141999	249087	27445.9	52699.2	112125	21341.4	36815.4	20273.8	58709.2	67918.7	42755	64194.4	25680.1	17998.9	27250.5	24893.5	31771	22163.3	42196.9	36943.8	10986.1	15195.6	43793.8	21783.1	47305.5	35510.3	40656.1	34486.8
A0AAG2SUK6	;MRPL23	Large ribosomal subunit protein uL23m	38190.5	48088.8	40037	28234.7	40726.5	24172.8	21261.2	36542.1	32150.4	34873.2	34394.4	30694	30029.2	38189.6	36364.8	19838.2	23346.2	34257.2	17421.8	31691.1	34491.4	26407.7	21650.9	32321.2	36974.6	35560.6	46400.9	42874.9	41141.8	45385.3	41276.1	33888.6	30836.8	65766.8	30634.6	44546.7	54192.7	35445.6	43245.4	41554.1	44491.5	81275.2	29204.9	48558.9	44792.4	51316.6	35044.8
A0AAG2SXN7	;PRODH	Proline dehydrogenase;Proline dehydrogenase 1, mitochondrial	12198.9	8046.91	27571.2	29662.6	33980.2	59300.9	34507.7	36610.4	37118.4	18897.6	49093.6	22050.7	18050.4	35471	24727.5	5090.95	38317.9	34847.5	19896	77204.3	81965	26848.9	22993.9	73785.1	42326.1	38701.8	42816	51037.8	75467.2	37077	45071.9	52074	25192.1	31496.4	6441.94	54000.1	16245.9	56100	39067.8	31008.6	31738.6	26079.6	39422	36689.1	13055.7	44836.7	32787.2
A0AAG2UY11	SHANK3	SH3 and multiple ankyrin repeat domains 3;SH3 and multiple ankyrin repeat domains protein 3	15419.5	6803.93	6586.04	8684.97	7631.22	9393.96	6324.9	10475.3	8023.52	5493.7	7453.63	8421.61	9895.77	11471.2	13391.2	15234.6	9319.67	8462.36	8051.93	31464.9	7280.12	16902.4	13860.3	24542.8	8422.92	10747.9	6147.76	7012.51	7895.25	8792.6	6278.13	9760.32	9149.12	22852.6	11885.4	10008.9	20439.3	9546.81	8939.19	11706.1	7894.56	16993.2	11748.5	9754.15	14790.6	11103.3	15655.6
A0AV96	RBM47	RNA-binding protein 47	7850.4	20194.5	28110.4	34589.9	34116.7	32470.4	27772.3	27814.6	32692.1	28460.6	30492.7	25062.6	24481	28967.1	26531.3	19119.6	35680.2	30429.8	29926.6	51609.8	82602.1	25460.8	29804.6	40693.9	43820.9	36703.5	41619.7	39505.8	42180.1	39183.3	38328.1	40246.3	25573.9	32015.2	25498.5	32476.7	28371.2	36412.8	33441.8	28472.1	40624.5	30414	31959.5	36288.9	29533.6	32137.4	27626.3
A0AVT1	UBA6	Ubiquitin-like modifier-activating enzyme 6	19291.2	32352.8	23234.3	21800.7	22066.8	28345	22061	23000.8	19544.7	20566.8	21463.3	23199.7	21632.6	25483.9	24226	30217	20355	18858.1	18538.9	26124.4	37015	28962.6	23603.2	38096.5	28750.2	27291.1	27621.9	19021	26755	21096.3	23712	21070.1	32448.9	20038.4	28440.3	24258	22799.8	23691.5	23231.5	20980.6	23927.9	22824.6	17657.1	17657.3	27019.8	30433.5	25839
A0FGR8	ESYT2	Extended synaptotagmin-2	26268.3	11814.1	17063.9	18893.9	16907	17210.7	24910.2	18340.9	23508.4	17936.2	21959.9	18885.1	18685.6	16293.7	17165.7	20887.7	20882.2	15497.8	20609.9	13285.7	45530.9	14113.3	15662.5	26675.8	14769.4	14170.6	20368.8	26535	16039.5	20622.4	19233	16710.9	18355.4	24709.8	38026.9	16383.3	22963.5	20573.7	15925.6	16529.5	13939.2	24856.5	15394.5	13772.6	26260.3	30160.1	25639.3
A0M8Q6	IGLC7	Immunoglobulin lambda constant 7	16531.1	32841.2	15482.2	17058.4	5404.2	34957.6	11348.6	16426.8	5355.58	12161.8	11620.9	8163.64	9385.46	13068.5	9387.99	25180.9	5566.09	20989.4	11430.2	22396.5	21009.4	6488.55	20489.2	37739.6	6868.38	5958.33	4256.81	7690.22	2103.31	15775.8	9909.05	2124.06	8749.54	5657.02	2142.52	8643.7	7018.36	1410.86	4195.2	8179.82	1679.94	13195.5	21561.6	5781.64	4065.48	1679.41	1682.07
A0MZ66	SHTN1	Shootin-1	48038	69454	59270.8	62262.3	72236.8	97812.3	76916.5	76604.4	68685.4	76130.4	90798.2	84193.2	96326.8	73480.7	79547.9	121744	57465.4	70990.4	80923.6	106515	134528	105511	84172.5	156662	70174.6	60154.9	66023.7	61366.8	64606.4	71017.3	66631.5	55743.4	81026.1	56228.8	73911.9	70839.4	83188.5	54373.3	75096.3	66094.2	67090.8	78552.5	73465.9	76133.1	51288.7	58285.6	53889.9
A1L0T0	ILVBL	2-hydroxyacyl-CoA lyase 2	16400.5	22649.7	41589.4	44517.7	54389.1	34911.9	27902.1	47456.7	36760.8	31389.9	35268.1	33406	37939.2	37269.6	45276.5	24473.8	47082.5	37372.9	40673.8	97081.2	172466	66175.1	55526.2	126647	60933.2	25158.2	56146.8	35007.3	52728.9	35500.6	46189.6	32229.2	26756.5	46323.8	32835	46922.4	21905.4	42377.6	48418.7	35141.7	59042	38664.9	41365.7	27846.1	31557.6	36686.2	30893.4
A2RRP1	NBAS	NBAS subunit of NRZ tethering complex	3839.69	4355.73	6210.98	8011.52	7989.13	8603.32	7888.67	6838.77	8551.92	7444.69	7825.16	7174.03	7106.89	7437.27	7624.9	6528.23	8821.09	7874.38	8885.47	18899	16778.8	10480.8	9033.63	13095	8649.81	7410.93	9272.11	8306.46	8638.43	8155	7333.26	6243.4	6835.92	7329.03	6738.73	8110.01	5233.68	7616.87	8195	5467.89	6547.39	7157.04	7230.85	5374.73	6342.32	6108.87	6995.57
A3KMH1	VWA8	von Willebrand factor A domain-containing protein 8	11737.5	23895.2	34686.4	61856.9	61930.9	49887.4	26145.8	62671.5	52020.3	17143.2	36457.4	35213.5	47491	41879.1	50952.2	13644.6	39175.9	75679.2	58022.5	100698	209620	54746.6	59311.2	94093.6	52829.1	51060.8	69454.8	53979.7	65186.8	55364.7	60868.8	46401.1	27087.2	38363.7	25083.3	59026	23273.8	69396.3	70553.9	38203.7	39429.6	34080.2	64057.9	39648.1	20794.4	37559	24032.2
A4D1P6	WDR91	WD repeat-containing protein 91	19999.1	16899.7	22934.9	20924.4	20727.5	22366.5	20031.4	21246.1	24501.9	21334.5	20033.2	22671.1	19932.3	19596.8	23225.5	20416.5	26116.7	23227.2	24671.7	28358.7	35952.7	29905.2	22379.8	29034.6	29256.4	19583.5	25384.3	27109.2	19671.6	32268.7	24298.3	19146.6	16253.8	17030.6	11135	20085.5	15665.4	16371.7	19390.1	18205.4	21934.4	16299	25906.3	26083.8	13436.8	13853.9	16936.9
A5D8V6	VPS37C	Vacuolar protein sorting-associated protein 37C	17783.5	13682.9	8943.42	13686.2	3428.3	16060.3	15634.6	12859.4	12184	15390.9	14071.9	20170	17558.8	11351.6	12795.6	28431.5	10850.8	12609	13711.7	19786.2	32398.5	21426.3	15805.1	41073.8	10140.7	14015	13125.2	10973.1	12637.7	9637.26	13731.3	11008.6	19417.1	14590.6	10883.4	12092.6	19190.3	11555.6	7845.91	18502.6	12913.3	13594	10341.1	15284.1	11430.5	10236.8	14392.3
A5YKK6	CNOT1	CCR4-NOT transcription complex subunit 1	5990.64	7491.43	8721.61	13165.7	10031.8	14365.8	14171.3	11262.3	13389.9	12509.7	14153.2	14438.2	11126	10790.4	11142.6	15069.3	14645.3	13657.4	14857.9	21561.3	32623.5	17752.8	13613.8	26438.7	11315.9	10861.2	12295.5	15556.4	11271.7	14120.3	11869.7	10229	11009.7	12245	14393.2	10522.7	10644.8	13418.4	10908.6	9982.76	9781.71	11522.6	9408.8	9960.49	15445.4	14543.7	16656.7
A6NDB9	PALM3	Paralemmin-3	19391.2	25826.4	46061.6	69361.3	65485.3	67565.1	103914	65172.1	95651.5	91250	80074.8	56758.5	79900.8	88669.1	70375.2	19929.8	94755	100247	125457	147180	303923	72161.3	80195.2	114905	44285.4	60326.7	58896.4	121010	61185.2	100095	85453.3	55451.3	36531.8	81005	87466.1	47052.2	66381.3	53173.7	65263	51146.2	46378.3	92792	92782	96031.9	107769	80790	78427.7
A6NDG6	PGP	Glycerol-3-phosphate phosphatase	49596.3	46717.7	29617.3	20684	21583.4	21122.8	21097.4	21602.5	18909.8	20078.9	19503.4	19058.5	20740	20475.9	19919.8	17205.2	19345.1	21839.2	20361.3	39181.5	69145	37188.7	32704.8	46067.1	23273.7	16327.8	17425.6	19756.9	20704	16160.2	20327.1	19095.4	19847.9	28226.2	25759	21829.2	27119.3	20624.8	18754.3	19705.4	17380.1	47985.8	27159.6	18560.7	27535.9	25093	20257.3
A6NIH7	UNC119B	Protein unc-119 homolog B	6613.68	9470.37	7764.17	11630.2	12080.2	12056.1	8973.29	11741.6	11176.7	8813.62	8711.82	11288	9493.28	13473.2	13499.3	15522.9	12320.2	12213.5	11759.7	9359.52	40614.4	12488.3	18568.7	39809.6	13135.7	14362.6	12438.1	11073.9	11673.5	11529.4	9421.68	12182.3	14465	18803.2	15033.6	11871.6	22342.4	15096.5	14056.6	12050.8	14352.5	21531.3	8884.46	12803.8	20332	21638.2	19938.7
A8MXV4	NUDT19	Acyl-coenzyme A diphosphatase NUDT19	24589.1	6701.61	19310.4	23257.8	13162.8	17369.8	13181	19927.1	23752.1	23005.8	20363.4	13547	19134.7	20481.2	19784	10570.8	24577.7	16388.6	14160.8	48669.3	33397	24423.7	20447	67424.3	15740.2	19401.1	21275.2	17582.4	17460	22095.1	12250.7	18712.5	12409.9	20953.1	14529.2	22777.2	11934.6	31593.2	13738.1	17148	20362.8	22395.3	22883	9370.86	16881.5	21274.1	20561.8
B2RUZ4	SMIM1	Small integral membrane protein 1	23182.6	112348	79424	49923.8	114064	12299.9	110900	131153	113832	75810.6	119294	50846.7	69230.4	60357.1	70308.9	12892.8	150374	83020.6	131999	48088.3	522788	33859.2	74511.7	166244	102733	70879.2	88839.6	153228	96312.4	225238	125751	120111	44425.5	13235.2	34493.3	83163.7	21902.6	47563	89883.1	38231.7	61055	25881.9	110094	72432.3	17712.3	18506.5	17087.6
B9A064	IGLL5	Immunoglobulin lambda-like polypeptide 5	14343526	4766873	1.91845e+06	755770	316225	1.93879e+06	431576	824927	219767	558594	340536	365170	719013	358488	1.30075e+06	2.58866e+06	242339	1.07988e+06	299394	558101	187012	381697	1.14492e+06	1.19158e+06	624312	486288	287539	236064	531356	361424	515761	376425	1.07666e+06	640558	396807	312590	660729	231602	458672	933275	429439	1.25161e+06	1351022	636898	192099	318607	186453
C4AMC7	WASH3P;WASH2P	Putative WAS protein family homolog 3;WAS protein family homolog 2	25182.5	15360.6	15288	15743	15516.9	17620.3	15449.9	17279.9	14299.8	16554.1	19570.3	15104.8	19835.9	15122.9	17894.1	17935	14893.9	15847.4	16824.2	18322.6	45254.6	14864.6	18434.8	21047.8	18668.1	14609.3	15700.2	17257.9	16168.2	16934.4	16577.1	20038.1	16061	17237.8	9966.95	17148.5	17893.5	12202.8	18702.7	16521	17406.8	16233.7	20124	18770	10521	8857.52	10015
E9PAV3	NACA	Nascent polypeptide-associated complex subunit alpha, muscle-specific form	146281	90896.4	76917.1	57809.3	69917	66518.2	58928.1	74812.3	63783.8	68926.2	79711.6	75071.4	97507.7	86763.4	82017.7	123645	60853.4	67145.8	79727.1	67825.9	108371	74283.4	73627.1	30402.9	74283.4	72680.9	78219.8	84258.6	80424.9	86608.7	80793.5	88800.6	80378.8	90737.8	70360.2	74269.6	97241.2	69678.8	90320.2	96313	82639.6	104047	88075.5	87192.9	78877.7	63961.3	75044
H0Y944	CAST	Calpastatin (Fragment)	16989.4	17004	4788.61	5583.27	6946.86	8086.53	6813.08	6781.8	7341.41	4978.26	9347.33	7099.04	5556.36	9345.91	7632.7	14678.4	8335.54	4340.38	8222.63	10688.4	13680.8	4072.46	3095.09	8632.81	8782.12	9921.23	3936.28	7225.43	8097.22	11178.4	5365.23	27948.3	11201.8	34668.7	39694.5	6193.59	30313.5	16685.5	6280.05	28231.9	16296.1	40490.8	11449	8009.27	31120	20002.9	30310.9
O00116	AGPS	Alkyldihydroxyacetonephosphate synthase, peroxisomal	10612.7	19439	19110.9	28917.7	31567.5	34847.9	31668.1	31655.8	36920.1	28167.8	35276.3	29125.5	32482.6	24755.6	27173.7	24166.8	27837.9	33349.5	32370.4	54034	65009.8	35683.9	26252.3	66254.6	41276.7	22976.4	38830.7	42561.3	28970.1	34792.1	28154.4	26092.1	26792.5	18171.9	16395.1	25569	15203.9	23647.3	32707.2	19777.9	28777.6	17464.2	32510	35018.2	17923.6	19383.7	17807.7
O00139	KIF2A	Kinesin-like protein KIF2A	10410	10260.7	5847.88	6978.11	6332.74	9974.37	6970.76	7154.33	7734.2	6733.5	7779.74	8670.36	7067.14	7682.89	7013.66	15073.8	6369.1	6096.4	5432.64	8194.98	20233.5	10819.8	9319.26	6090.9	7538.56	6613.27	7459.81	6857.01	5387.41	6427.51	6428.43	7122.75	10137.8	9924.5	11463.8	6623.61	10533.2	8311.96	6350.01	8394.27	6316.08	8557.86	5351.46	8970.67	11737.6	11641.4	9553.38
O00142	TK2	Thymidine kinase 2, mitochondrial	42015.6	15135.4	29179.2	33878.3	37164.3	37705.6	33942.3	33007.6	46381.6	38016.6	35957.4	28246.8	26440.7	31874.5	29409	19277.9	39145.1	35149.5	41106	35085	79134.7	27105.8	36982.3	45597.2	24794.7	26132.6	41886.7	33857.9	43232	41383.2	40554.9	25364.4	21105.1	15787.5	18693.8	33991.4	11690.9	27156.1	35907.4	15755.2	22238.8	17577.5	36806.8	21870	19835.5	21870.1	15030
O00148	DDX39A	ATP-dependent RNA helicase DDX39A	60904.3	89106.1	87178.7	115317	91982.1	63497.6	101997	92147.8	88892.5	74812.9	85143.5	88822.5	81968.3	109400	94555.3	92165.9	90932.8	102825	76818.2	109327	156701	119282	113077	86905.1	98044.6	63401.1	84075.9	72346.2	75618	78636.2	82648.9	80956.1	85704.4	55133.4	111145	67305.9	69302.4	90497.4	80327.8	114063	88381.1	85776.6	75938.1	82249.1	135877	126119	69692.6
O00151	PDLIM1	PDZ and LIM domain protein 1	48486.1	36658	20474.1	19939.6	17133.9	26466.2	19178.1	24287.3	9819.93	20804.1	17365.9	26389	26793.6	20199.7	22391.3	53232	15841	13527.5	19181.9	30532.6	24590.7	30886.4	22630.7	44355.7	16825.2	24797.4	15175.8	15691.7	17154.9	15932.5	11602.4	66800.8	57108.3	36231.5	39377.8	19961.3	48339.1	20463.9	20944.6	43368	33395.1	57961.2	24890.7	32857.7	39770.7	20208.2	28930.9
O00154	ACOT7	Cytosolic acyl coenzyme A thioester hydrolase	23269.3	55976.7	60316.5	60419	61938.4	51200.3	74707.4	50781.2	59315.2	74526.1	66920.4	63076.2	69955.8	96952.7	77197.1	26855.2	105954	71482.2	92084	103777	122280	66189.3	75030.9	80142.1	51325.3	82084.4	37794.3	45051	57049.9	71087	53656.7	63165.4	63072.2	14556.7	13155.3	70183.1	14996.3	21807.9	90627.7	14509	38027.2	9772.77	63296.1	91458.2	10602.8	11170.4	11535.4
O00159	MYO1C	Unconventional myosin-Ic	282872	68588	108215	69584.3	56699.1	62192.8	53126.7	58961.7	58846.2	56243.1	46768.8	59506.2	51323.5	49158.9	53051.7	79548.7	53396.9	43254.6	41996	110073	147948	70152.8	76012.4	91751.5	64866	79340.6	68895.1	40300.5	63670.4	44685.6	46616.9	64775.7	83822	94942.3	129524	63256.5	79978.6	77616.9	46748.3	51696.4	54518	76450.1	34481.8	37899.2	100547	113073	124175
O00161	SNAP23	Synaptosomal-associated protein 23	20721.2	15715.5	13849.8	20072	16373.7	20102.6	30744.7	19601.9	22610.9	21599.9	22128.3	22512.9	21167.2	15441.8	14284.1	21303.4	22209.3	23387	30659	38665.8	39003	27532.7	20579.8	52821.1	20490.6	17959.7	22906.8	26688.8	21634	35262.3	20413.5	20334.8	14288.8	13875.6	17090.1	16842.7	16121.8	18857	17614.4	15272.1	16944.6	13228.8	19658.8	17898	14867.6	13338.8	16435.2
O00165	HAX1	HCLS1-associated protein X-1	4273.2	4264.03	7912.06	12577.5	9394.15	12022.8	14955.2	9380.09	13898.7	10736	12768.8	9174.59	13006.6	11867.1	10578	5760.43	10579.1	12531.3	13057.2	20899.9	24964.5	11128.8	12175.3	19259.5	10040.4	8682.14	8728.52	13214.2	11711.8	11619.9	13062.8	10374.6	7869.69	5893.9	4568.08	9914.56	6530.11	8672.53	11343.6	8975.08	7122.05	5546.4	12013.5	10014.6	6864.36	6792.31	5621.38
O00170	AIP	AH receptor-interacting protein	44225.4	52497.3	41627.8	47842.7	46881.4	44801.7	40857.9	43933.7	38586.9	44735.6	45702	54418.7	42825.9	48509	42785.1	67350.1	51088.8	40921.9	39103.1	97188.7	137499	92932.4	67756.9	105156	47351.9	50714.4	39354.2	40746.9	41477.8	38932.1	42878.6	37117.9	49672.2	51035.6	57793.8	49935	57737.3	41766.9	39952.9	45201	45819.7	57384.8	38656.2	44961.3	57375	55741.5	53591.1
O00178	GTPBP1	GTP-binding protein 1	14788.1	17342.9	14165.6	13256.7	12812.1	12280.1	12062.4	11095.3	12364.6	10117.9	11189.3	12163.7	9906.02	13609.2	11362.9	15572	12758.7	12476.5	9429.74	17366.8	18760.8	16773.3	12734.2	29097.5	12529.7	11348.5	12327.5	13070.2	10784.1	13237	10681	10378.3	13064	10115.6	19174.4	11666.8	10659	12212.4	10941.5	11580.6	11538.7	15477.2	8783.46	12784.8	15994.4	15874.6	16743.3
O00186	STXBP3	Syntaxin-binding protein 3	18617.6	17573.9	23978.6	27135.2	26457.5	22466.2	20534.9	23123.6	25056.2	22192.9	19405.2	20887.8	21359.1	23347.9	20222.6	21153.1	22542.3	24445.1	24498.2	51126.8	76805.9	27827	27164	40090.8	24312.4	25364.2	30173.5	24599.6	29162.7	28930	26605.8	26024.9	24427.1	29575.8	30722	30003.2	23211.6	26466.2	29734.8	21320.3	25661.9	26294.1	25446.1	21583.1	30505.2	33522.3	30826.9
O00193	SMAP	Small acidic protein	16574.6	28971	4917.35	11260.2	8333.62	14856.8	13273.4	10108.7	11180	13406.9	16879	12628.5	12977.3	12255.6	10058.7	26711.9	11352.9	9892.96	17212.2	26255.9	22990.6	12102.4	7625.22	50665.6	9803.85	14046.6	6562.78	14786.9	13673.6	29100.8	4717.41	28511.8	13015.7	35304.4	27808.1	7198.2	36511.6	17212.2	9431.37	23773.8	17356.3	31799.5	18436.9	9402.86	28212.8	18796.7	34357.8
O00203	AP3B1	AP-3 complex subunit beta-1	21980.1	29215.2	27413	35125.5	33382.5	41087.6	35221.3	32468.8	34556.8	30886.4	32990.5	28411.9	26417.7	29352.1	29040.7	27260.8	31824.3	32756.3	31333.2	54405.5	59910.6	42708.8	44178.5	61983.9	40464.4	34915.2	45288.2	42180.3	42158.4	45446.3	40019	35895	37221.2	35898.8	33373	40810.3	30014	31782.7	36045.2	27548.6	34908.8	34721.6	38096.1	32900.9	33704.7	36122.6	33783.5
O00214	LGALS8	Galectin-8	9072.82	13343.5	14036.1	17274.9	15807.1	19731.2	18599	16015.1	16394.8	15288.5	16549	14875.5	14388.5	16487.2	11683.7	16564.2	17370.1	16643	19926.4	47583.4	81144.9	27284.2	22696.8	37151.1	16259.5	10780.1	14527.9	16849.7	15567.9	14347.9	19234.1	9503.98	13909	8078.23	14386.7	13187.5	11789.5	13485.6	14129.1	12483.1	11329.2	11436.9	13890.2	10890.2	11184.2	16905.7	21123.8
O00217	NDUFS8	NADH dehydrogenase [ubiquinone] iron-sulfur protein 8, mitochondrial	85795.5	62239.9	96973.7	88439.9	96609	67698.8	63723.9	94447.9	66080.9	75479	71439.3	61556.2	60245.2	73321.7	72998.1	29006.3	104401	87576.7	69567.2	172669	189441	98711.4	139270	177950	102864	126827	77417.5	95055.1	109787	72844.7	84990.8	87699.3	59807.1	176064	104268	108828	106609	148976	98421.9	98031.8	114522	178466	99747.4	77402.3	138786	153988	118077
O00231	PSMD11	26S proteasome non-ATPase regulatory subunit 11	55521.1	77970.8	64831.9	64452.1	66155.7	68298	61715.6	61151	60973.1	59892.1	59168.7	59902.5	50018.5	56267.1	57143.7	63547.2	62183.5	62862.4	57250.9	105765	162884	87553	76233.4	110797	73516.2	61257.3	69889	55701.7	73327.7	59904.4	64086.7	54000.7	63636.6	63660.3	75373	70506.9	55574.3	63603.3	58926	49609.3	61261.7	66438.5	57775.7	43855.3	62581.2	64046.9	59603.4
O00233	PSMD9	26S proteasome non-ATPase regulatory subunit 9	22800.6	47033	32563.2	19056.3	23610.2	19522.9	18741.9	19233.9	17437.6	20622.8	18578.8	17942.4	23944.6	24469.6	26584.1	24235	20282.7	24931.9	19980.5	19500.5	27244.6	15274.6	19137.2	33605.7	13521.9	14340	13939.6	17943.5	16064.6	15282.1	15953.8	20959.8	17731.6	12125.2	11837.6	16075	11520.3	13043.5	18668.2	21118.3	15259.5	16943.4	35335.3	24408.2	9692.91	8617.44	9294.47
O00244	ATOX1	Copper transport protein ATOX1	32212.1	123023	96196.5	87862.7	93375.4	94093.5	160127	113320	98882.4	162626	112138	113698	124053	80838.8	106245	87595.3	155797	117966	174903	145960	172654	119855	107248	121037	60519.8	58886.2	50660.8	99382.9	95618.9	92657.8	67687.8	49244.3	34613.8	18123	22368.9	46606.7	9802.8	42001.6	57870.6	36844	36611.6	48610.6	81141.1	51090.3	27195.4	17796.3	25545.6
O00264	PGRMC1	Membrane-associated progesterone receptor component 1	267669	102270	274548	581268	537265	393731	757636	454594	675154	585168	567411	428747	455895	379370	429672	186273	945653	489262	889060	1.20374e+06	2882565	655172	431840	1.23962e+06	414229	323757	591523	1.19155e+06	573410	833553	767297	385219	281562	207825	682533	467950	162883	372452	502144	229279	327514	154770	539345	407563	241485	282112	295345
O00267	SUPT5H	Transcription elongation factor SPT5	6780.22	7212.3	6823.63	8347.25	7377.02	8320.92	8719.41	6938.92	8331.2	7391.28	7676.95	9634.48	8258.81	7871.88	8188.13	11552.7	7075.12	7735.93	7763.5	15672.5	21085.4	12828.8	9327.1	13611.2	7825.39	8085.31	7437.95	8023.93	7697.76	7540.89	7266.01	7915.18	7616.16	9856.4	9612.78	6857.48	10364.2	8422.89	7702.27	8978.87	6925.37	9245.91	7307.32	7765.58	9464.7	8978.9	10028.8
O00273	DFFA	DNA fragmentation factor subunit alpha	18794.1	26305.4	23459.9	17729.1	21950	21346.3	18864.8	19312.7	18046.7	20736.2	19645.8	20283.8	24863.1	20973.7	20595.1	27790.9	18248.1	20056.7	23317.6	22298.2	20838.8	19431.8	18177.9	35677.8	20861.5	18893.2	15782.7	16083.6	20955.9	17522.9	17404.9	20127.7	17371.8	17318.6	16111.1	18472.2	19750	14911.9	17745.8	19237.5	22012.1	25288.8	20968.2	19971.6	13766.2	14271.5	12884.5
O00291	HIP1	Huntingtin-interacting protein 1	18252.8	22652.7	15847.8	30383.6	16416.7	31252.3	27199.8	24300.3	18330.8	24279.8	21659	26857.8	26339.8	22677.5	20726.3	47420.6	27044.3	20789.1	21131.7	55541.6	83297.1	37358.8	35954.8	74075.5	23953.4	31278.3	20766.5	18740.4	18091.9	19341.9	15070.6	20768.2	33469.1	45741.4	49225.4	25048.4	47523.6	33193.7	18164.4	27402.4	33045.4	47417.7	13666.9	18606.5	59142.9	51523.1	53745.5
O00303	EIF3F	Eukaryotic translation initiation factor 3 subunit F	42930.6	55168.4	37851.9	45161.2	42753.2	46176	42092.2	39322.4	46475.1	36257.8	43179.4	39860.4	34768	37759.1	36283.6	53878.5	39477.1	37689.2	31742.4	44309.3	89485.8	45969.7	35840	54987.5	49171.1	44454	47615.4	44171.7	45074.6	43273.9	45171.8	35638.5	52900.2	51749.5	48309.6	46959	48295.9	46674.6	46722.1	44824.3	43263.9	54784	36332.5	37859.8	50903.7	48291.9	55165.8
O00338	SULT1C2	Sulfotransferase 1C2	10780.9	33089.4	37390.3	45895.2	46810	38705.7	40881.9	48194.2	47386.5	40266	30520.4	26734.9	33862.2	44389.6	43578.9	11548	45834.4	51333.5	41633.4	130066	148566	59485.2	89872.7	182617	63599.6	27189.8	49519.5	51393.7	70090.9	62214.4	53362.1	46929	35891.7	17934.5	17725.6	58480.9	12824.7	57779.6	39594.5	28603.9	36723	13233.1	61348.1	49080.6	21068.8	40802.9	22888.8
O00339	MATN2	Matrilin-2	39695	13772	26727.2	25127.4	21199.8	25840.4	27183.8	23888.3	20736.8	26674.4	16240.4	31467.8	29919.8	23504.5	20534.9	62696.4	20576.8	15953.9	10890.4	41758.3	44709.2	36135.2	27768.3	49608.3	23025.5	33835.7	15466.6	15111.7	12509.6	15891.1	21026.2	24237.7	50390.2	26142.5	67921.5	18885.3	76240.2	32705.6	19041.3	49162.8	24869.2	50553.8	13284.8	27757	55500	50625.6	58591
O00399	DCTN6	Dynactin subunit 6	32451.5	19647.5	14043.6	7934.49	11469.9	10698.5	9523.92	12079.1	9805.77	12767.1	10541.7	9478.81	12671.9	13871	12177.3	15663.6	11057.1	12109.2	10678.9	16997.2	13392.5	17192.9	17115.9	21629.8	12141.4	13522.6	10210.9	12343.5	12022.8	10099.5	13462.7	13111	12215.2	14820.2	11319.9	12445.9	13476.1	12526.3	11720	14609.8	13522.3	18460.3	14869.3	11551.4	13237.1	7338	12414.4
O00401	WASL	Actin nucleation-promoting factor WASL	24475.6	24997.8	21874.5	19570.9	27509.2	23655.1	15566.2	25043.6	17596.1	18123	16199.6	18547.1	22028.4	26878.5	30804.5	36948.3	20470.3	21857.8	18212.5	53621.2	73108.5	15223.8	23331.3	74653.4	24409.6	24727.5	16993.9	18358.7	20843.8	23505.3	17269.6	33479.9	28177.2	31698.2	20717.7	26405.7	32729.2	24986.2	23156.1	32732.2	26500.4	33389.3	30889.1	33704.9	23893	25821.3	26833
O00410	IPO5	Importin-5	8505.96	13381.9	15328	19821.4	15560.6	21566.7	23683	15879.3	18814.7	17607.9	19793.1	16229.7	14007.1	15388.2	15409.3	14695.7	21321.7	16684.6	18846.4	26492.6	32540.9	22351.3	19869.8	35859.1	13992.9	13005.7	16813.3	22577.4	16420.2	23193.7	19341.5	11934.1	13695.2	9754.92	21812.8	11622.7	9884.4	19186.6	13693.3	12725.9	11001.3	12386.8	14058.2	12990.3	19997.2	21650.5	20110.4
O00422	SAP18	Histone deacetylase complex subunit SAP18	17420.8	13998.6	11829.4	8884.93	9591.46	7788.41	8434.6	9125.79	6681.39	8136.15	7929.92	10032.8	10027.8	10056.3	10434.9	18769	10289.3	9034.22	8213.75	17942.9	38394.5	17973.6	12029.3	18742.3	10891.1	12412.5	11271.3	9196.63	8934.96	8935.39	9115.11	10083.6	12578.1	20900.5	15913.5	11135.2	23057.3	11579.5	11508	14986.4	11722.6	17913	9323.42	10913.5	14120.4	12787.6	13082.9
O00423	EML1	Echinoderm microtubule-associated protein-like 1	21618.5	40794.3	23257.5	18139.9	17978.6	17309	15695.9	15923.6	17460.9	20829.8	12593.5	15951.8	13871.2	21355	16902.2	17796.3	18306.7	17586.3	16996	49562.8	63391.9	28481.6	22512.5	49012.7	12474.8	14378.7	14909.6	16481.6	14888.2	14790.8	13782.3	13415.4	20233.6	11833.9	16070.7	17911.9	13443.2	12809	14169.2	14055.9	13121.9	11688.5	13729.1	15454.8	15051	14456.7	15421.2
O00429	DNM1L	Dynamin-1-like protein	36688	47435.9	35295.5	35154	38258.5	39393.3	33035	33144.1	30750.4	30869.9	33768.4	30930.2	27296.2	39896.6	34339.1	31226.4	33955.4	28381	29446.9	47428.9	62367.3	34835.6	40470	55188.2	39392.6	41420.2	34158.1	35016.3	41608.7	38270.9	34536.8	35700.2	40600.1	44019.9	52237.7	42087.6	42447.1	44197.7	34089.1	34250.3	41065.1	53171	26105	30247.6	54087.6	59677.2	46498.8
O00442	RTCA	RNA 3'-terminal phosphate cyclase	26428.6	26969.4	27021.8	27165	39703	34770.2	27548.1	29779.3	23840.2	23450.4	23048.9	23015.5	22963.1	29313.2	24646.8	18248.6	31573	26910.8	28410.6	58303.4	89338.1	38368.3	39943.1	50908.7	30033.3	26145.8	34103.5	39178.5	37827.2	37316.6	32492.7	25947.9	25216.5	13561.4	16211.6	27720.8	14770.4	20419.7	32515.8	17999	20974.2	13391.3	32661.5	22350.4	12701.2	17636.4	13551.9
O00461	GOLIM4	Golgi integral membrane protein 4	2580.71	4818.17	2407.63	3437.71	3513.4	3860.71	4766.65	3208.05	5154.86	4008.36	4564.53	4145.17	3849.89	4696.69	3072.82	3328.03	3925.32	4384.09	4689.48	4741.41	12309.3	5151.63	2965.87	4620.68	3821.51	3587.74	5497.29	8972.39	4375.21	8110.35	5491.06	4864.66	4482.69	2467.43	1891.88	4787.29	2335.76	2421.1	4581.19	2668.28	3450.14	2643.3	6681.94	8134.49	1992.86	2216.01	3640.92
O00471	EXOC5	Exocyst complex component 5	8680.29	5587.05	9831.18	12573.3	11095.2	14523.9	11953.1	10648.7	12393	10840.6	14955.4	11735.8	11057.4	10811.8	10813.4	13586.1	11443.2	10737	11258.3	10261.4	20237.7	15379.8	12013.7	21973.7	11895.1	11084	11557.9	9664.28	11408.2	11936.1	11543.5	9498.85	12054	12555.1	16254.6	9768.5	10466.7	11464.2	10586.3	10275.3	9851.72	11412.4	11307.8	10213.1	16437.7	15249.8	15129.8
O00478	BTN3A3	Butyrophilin subfamily 3 member A3	12281.3	13524.4	14615.2	8254.56	11739.1	9052.7	16158	9132.53	6837.36	10080	9396.99	14575.7	11880.9	6771.11	8711.9	19673.7	12240.7	9191.64	4116.78	20296.7	45075.3	25467.9	12248.5	18811.5	7190.54	6970.96	7386.82	10038.4	9154.9	6681.12	7932.92	4908.33	14103.1	5000.14	10824.6	9086.98	9880	9865.88	12232	12019.4	9915.2	6620.87	6620.32	4623.38	7077.98	8438.67	7359.99
O00483	NDUFA4	Cytochrome c oxidase subunit NDUFA4	510167	461541	599617	482808	481391	360015	409165	518814	425298	496406	426693	336162	374297	444338	399946	126418	530810	571015	463757	732945	276577	402958	549744	429429	564145	714793	432205	719534	645518	440773	557822	480760	402013	1.08362e+06	702359	667238	661012	957788	530835	570752	638889	1.13381e+06	507933	500212	769380	919575	687771
O00487	PSMD14	26S proteasome non-ATPase regulatory subunit 14	90309.1	106272	71321.7	80770.8	63641.7	83764.9	79046.8	82927.6	67035.8	72587.5	70815.4	71910.4	62279.4	66840.8	74890.3	81316.1	72644.1	67879.3	67235	169338	234773	133527	74675.2	176495	81487.6	69437.6	78729.6	78935.7	78985.5	79054.9	73363.4	56805.6	79723	72403.5	74852.1	70622.9	73154.4	58503.3	66772.9	54650.8	73142.4	79304	64551.9	55193.9	64276.8	70606.6	67234.1
O00499	BIN1	Myc box-dependent-interacting protein 1	117953	84182.3	67607.5	56883.4	84860.5	55614.7	70182	66412.5	71426.8	71176.5	57447.5	60505.1	71869.2	67868.5	75615.2	57879.5	61230.9	79854.8	69863.2	85260.5	76696.7	63080.6	51455.4	113187	63472.3	47976.8	48749	76741.3	54646.1	62592.1	68601.3	65819.5	51342.4	28001	16135.7	69648.2	32458.7	42829.5	104068	53500.1	60081.2	21866.5	92737.9	99881.8	12764.3	17190.8	20021.9
O00505	KPNA3	Importin subunit alpha-4	12662.6	13338.9	12571.7	12028.2	12615.5	14134.5	16444.5	10764.6	13300.7	12653.8	15000.9	13226.8	13193.7	12046.1	12578.7	15509.1	17245.3	15864	15433.3	9785.48	23913.9	14523.4	12441.7	11443.2	12382.9	12963.9	10360.2	17226.2	12587.3	15894.6	11777.4	12099.2	12830.3	10587	12948.8	10659.7	10007.2	10975.1	11139.7	10642.2	10006.5	10704	10042.7	10093.5	13142.2	13696.7	11384.4
O00515	LAD1	Ladinin-1	16757.1	25665.9	33913.9	57825.7	51139.8	58274	37297.6	59566.1	41493.4	62435.3	53469	70838.9	75033.4	54386.3	67126.9	69366.3	57260.3	45313.9	53541	79807.7	163925	69601.7	43620.7	82250.9	59607.5	57837.7	36805.8	55471.6	61864.8	66514.3	61606.5	82860.7	53221.6	40704.3	60867.2	54904.4	79291.1	56875.7	64063.2	75903.5	58884.3	72150.5	105119	83325.3	35575.7	25744.7	44250.4
O00519	FAAH	Fatty-acid amide hydrolase 1	3130.44	8708.99	16947.6	22697.9	22598.8	7142.33	24637.9	20984.4	25047.2	21973.7	16578.2	15749	17819.7	13086.1	15651.6	9451.84	26569.2	21998.5	23185.1	19172.7	9189.18	10115.5	12356.7	11383.5	25139.8	6182.94	6905.9	24745.9	29546.8	18274.3	19375.4	15661.7	10359.8	15240	9159.69	17159.7	4193.03	13368.1	23628.3	13313.9	15417.7	9706.32	21158.2	17690.6	8356.01	10507.8	9124.59
O00533	CHL1	Neural cell adhesion molecule L1-like protein	17693.8	27887.4	30480	34163.8	47343.8	25732.2	34956.8	35198.7	35103.6	46995	37021.9	29573.4	47378.9	50675.2	59316.4	25685.4	39649.9	40373.2	58502.1	30833.9	103554	19057.2	29351.1	24770.8	10445.5	22156.9	21654.3	29908.5	25160.5	23980.5	42245.5	24914.7	23015.8	10780.6	8409.79	38559.6	11954.7	10465.9	41047.5	19001.4	19157.4	17753.8	52612.9	64579.5	10367.2	11670.5	9637.33
O00534	VWA5A	von Willebrand factor A domain-containing protein 5A	35269.3	53203.6	29242.5	31048.1	14057.6	42157.4	29863.9	35730.2	26984.9	36034.2	36515.7	34809.5	47586	36114.2	42650.2	78355.1	28407.2	28939.3	34877.8	35599.3	73537.6	59786.8	36162.2	67951.1	30155.8	27576.2	34040.5	27339.6	28526.2	31594.8	26865	23815.8	59320.4	31350.9	62158.7	31875.2	65123.6	30933.7	31397.4	38659.3	30225.4	47032.5	26881.3	30933.1	50373.8	43102.6	44934.2
O00541	PES1	Pescadillo homolog	22366.1	4608.17	6049.15	7938.01	6608.22	9510.5	8450.47	6297.01	9038.08	6704.39	8149.7	8363.55	6536.76	6197.09	7288.39	7387.85	7132.81	7785.7	8091.73	10481.1	12921.5	13316.1	9791.43	11431.9	9167.59	8076	9064.33	9248.68	7701.69	9908.43	8479.58	7565.13	5725.11	5384.04	7714.26	5556.5	4739.14	7936.98	6633.11	4505.34	5546.46	5232.36	5448.11	5641.21	7556.4	7602.04	7243.6
O00567	NOP56	Nucleolar protein 56	15535	17137.4	28967.8	28255.2	25465.3	26811.8	33112.1	24131.3	32827	25507.6	30358.2	34460.1	27978.6	25235.4	26545.3	40870.9	30540.7	26155.1	29297.1	61107.9	88172.5	57629	28796.2	62460.8	31988.4	31200.4	29853	28408.5	28642.7	30157.4	26045	27295.3	26188.1	32549.9	36007.2	25456.9	24730.7	33258.7	28133.9	25238.1	29882.8	27138.1	20694.9	28216.7	33010.8	31964.7	38131.3
O00571	DDX3X	ATP-dependent RNA helicase DDX3X	13916.7	14080.6	15570.2	15760	14827.4	20806.4	16812.2	13204.7	15094.5	16166.1	22233	15379.5	13601.7	21557.8	13566.5	20847.3	28168.9	20623	21496.9	23496.8	42565.7	32233.4	16361.7	28335.2	21161.4	23756.3	20596.7	18402.2	27290.9	31099.4	21315	30291.4	25415.2	29961.5	25119.9	18453.7	38746.7	24885	15203.6	19757.2	26356.4	35030	18151.7	22295.1	41595.3	31635.1	35217.6
O00592	PODXL	Podocalyxin	18964.3	10182.6	71147.5	115106	87161.1	80431.1	183843	139813	135717	152998	159109	131018	91870.6	131487	119588	115830	168785	122475	166913	243554	309865	85005.5	104172	89347.5	41950.8	52598.1	77946.9	293535	93117.3	150182	134152	40909.4	66120	25372	19623.4	83839.8	16262.6	27274.4	85784.4	7977.85	29552	13813.1	40265.1	69718.5	35067	23537	35103.9
O00625	PIR	Pirin	46042.5	19828.9	13379.4	11696.3	14701.3	21039.6	14236.4	17386.8	12125.2	19337.6	12127.5	11805.9	20494.9	21134.9	22449.7	21714.9	13796.2	14033.7	17427	23989	66774.4	31326.5	25326.3	30590.9	11453.1	14317.5	9945.86	13746.4	8463.55	12162.7	19706.6	15178.9	14687.8	19941	15515.2	11907.7	21968.7	12949	16035.5	15035.9	13306.9	22557.2	24607.3	13741.4	15988.6	11959.6	12735.2
O00629	KPNA4	Importin subunit alpha-3	30396.6	33474.4	21400.3	34651.7	24967.3	41959.4	41568.3	31885.1	31998.6	29216.5	30014.2	30105.2	29596.2	26625.1	29755.6	31162	33075.9	26602.8	36431.9	55867.9	69672.3	57447.9	37700.6	79762.2	29399.1	25619.8	28487.3	37651.6	31815.6	34594.9	30515.5	21902.6	33216.3	24147.4	31481.4	28231.8	33431.5	26367.6	24366.6	22781.5	22363.9	30082.6	21482.2	21524.4	32629.1	32860.8	31578.1
O00743	PPP6C	Serine/threonine-protein phosphatase 6 catalytic subunit	9344.36	11515.6	12145.7	10088.4	10874.6	10963.4	8011	9971.06	10341.9	9154.1	8993.83	8940.25	9397.97	11417.1	10293.8	12816.3	9618.45	11454.5	8333.6	6109.74	25659.3	13363	8147.88	7745.89	12842	10165.8	11864.4	10675.9	10865.9	11889.6	9476.27	7986.79	11159.9	9893.94	9503.46	9875.62	7083.15	10191.2	8664.03	9912.75	10351.4	9046.46	10055.8	7796.85	11231.4	11186.4	10173
O00754	MAN2B1	Lysosomal alpha-mannosidase	23136.3	17703.6	18122.6	12183.2	13409.3	11973.2	11188.5	13061.5	8429.88	13098.1	13623.7	18120.4	23522.4	13403.7	15858.4	40264.7	12478.1	21730.4	15127.5	28721.7	46995.7	29894.8	19640	41636.9	26525	12470.3	21381.8	11706.3	11753.3	16109.5	10522.1	25883.9	15674	15664.2	8846.23	14652.9	12571.9	11453.6	14750.1	17041.8	20067.5	11062.5	19012.7	24455.3	9480.69	9289.88	10872.8
O00757	FBP2	Fructose-1,6-bisphosphatase isozyme 2	115247	553483	957300	479703	749733	172178	351870	620395	593787	705931	260757	381826	456882	726581	622396	110956	623480	776046	646651	172297	21226.4	351275	446226	66560.3	809013	621877	582470	595757	792497	628839	751910	585096	399093	261349	68695.7	791981	53518.3	302996	1.02266e+06	395598	564593	54095.1	1.40778e+06	820466	70946	100370	98834.6
O00763	ACACB	Acetyl-CoA carboxylase 2	436650	127189	76434.6	45126.7	67777.5	43889.2	36639.5	56472.8	46711.7	45022.7	41984.4	36417.2	40773.1	29253.8	31123.4	33567.7	55917.2	40720.7	37413.2	24771.6	54209	30950.2	41307.5	68803.4	31369.6	37893.8	33596.9	34859.8	36965.9	34952	35157.7	29785.7	48227.7	40758.5	53812.6	29690.4	36836.9	40740.2	28824.1	46631.5	53295.6	46417.5	50194.4	26233.4	59787.6	65556.1	49234.9
O00764	PDXK	Pyridoxal kinase	70393.7	100781	78981.9	61991.1	54226.5	57070.5	54164.9	61094.4	60270.6	54654.2	60553	51948.1	46277.2	68726.8	62953.1	39920.9	67325.1	57111.3	63051.4	38957.1	69719.4	39348.2	55115.7	67886.4	92627.2	119653	53097.8	57830.7	60165.1	53550.7	66574.6	72272.4	56173.1	147742	99156.2	59643.1	112414	101715	65056.4	106871	101287	119240	45642.2	68470.8	170501	133626	182371
O14495	PLPP3	Phospholipid phosphatase 3	30863.2	29784.6	37488.1	68470.2	52769.8	79938.4	113945	57133.4	86722.2	68432.9	61964.1	64393	50336.4	51999.2	42307.4	37485.6	110446	61098.5	79701.1	96132.6	168718	35895	40346	189552	32369.1	35087.1	54083	121952	58420.1	136849	74161.4	30411.1	30672.3	27319.8	57516.7	44400.6	19664.3	42917.2	42836.4	14940.6	21607.5	17662	35077.5	38239.9	62221	61834.1	66293.9
O14498	ISLR	Immunoglobulin superfamily containing leucine-rich repeat protein	52445.8	89412.4	28792.6	8506.29	8644.78	13415.4	7779.83	10291.1	18854.5	16229.3	11882.6	20997.5	21569.7	10436.1	9566.76	50231.9	4145.49	8049.32	2972.91	10421	6051.92	39519	14011.3	10823.3	13937.6	7411.75	5333.25	6612.35	8791.64	8659.16	7506.05	10811.9	42756.8	10983.4	27377	7488.86	19750.3	5858.16	4842.26	12926.4	15057.8	29577.2	9592.63	13748.6	8489.75	7423.77	12561.1
O14558	HSPB6	Heat shock protein beta-6	736333	224880	85231.5	18671.3	17819.2	50063.7	36329.1	20130.9	17933.2	28268.1	11078.2	24700.4	26566.6	16632.6	18787.8	70798.7	8448.93	9811.81	14467.1	15460.4	10404	33321.5	21977.5	70393.4	21970.8	23104.1	23245	25300.5	23509.6	16269.9	12475.8	74714.2	101807	16144.2	32615.9	12915.9	39909.9	17256.4	11794.2	102285	54069.6	9605.57	26833	53634.4	9485.64	10214.1	12477.6
O14579	COPE	Coatomer subunit epsilon	81837.4	81738.7	59854.2	69232.5	64161.9	89850.4	62712	66494.7	70115.7	60953.8	60609	66883.1	57877.9	65788.6	63716.7	84349	59676.4	66727.9	58266.6	74396.8	121484	87396.1	80158.1	117780	85834.1	78154.9	84424.9	77499.1	71533	80856.5	67967.3	63487.5	80635.1	76070.6	81202	75748.1	88402.9	63365.9	68040.3	71382.7	69600.2	75555	65999.2	75150.4	67668.7	66293.5	71810.4
O14617	AP3D1	AP-3 complex subunit delta-1	11309.6	14005.8	18661.1	28983.1	25485.8	29164.1	32483.3	26356.4	31836.5	27014.2	32544	24614.6	21604.9	23420.9	21671.5	18126.4	31992.9	27324.1	29322.6	37523.8	76921	35003.9	30188.8	41297.6	23897.7	22706.7	29050.9	36561.3	29884.2	37357.7	32413.3	23024.4	20632.9	18778.2	22668.6	22574	16106.4	24694.2	22609	16488.7	19684.5	19367.7	26505	22690.8	24208.7	27285.1	24731.2
O14618	CCS	Copper chaperone for superoxide dismutase	81857.5	126709	95245.1	44669.7	60509.2	43378.3	54739.7	55233.4	37585	52155.6	35069	49201.4	60532.7	53723.1	69050.9	57795.9	46669.8	57359.9	52433.1	109788	113954	67478.4	59138.7	114726	46511.2	41862.7	39012.3	42326.9	34652.6	30227	45997.6	46644	40954	44129.4	43520.5	43374.3	47849.6	35932.5	54930.1	58444.6	52662.1	47954.3	73532	54618.3	35641.1	43213	33102.2
O14639	ABLIM1	Actin-binding LIM protein 1	30301.7	29937.7	18859.7	19178	21549.4	21035.7	17909.6	25232.7	13806.2	17540.6	19700.4	17454.3	23887.6	21529.5	26592.5	23308.3	18184.9	18373.8	20931.9	32913.4	55271.6	19627.2	24337.5	67406.6	22373.1	27434.1	13656.1	16498.5	18555	22082.7	15961.2	34574.1	20736.1	54365.5	23724	21874.2	47932.7	30944.7	24308.2	36019.2	27788	46797.3	29589.2	29299.9	28530.5	24177.3	27425.6
O14653	GOSR2	Golgi SNAP receptor complex member 2	19545.8	9565.55	15428.4	14359.9	14357.4	19267.3	13530.8	13642.4	17969.5	15790.4	15027.7	13933	15701.8	16214.8	14624.4	4591.57	15037.7	15913.9	18940.5	26274.8	39627.4	20247.4	17482	31724.7	10519	10374.4	11883.9	13050.8	24835.9	14177.6	18465.3	10696.6	13598.5	12788.7	13301.8	14972.2	10561.2	10417.5	17330.3	8145.68	9269.68	8784.37	20241.8	11141.6	9847.67	9171.11	11315.2
O14662	STX16	Syntaxin-16	6711.76	6773.51	4122.46	8105.72	6425.85	6662.39	9609.87	9439.21	8124.57	5730.25	8288.55	8565.31	8554.53	7853.69	7923.99	10312.1	8903.36	6681.92	7570.77	9391.77	14664.4	8964.14	9749.89	6598.71	4601.02	5761.82	4633.38	7743.75	5243.59	6262.32	4950.24	4397.06	4625.62	6635.58	5321.95	5784.9	6308.87	5398.13	5128.95	4386	4033.07	4822.65	5257.04	4201	6012.88	6233.83	6610.51
O14672	ADAM10	Disintegrin and metalloproteinase domain-containing protein 10	6702.05	14008.7	17226.5	26853.1	23444.7	24226.8	34774.7	25800.5	34911.1	24934.7	33694.7	25514.8	27356.1	22734.5	23016.6	26685.9	31844.1	24052.6	35815.4	15040.3	12756.2	10161.8	14573.6	25584	17267.8	22535.3	22069.7	31603.3	20954	38127.1	25939.2	23793.6	18524	36447.9	35122.1	17974.6	25214.8	23602.1	19051.9	20415	18942.8	30702.2	24312.3	19159.4	36888.7	32614.7	35556.2
O14715	RGPD8	RANBP2-like and GRIP domain-containing protein 8	17247.1	16569.5	11954.7	10072.8	11870.1	10669.5	11423.8	10576.5	10076.4	9996.98	10419.6	11189.9	11729.7	10740.2	12454.1	19456.2	10971.8	10514.2	10085.1	12522.6	18096	10458.6	9470.21	27687.6	11305	11876	10246.1	11008.5	11040.4	10115.5	9592.11	13396.1	11933.1	17262.3	13535.6	10292.7	16230.1	12666.6	11786.3	15315.2	11444.6	15050.6	9458.02	11467.9	13099.9	14306.1	13676.4
O14732	IMPA2	Inositol monophosphatase 2	14348.9	52997.8	76228	61201.1	65943.1	51238.3	43400.8	47921.8	52228.9	58723.9	60961.4	68569.6	50628.4	76803.9	60677.2	35324	92399.2	99593	61961.5	96387.7	106421	70976.5	63620.9	102392	92616.3	64449.5	88858.7	49053	70032	84174.7	93898.5	73100.8	53150.2	40908.8	58008.4	84616.4	33172.1	96137.1	89372.5	52562.3	62399	35847	79439.5	70219.3	48913	74259.7	45876.7
O14737	PDCD5	Programmed cell death protein 5	72213.8	55119	38405.6	26442.4	34486.6	30212.9	28869.5	30274.3	21907.4	29660.7	27997.3	30676.7	34817	30458.6	33294.9	50970.9	26720.8	30670.6	30469.1	59501.9	91795.1	43084.2	33049.6	68648.1	28333.6	31323.2	23523.5	24642.9	28501	28678.2	26910.3	30323.4	29259.2	31226.8	30966.2	28950.3	35478.7	29837	29554.6	36306.9	30903.8	46796.2	33705	34498.4	24874	20409.1	26566.2
O14744	PRMT5	Protein arginine N-methyltransferase 5	126036	195534	169297	172634	189173	179964	163663	149404	156163	163207	149900	149333	140392	155762	165776	122037	170797	191588	167611	439993	609015	283296	245335	466421	200935	157085	175367	183940	172656	181775	156442	145355	150397	165012	161950	171388	139429	166728	165551	145202	160086	190820	166946	137954	181692	192358	160489
O14773	TPP1	Tripeptidyl-peptidase 1	272849	256098	240526	143015	145562	107575	114098	133830	113371	133778	110723	147768	169684	157676	164229	275510	149576	181167	152652	54972.6	48337.4	71537.3	64319.7	152388	281090	169966	266419	176113	250940	250599	209922	342579	134343	179905	92473.4	158549	114340	98777.9	261051	140340	218561	127444	190632	183352	83632.8	85064.5	127034
O14776	TCERG1	Transcription elongation regulator 1	14271.7	12908.1	11145.9	8928.59	10774.9	9193.09	11375.6	9776.13	10595.2	9658.68	10497.1	12937.7	14750.8	11814.8	13370.5	21992	9953.1	12873.4	13241.6	15108.7	28733.6	17833.6	13334.3	20340.9	10436.7	11551.7	10621.9	9607.66	8288.06	7996.65	8487.85	12499.1	11947.1	18483.3	14579.2	10874.2	18593	10768.5	11700.9	13385	11234.4	19041.9	11551.7	13544.3	12901.5	11998	12622.6
O14786	NRP1	Neuropilin-1	120461	74598	57867.7	69663.5	57689.7	102357	71493.2	58869.1	56954	58244.9	65239.5	74284.3	71233.9	53597.8	58317.9	122477	60214	42822.9	51536.2	77995.9	135114	92140	79019.1	154441	50768.6	39803	68224.4	52303.5	46678.8	60304.8	49930	42181.1	82636.4	21290.4	53344	52820.2	40807.2	49838.3	47768.9	54581.9	44798.3	30856.2	42883.1	66936.1	39730.3	55435.6	59951.1
O14791	APOL1	Apolipoprotein L1	107624	127078	75988.2	83486.3	29048	27398.9	26542.5	72569.5	12399.9	28052.7	9803.06	14563.3	23689.2	23888.7	41234.8	19713.9	34984.8	45040.3	23842.9	68453.3	69186.4	29006.1	40154.1	82167.1	17564.8	25586.2	10161.3	15541.1	14226.5	5078.28	21147.4	15621.2	28294.2	21433.4	125220	24919.6	23372.4	27658.1	12864.7	19131.9	29500.1	35460.3	73518.7	19601.9	63880	94475	43936.9
O14818	PSMA7	Proteasome subunit alpha type-7	270937	225944	174312	148167	158756	139105	121041	139805	137335	136263	129629	134033	127292	142723	149637	154906	128557	158144	139141	297857	331919	227808	185871	286936	161622	143211	153144	150456	147502	154725	165066	138434	153034	153091	166790	167638	173192	148204	153624	162703	150734	158110	175729	163142	135029	144447	127259
O14828	SCAMP3	Secretory carrier-associated membrane protein 3	25899.2	21434.2	22552.9	35615.7	26735.1	54766.5	64107.5	37800.2	46140	42691	58327.6	43852.1	37102.8	29918.4	30820.9	31111.1	49115.6	42078.9	53484.2	79800.4	109481	52418.3	46626.3	69592.3	35507.8	29000.1	34988.2	65720	46129.7	64845.5	50260.5	29666	23787.5	37498.5	39910.2	30732.7	34139.3	35589.4	35711.9	26012.8	24881.5	34025.6	41049.3	34726.1	43955.7	39802.4	45344.4
O14832	PHYH	Phytanoyl-CoA dioxygenase, peroxisomal	25235.4	38757.7	59535.9	61663.3	81654.5	35982.8	51862.2	56613.6	53056.5	49788.5	34565	43195.8	55811.9	54788.4	58389.7	8497.05	63473.8	101258	46076.1	166324	192113	64474.2	63211.4	72516.1	91068.2	49237.3	74333.2	79542.6	85181.7	51871.9	105407	77530.4	28114.2	29002.8	7534.92	78982.2	13475.1	46730.2	67758.1	45188.6	81226	7389.87	95550.8	80848.5	5734.32	9940.1	4295.7
O14841	OPLAH	5-oxoprolinase	42112.6	54594.8	52419.8	54246.8	49344	51414.4	40866.5	47727.1	46234	42930.8	38587.6	40610.2	36105.5	50450.8	47412.7	32038.9	49943.7	54126.1	45942.4	113181	150849	79277	70733.8	151636	66746.2	67036.5	48340.7	39033.8	50864.1	42142.3	42503.4	64808.2	46577	51281.6	39802.5	58223.1	41918.9	53822.2	49922.5	52974.1	73485.1	56087.9	43915.8	50567.2	51810.8	73725.7	49466.5
O14874	BCKDK	Branched-chain alpha-ketoacid dehydrogenase kinase	20014.7	13040.4	20335.7	15257.9	19270.2	14222	15638.5	17375.9	14345	13327.6	14333	14027.3	12444.7	15608.7	15528.2	10027.6	21527.8	16489.2	18056.8	33950.1	84324.8	27586.2	21177.5	28176.1	32387	27118.8	25643.2	15208.4	26604.7	15346.1	23269.8	22634.2	16989.5	31347.3	16951.5	23525.4	23677	27979.6	24367.8	18170.1	26669.4	24877.4	17219.4	17272.2	16599.9	16587.1	13848.9
O14879	IFIT3	Interferon-induced protein with tetratricopeptide repeats 3	12423.3	25681	10561.4	9625.02	8397.22	9712.65	12263.3	7575.58	9329.01	7660.23	9496.81	8526.01	8915.47	16278.4	8729.89	9897.43	10338.8	9048.64	9196.35	14946.4	34915.6	17107.5	12823.3	27492	7843.16	9935.63	7396.08	8733.94	7151.8	11317.7	8953.61	5839.21	16609.8	8212.71	9284.12	6469.97	9404.36	7066.97	29879.4	10833.4	29376.5	10168.6	7358.85	10538.8	8070.19	11661.5	10724.8
O14907	TAX1BP3	Tax1-binding protein 3	41156.1	51063.8	42855.1	32800.8	30708.5	42360.3	31346.8	34673.6	28920.5	39568.8	31031.4	38158.9	44559.7	36082.7	39440.4	61140.7	31579.9	33857.2	32580.8	35857.9	42664.9	35494.1	35345.9	54579.8	21753	31672.8	27051.1	25700.8	25756.9	28940.9	24123.8	31561.6	35590.4	40132.2	45238.2	26607.4	50322.2	28875	29952.6	37815.2	36558.8	66698	37115.4	35049.8	41683.8	33614.6	35235.2
O14908	GIPC1	PDZ domain-containing protein GIPC1	17789	9990.2	13795.7	12730.6	10651.8	19568.5	14437.4	12992.1	15726.2	14383.4	14786.9	17241.4	14481.1	13123.2	13186.7	15675.8	15165.7	11221.3	11238.8	37076.7	47096.7	28045.5	21691.4	33506.6	16867.9	13371.6	14788.8	13605	14024.5	14333.4	13047.2	13453	14584.2	18902	21814.2	12465.4	25131.4	13953.3	11680.4	12292.6	13572.4	22460.5	14087.8	15241.8	18985.5	17629.4	15998.1
O14910	LIN7A	Protein lin-7 homolog A	83813.8	69641.8	129744	72635	92983.9	77424.5	74118.2	90164	76186.4	79634.5	70279.8	63803.1	85597.8	87902.8	91242.9	72078.5	80999.4	94459.5	82738.7	233026	392607	116329	129468	245492	79353.1	85110.4	79423.5	71236.5	89456.2	62782.7	88858.2	89556.9	80362.1	98074.8	64878.2	105825	94938.2	78717.1	110804	81049.6	73558.1	95436.8	114660	97287.9	66292.7	59430.3	67492.2
O14936	CASK	Peripheral plasma membrane protein CASK	6450.69	18024.3	32295.9	47199.1	34539.3	38975.9	40186.7	36823.3	42827.8	40405.4	40219.2	31932.5	36400.4	37505.9	36776.4	22575.7	46658.1	40389.4	50398	63002.3	125958	36506.4	46036.5	69530.3	31828.9	36313.7	43410	43615.7	41162.3	45828.9	43216.5	38627.9	29514.9	36646.7	31697.3	41210.3	26650.4	37551.8	40444.1	25234	31267.4	27451.1	33494.2	32600.1	34366.2	37585.5	41238.2
O14950	MYL12B;MYL12A	Myosin regulatory light chain 12B;Myosin regulatory light chain 12A	536261	368794	542572	546962	506233	696188	596209	531957	471863	577546	534973	740564	613877	540849	499353	841190	542225	547011	543661	604550	1.03013e+06	403616	315926	703037	370704	544184	503700	491619	445002	452650	396757	470210	755162	552657	680687	497124	804650	505595	413335	620336	502257	651517	497008	703049	637915	477330	667390
O14964	HGS	Hepatocyte growth factor-regulated tyrosine kinase substrate	39292.8	37946.8	31147.6	20741.7	26015.8	22154	18331.5	21532.8	19141	20031.8	20467	21412.9	22900	26835.2	25852.4	30721	21705.7	22911.9	19135.8	35627.8	23542.2	29013.4	30597.7	47008.4	25740.7	27857.3	25363.6	21378.4	26249.9	25946.8	22501	27368.1	26777.3	35326.5	38023.5	27242.4	35060.1	27234.6	22308	28119.8	28918.7	40555.5	26084	25622.1	32574.3	32928.8	31208.5
O14972	VPS26C	Vacuolar protein sorting-associated protein 26C	16730.3	30164.6	21153.7	27362.4	23492.4	25859.3	25438.2	24714	25446.9	26939.2	21874.7	22576.8	25101.5	27666.6	24517.9	23637.9	25737.4	25999	25025.9	31168.8	19212.4	27110.6	27775.3	51711	30414.1	25385	29318.4	32884.8	27420.9	25883.5	33698.9	26864.6	27314	17807.9	16394.6	25762.6	18104.7	21270.5	29347.2	17961	24522.4	17812.9	29042.3	28242.5	14907.4	15602	14648.7
O14974	PPP1R12A	Protein phosphatase 1 regulatory subunit 12A	31154.5	25295.9	20737.6	19508.6	20740.3	20088.6	20492.3	22603.6	17278.8	20228.6	18863.3	24539	25700.2	23604.2	26165.9	48585.4	20987.1	19704.5	21101.9	30207.3	45940.4	30399.7	25248.9	33559	17782.1	23184.6	15832.7	20361.7	18442.3	19553.9	16698.7	38670.3	42140.5	35493.1	36228.2	21365.8	45407.8	23857.3	22089.8	37456	27020	35636.9	24096.9	30036.5	29450.8	21585.9	33010
O14975	SLC27A2	Long-chain fatty acid transport protein 2	39339.5	26072.5	118530	141859	176976	65468.4	107395	172181	156900	145716	100984	104407	102398	139772	133230	32708.8	165543	167201	193456	140241	236413	99497.8	108662	84194.2	195853	134349	244186	195523	195069	179071	186479	128154	73661.6	40043.1	6544.74	179559	9129.71	112252	152798	77815.8	169500	11523.6	186694	153295	5051.61	15964.2	18990.7
O14976	GAK	Cyclin-G-associated kinase	20646.8	18621.3	23360.6	31496.1	30168.3	32820.4	25233.6	32630.5	26146.4	24393.9	24936.7	23809.5	25019.8	28474.8	26668.1	23252.6	29576.1	26706.1	25093.9	62667.8	91320.8	25692.3	33449.9	41257.3	31075.6	23837.7	30886.8	31240.7	31329.8	31267.2	24323.7	25353.3	25807.2	21816.1	20368.8	28313	17936.6	21937.8	31056.2	22019.9	25591.9	18723.8	32200.4	30169.8	21014.8	21426.1	21000.2
O14979	HNRNPDL	Heterogeneous nuclear ribonucleoprotein D-like	89228.7	81656.1	67122.6	57588	57875.2	43627.7	52703.6	55849.7	53042.2	58451.7	61675.9	66557.2	72082.3	69173	64472.6	106176	56883.8	66049.5	68291.3	95273.5	232673	74125.4	83757.7	98782	58302.6	79043.8	50883.6	57234.2	54008.3	55823.2	47760.7	75906.2	64440.6	155883	85112.7	61100.6	141818	75081.1	63700.1	88983.5	74034.4	176363	65442.7	66704.7	105351	80755.5	85941.4
O14980	XPO1	Exportin-1	9318.58	12145.5	14029.2	17811.3	13550.8	16254.2	21368.4	14587	16539.6	15681.5	16834.3	17695.8	12419.1	14902.5	13585	17205.2	20084.9	16653.1	16682.4	32990.7	51130	29979.2	23212.1	30989.9	12893.8	13292.7	12779.6	18333.8	12807.8	15771.5	14150.8	11685.3	11941.2	12773.4	22576.6	9561.02	11229.7	18064.8	11378.1	14195	12119.3	12043.8	11819.1	13552.4	21039.9	20226.8	20852.2
O15020	SPTBN2	Spectrin beta chain, non-erythrocytic 2	13612.4	18555.2	43745.5	37379.1	43523.8	36105.2	29905.4	38675.9	44732.9	38065.2	53291.8	34508.9	36737.5	46994.4	35251.7	14537	33357.9	43959.1	44332.1	88802.2	138584	43453	61182.2	91326.3	17382.6	29828.1	31753.3	30477.9	50194.8	37399.9	47507.5	39333.1	36126.6	63062.3	48955.1	34251.8	48752.8	29475.5	41586	38535.8	31162	86702.1	29201.8	23608.9	51800.8	44356.1	43396.5
O15027	SEC16A	Protein transport protein Sec16A	14686.4	9709.99	9558.55	12921.8	12641.4	14825.8	14666.2	13813.6	13231.3	14223	13123.6	13147.1	14605.6	13811.2	13752.8	13595.8	13701.5	14380.8	14421.7	19908	25022	13551.3	12173.4	26093.2	11472.1	10141.1	10109.4	13682	12520.3	14473.6	11665.5	12310.3	11425.9	12978.1	10692.6	10956.8	13064.1	10467.6	11389.2	11130.3	10346.4	12871.5	15889.4	13413.9	10935.1	9935.88	11945.4
O15031	PLXNB2	Plexin-B2	27234.7	24490.4	27709.1	34056	32726.4	33431.3	34027.8	34258.9	37889.3	34441.8	32585.2	30250.9	32543.2	30025.1	31818.8	33276.9	34241.5	31848.2	35377.7	59239.1	71827.5	37785.8	34220.9	68619.2	32238.3	32014.8	36205.6	36661.2	34217.5	35355	34850.2	31225.2	27550.5	38457.1	42720.5	30576.2	33288.4	33897.4	32397.6	28289.2	29315.2	34601.3	32116.8	29603.2	33858.8	34369	39558.7
O15042	U2SURP	U2 snRNP-associated SURP motif-containing protein	16231.1	23653.9	14876.9	14705.2	14639.4	14609.2	13445.5	13826.2	13495.2	11241.2	14279.6	17140.7	14840.3	12772.9	16297	20064	14396.6	14578.6	12320.9	24935.6	46955.5	20794.4	17582.6	28887.9	15278.8	15260.8	16129.2	15127	13666.4	14255	12074.8	14762.9	15331.9	23901.1	19507.6	13027.6	18484.5	18215	13926.5	17146.9	14137.5	20454	13680.7	12846.3	23729.1	22894.8	21471.7
O15061	SYNM	Synemin	50981.7	13746.1	18258.6	7433.8	7876.89	9600.69	9446.96	9174.22	4715.74	9102.35	6287.16	6564.3	7668.51	7536.08	8456.91	14672.1	9278.2	5454.49	7127.18	13797.8	25604.4	10137.9	10708.2	14171.2	6200.44	9066.03	6957.65	8413.03	6404.54	5504.56	4136.8	27807.1	26597.7	11688.2	8256.87	7071.74	20495.7	10201.5	7326.79	14319.4	9058.58	9250.08	9704.05	13342.7	12944.7	10117.3	13071.4
O15066	KIF3B	Kinesin-like protein KIF3B	5471.37	3539.39	6844.32	10151.6	10790	10527.1	8421.12	8115.73	9849.87	9742.58	9961.53	8468.91	8013.17	9244.11	8147.17	5394.89	9897.77	9229.69	9267.8	19594.2	36678.6	14294.1	13872.3	15311.6	9344.68	9088.61	8759.22	9284.86	11212.8	10452.2	12004.5	8338.89	7718.37	9336.99	8412.41	9974.46	10520.2	9067.82	10119.8	9507.13	9028	11104.9	10202.8	10623.3	9208.96	9887.1	8592.44
O15067	PFAS	Phosphoribosylformylglycinamidine synthase	33726.5	44613.9	41944.2	26166.8	33287.1	26682	22209.4	28841.4	25452.8	24304.5	27488.1	26432	26631.4	32532.3	33221.1	33711.6	26775.2	30867.1	24941.1	36312.1	67246	38761.9	31576.8	63909	33204.5	29576.6	28360.1	22464.8	27495.2	24561.5	28197.3	26409.3	31746.5	20222.6	38422.6	28813.9	35554.9	27633.8	27142.2	29782.1	28725.5	25808.3	30994.3	27547.6	27993.9	33027.8	29859.2
O15084	ANKRD28	Serine/threonine-protein phosphatase 6 regulatory ankyrin repeat subunit A	11175.4	17699.1	9060.68	11512.8	10803.1	17346.6	9387.44	12432.7	11357	10586.2	9601.26	10538	7847.52	10633.6	9295.83	25109	6967.25	4982.35	6171.9	14362.9	26096.7	19202.4	13842.6	31822.1	12177	11347.7	9918.62	10946.8	13706.5	10724.8	10782.8	10832.2	10836.8	15487.5	12932	8110.52	19146.9	10236.8	9132.68	9233.25	13455.9	18054.4	7990.39	7168.59	12832.6	13949.4	12971.3
O15085	ARHGEF11	Rho guanine nucleotide exchange factor 11	10146.6	9699.56	13771	13218.3	10662.8	9614.51	13281.4	9283.43	11095.9	9279.92	11748.8	13253.9	10624.6	11203.8	8552.73	13205.4	16045.9	12598.2	15619.5	14709.5	19140.4	15561.7	15495	21896.5	8436.07	9544.37	9577.61	12271.1	9007.46	8278.84	9901.47	9685.25	12099	10167.1	10250	9368.68	11881.5	11127.9	9052.53	9468.28	9318.87	7668.99	8904.89	11612	9791.76	8586.41	10749.7
O15091	PRORP	Mitochondrial ribonuclease P catalytic subunit	7050.17	8338.62	13540.9	14766	18122.4	17738.4	18169.3	23233.7	21701.1	18956.1	21102.4	15152.4	12012.2	15527.5	15818.7	5136.91	20571.5	19498.8	23487.1	31346.3	47358.5	10656.6	17418.9	35045	18549.3	12538.3	22375	22502.1	18349.7	22541.8	21235.9	14654.5	8732.36	9186.22	9214.86	18463.2	5618	13026.1	16540.7	9635.99	11891.7	10271.3	19419.5	15017.3	10657.8	9102.75	7614.24
O15126	SCAMP1	Secretory carrier-associated membrane protein 1	9268.81	10146.9	15127.2	21327.1	19398.5	27982.8	34322.1	18771.2	29195.5	24057.8	30651.9	21671.3	18888.6	14160.6	15222.5	12978.6	22725.1	20843.2	30385.5	36541.4	45939.9	24953	17524.7	38195.6	18068.6	15162.8	21178.9	41976.3	22904.2	34690.8	25020.5	18256	14897	12349.2	13431	16318.9	10533.1	17581.3	17265.3	11519.9	13186.2	12936.4	18393.9	10593.5	14129.4	15604.8	18476.4
O15127	SCAMP2	Secretory carrier-associated membrane protein 2	25629.5	37496.7	54872.5	84164.1	54275.5	74031.9	125673	72592.2	118030	76238.7	108379	69574	55423.6	45371.9	49761.1	37123.3	112797	78336.5	122088	100065	144101	85391	80828.6	91565.4	74301.7	65519.4	89513.2	189899	113705	188301	115604	81703.5	51865	38813.9	31401.2	66033.6	35856.4	68843.3	67732.7	45129.7	49621.5	28978.3	76659.6	71539.1	38089.4	40834.6	47619.1
O15143	ARPC1B	Actin-related protein 2/3 complex subunit 1B	66807.7	93586.8	44484.1	50341.1	39442.9	62845.2	45151.9	46901.8	38677.6	39120.7	49274.8	66571	46664.6	35889.1	44826.5	116455	36562.3	30605.9	31316.7	65663.9	98952.5	94447.1	51724.4	81184.7	51773.1	42253.3	53631.3	34966.5	36756.1	38758.8	31072.9	35068.2	83761	41121.3	72114.1	46017.2	67939.3	38033.3	39759.4	44963.8	46281.8	57510.4	32928.5	38985.7	54612.1	50795.9	54143
O15145	ARPC3	Actin-related protein 2/3 complex subunit 3	122416	136703	101142	91776.7	86237.1	100394	64212.6	87025.3	67830.5	79780.1	73880.4	84034.4	80130.3	84143.2	87345.5	152766	64344.2	65643.2	58574.4	148649	90566.4	161359	152747	152253	90924.4	84017.7	92809.3	66733	82791.9	78285.7	81149.7	77469.6	122663	91934.1	97494.9	92886.1	102978	79444.9	79640.7	89195.7	94269.7	97268.8	77694.8	73118.2	99869.4	104101	87227.6
O15173	PGRMC2	Membrane-associated progesterone receptor component 2	90977.9	22167	47989.4	60909.3	56615.2	58874.4	87150.7	60367.5	69122.9	77151.1	74501.3	62199.1	65323.1	59502.9	54363.9	44623.7	85175.4	69321.6	96399.2	172956	242872	104953	90343.3	180510	74147.4	60913.7	79142	106880	72226.9	91000.7	81007.4	56142.9	51734	49864.4	38038.7	65322.8	38594.8	59828.1	71203.4	48665.7	57933.2	31223	70616.2	56659.9	34487.8	37069.5	48553.1
O15212	PFDN6	Prefoldin subunit 6	37391.2	33750.3	18482.1	14465.2	16153.2	19136.4	12553.8	16938.2	13837.7	18239.4	15428.9	21562.5	21948.7	21142.2	23470.5	38729.2	14827.4	17662.8	17207.9	28019.2	34919.1	25129.5	18812.4	45053.7	13916.1	16713.8	13308.8	15319.3	14931.2	13504.4	14385.7	17089.9	19064.2	22285.5	20349.1	15742.9	19867.2	18042.8	15633.8	25964.4	16219.5	30418.4	19138	21729.4	15977.3	11598	16555.9
O15230	LAMA5	Laminin subunit alpha-5	58074.7	32813	131235	191479	134444	132600	123508	167928	146279	155832	114350	162499	133221	123712	115719	243795	133874	104872	82958.8	223287	279951	129365	184168	206494	94150.6	133508	119588	143415	121150	109780	96044.4	112836	220450	83921.6	178306	154820	151963	99939.6	93965.7	121775	111068	75880.9	76854	112642	184485	139914	194055
O15244	SLC22A2	Solute carrier family 22 member 2	11850.1	79657.4	194140	350835	260426	237097	479347	282830	415359	362146	322016	205831	289971	184733	205634	68239.3	356198	329217	531793	314656	412889	180843	137930	246894	181256	175526	331395	588590	222669	504798	485220	182571	140856	45981.6	8799.54	225667	17946.5	136788	338966	82257.5	131937	13629.2	469852	233338	33899.6	37284.4	18533.6
O15247	CLIC2	Chloride intracellular channel protein 2	86603.1	51709.4	29855.5	27190.6	28683.9	23380.5	21999.2	27717.4	19870.7	22518.4	13519.9	25528.8	28738.5	28713.9	22822.2	49854.5	24256.2	14620.7	18045.6	38924.6	57078.1	31428.4	33377.7	7773.61	25378.6	28481.1	27652	21097.2	26971.2	20908.3	20173.7	19402.2	32822.6	34204.6	32004.2	29947.7	37174.7	21495.4	23587.3	35325	19502	23446.6	25337.4	31733.3	34530.5	29045.5	36749.5
O15254	ACOX3	Peroxisomal acyl-coenzyme A oxidase 3	5098.16	12268.4	20440.3	25673.1	24292.2	27151.4	26938.8	30957.2	33231.5	39858.7	33248.4	23663.3	26711.7	18857.3	23029	10532	32989.8	27822.3	34051.2	37356.7	52978.3	32152.3	30005.7	44339.1	27917.1	18886.5	25178.7	45895.9	33487.1	28191.3	34010.9	19259.3	14943.4	14514.4	11909.7	21245.4	10885.4	19085.6	28920.2	14369.1	20331.9	14087.4	28548.2	23195.3	15454.6	13722.8	11655.8
O15258	RER1	Protein RER1	27487.9	16750.2	25570.4	53182.8	35462.5	49143.7	71782.6	48560.3	72105.2	49401.5	73099.4	47648.7	45295.7	46368.9	34848.2	34870.9	66382.5	52424.7	71610.8	84824.9	133933	59355.4	44063.2	84647.1	43304.3	36865	72620.9	117942	55226.2	121200	73190.6	43574.6	33204	26649.5	30761.5	43114.1	30394.4	44391.5	50260.6	27318.5	33943.3	22123.2	46591.4	48197.7	33828.1	32902.5	40088.1
O15269	SPTLC1	Serine palmitoyltransferase 1	11565.7	12819.7	16090.3	22471	20176.2	25104.8	23531.3	22556.3	25159.8	22909.9	28538.7	27346.5	20243.9	20816.9	20013	27523	26971.1	24505.3	25021.8	46746	74681	40927	31849.9	49689.7	29303.8	25859.6	28961.1	24762.6	22363.9	26915.5	25391.4	21063.4	24170.2	38768.7	31580.2	23063.8	30899.9	31779.8	22872	22197.6	23176.8	30456	15831.7	15656.1	37633.6	32116.5	42267.1
O15305	PMM2	Phosphomannomutase 2	25111.7	37437	19176.1	32872.3	32983	32786.9	24481.4	19446	22134.2	17729.8	22044.1	22677.2	19667.7	24062.1	30237.8	22166.3	20070.9	23947	21403.2	46163.4	55271.8	46328.7	44086.2	58340.3	34175.8	23838.7	36769.5	20848	23599.1	20785.1	21573.9	21763	26621.9	17807.9	11282.1	20645.6	18265.1	22968.9	23577.8	21606.1	23366.6	15079.4	23241.6	29926.2	15372.1	16571.2	15412
O15347	HMGB3	High mobility group protein B3	21688	15808	16770.1	20227.9	16935.5	14370.7	10186.6	12599.5	10197.2	13727.6	21315	20964.5	19993.3	17719.6	21140.9	49835.9	11709.9	13091.7	15754.5	25812.2	13873.5	27885.6	19136.4	32747.1	38452.5	23361.3	29220.4	25342	16365.1	25154.7	22377.4	29664.2	21039.7	37414	20420.7	18296.6	34632.4	34717.5	20522.9	36235.3	27142.9	29442.9	16189.1	33302.1	18596.4	17685.1	28107
O15355	PPM1G	Protein phosphatase 1G	8167.78	11539	12891.3	16989.3	12902.2	17391.7	17687	13697.4	17177.7	14248.1	15683	17702.6	13714.5	15073.3	14841.7	20715.6	16490.4	16369.1	17070.9	33012.6	47584.9	25879.1	19098.1	39570.3	14419.3	14085.7	14252.1	15441.6	11780.3	15946.3	13748.8	12782.6	15678	13785.8	19209.2	12129.9	16184.8	16821.3	12759.3	16950	12841.2	15899.3	12443.8	15143	22109.9	21288.4	20485
O15357	INPPL1	Phosphatidylinositol 3,4,5-trisphosphate 5-phosphatase 2	4444.33	6655.9	6628.28	8340.45	8346.95	8592.09	7510.24	7213.51	7448.49	7505.94	7577.1	8045.42	6808.54	8071.12	8362.6	10342	8837.87	7215.88	7536.1	13072.4	21785.1	10119.8	10652.9	16022.7	7539.39	7041.73	7052.83	8037.98	6583.19	6768.42	6841.56	7265.7	7349.36	6039.72	7437.57	8249.8	5984.16	7448	6891.37	7755.15	7464.05	6433.57	8206.5	7394.71	7384.99	7522.93	7497.44
O15371	EIF3D	Eukaryotic translation initiation factor 3 subunit D	42370.6	35391.3	42356.2	42241.4	39581	46406.4	38013.4	37491.8	36152.7	35798.7	42392.5	42651.2	34585.5	35502.7	36565.8	47331	36559	33998	35150	51741.5	53408.7	49177.5	34642.7	61972.3	44829.8	38915.5	43418.8	32831.5	39893	37680	39667.6	37920.8	42597.6	51157.8	52087.9	41090.2	51060.3	40167.4	39092.7	41911.5	41804.1	47483.3	38407.9	35229.2	54024.8	53365.3	52649.4
O15372	EIF3H	Eukaryotic translation initiation factor 3 subunit H	38251.4	30120.6	19327.8	18149	20178.8	20278.2	15798.7	17092.1	15784.3	14380.1	15957.1	16299.7	15405.3	18212.2	17167.5	26502.5	16065.3	16727.7	13242.5	50015.3	76084.9	44500.9	35411.3	50852.6	19808.1	18777.1	19059.4	14736	15795.4	13479.7	16190.2	15965.3	22119.9	28242.8	28750.5	21759.5	27707.3	18794.3	18010.9	21052.7	19076.8	28886.4	18089.7	15111.2	24919.7	24046.8	21054.3
O15382	BCAT2	Branched-chain-amino-acid aminotransferase, mitochondrial	78821.2	34255.9	44639.4	53132.1	45551.7	48951.4	41956.5	49462.7	49257.7	37275.1	44070.1	43408.3	37865.1	50734.9	53067	31766	45173.9	52422.8	42348.9	136396	136027	72581.5	90247.5	187423	47465.5	60559	41692.5	32619.5	49708.3	33818.1	36684.2	60978.3	36671.3	68050.4	48296	44568.3	48596.1	130558	46418.1	78611.1	66387.5	64605.8	30585.3	31626.6	65361.3	94800.7	77548.8
O15400	STX7	Syntaxin-7	196965	184429	151747	153152	161351	186559	188257	183434	152596	177605	174698	150634	184565	134444	137672	160878	142310	150119	165155	286338	333301	176394	179552	385668	160689	119200	196351	173838	187788	191907	207034	153813	142039	136551	104385	168977	97631.2	121308	157884	117817	107852	127493	177765	140524	102285	115941	116325
O15484	CAPN5	Calpain-5	1724.78	11570.6	11685.4	13207.7	15351.4	10788.6	18486.7	12949.5	15702.3	12584.9	12044.4	12772.4	16593.3	11937.8	11946.9	9004.16	15091	13540	16610.8	12169.9	9507.62	11554.4	16205.9	13239.3	11343.5	10704.3	15655.8	15125.1	18784.9	19225.7	18326.5	10264.9	13630.2	6698.5	19280.1	16410.3	5505.66	11470.1	16747.2	7181.99	10696.7	4471.01	12620.2	7167.91	8581.52	11685.6	7977.64
O15498	YKT6	Synaptobrevin homolog YKT6	19682.5	31217.5	24700.8	37281.5	26720.3	40932.6	40006.3	31499.2	36956.8	34278.1	37073.8	28904.4	28925.4	31805.8	31337.2	20970.2	33841.6	34919.9	39657.1	47920.3	70392	43010.1	37423.1	89422.5	31980.3	26250.7	36534.4	50430.4	35750	49099.2	37867.5	24714	26378.2	19107.8	32052.3	26511	15468.8	32020.4	28377.6	23721.8	22141.4	17774.4	28854	28362.2	31359.5	36039.5	30180.4
O15522	NKX2-8;NKX2-2	Homeobox protein Nkx-2.8;Homeobox protein Nkx-2.2	142502	222063	262489	169849	209167	141777	155281	224176	157559	212900	144188	176088	260627	337744	353922	159843	225745	306802	256817	128137	47786.2	119470	163931	95054.2	273711	253272	199950	275903	205564	207745	203988	242352	180726	260643	121453	196152	97796.1	205567	239526	284433	242760	306040	448023	359576	269742	240076	188441
O15523	DDX3Y	ATP-dependent RNA helicase DDX3Y	39720.5	48080	50558.2	52012.6	53542.9	54183.7	48056.4	47611.3	49394.5	42096.5	48791.7	50152.9	40527.4	47881.7	44049.9	56198.1	48230.4	43245.5	39181.3	65974.2	138386	76485.9	70938.8	61783.3	55929.3	50892.9	59400	47221.7	52972.3	51007.8	44651.2	51571.5	57967.1	56699.3	76232.7	54717	65470.2	53221.2	46013.8	48322.2	53473.4	64649.8	46262	46363.1	72993.8	66854.7	64765.1
O15533	TAPBP	Tapasin	30683.2	55299	30604.7	32758.8	27367.5	42984.1	37187.3	30123.7	40968.8	29407.6	46616.1	49706.8	35670.7	18946	24341.5	91983.3	33625.4	22781.3	35355.7	33223.4	113455	79060	34539.3	5930.21	42533	23245.2	32932.7	34707.4	25221	38706.2	28711.3	19109.8	55944	46143.4	43094.3	31046.4	36057.8	28975.6	48233.6	42715.3	36472	30095.1	14130.4	18745	38202.6	58752.2	44990
O43143	DHX15	ATP-dependent RNA helicase DHX15	14264.5	26377.9	34572.5	49803.3	40893.1	48727.7	48962.7	36363.9	49672.4	42420.7	46668.4	48527	37984.2	42560.1	40370.2	48056.8	47975.4	42184.9	47146	62253.2	90229.1	67318	54570.2	91194.9	52837.8	51910.7	52293.4	53505.1	46982.2	47187.6	46450.4	44702.2	45608.4	51504.4	75900.8	41415.2	44525.7	56327.1	44544.8	43312.6	44684.7	50477.9	33887.1	43396.7	76187.7	68989.8	71207.5
O43150	ASAP2	Arf-GAP with SH3 domain, ANK repeat and PH domain-containing protein 2	5149.03	12297.8	8064.5	10531.4	11576.7	12175.8	11200	10485.6	10837.9	9453.35	10359.4	9660.15	9793.36	11209	11730.7	8535.74	10958	12576.4	10698.1	16022.6	23423.1	15440.6	16080.7	25767.6	8627.85	11212.1	8271.01	6122.75	10058.7	8172.34	7179.72	12115.4	11765	14266.6	10115.1	8535.69	11851.2	12334.8	8900.4	12369	10731	15558.6	8197.05	10920.8	13480.6	12622.3	12046.3
O43169	CYB5B	Cytochrome b5 type B	30769.4	18804.1	31650.2	46951.4	39207.7	41884.6	46231.6	46520.7	49524.6	46270.8	47563.3	45236.1	38308	33269.9	30922.9	33784.8	50752.8	41757.2	45914.6	84070.5	132163	55013.4	59377.8	100082	43658.5	46078.8	43817.1	67019.1	49567.5	52162.9	48142.2	37846.2	35114.6	53641.8	64308.5	43145.2	46765.5	49340.4	42838.8	40294.4	41470.8	49317.8	41659.4	37299.3	47069	56313	52264.6
O43172	PRPF4	U4/U6 small nuclear ribonucleoprotein Prp4	12126.5	8115.25	3465.3	6331.5	5118.47	5317.02	8439.68	5548.12	6293.56	7855.68	7426.42	6073.87	6702.33	6332.71	6110.43	10974.7	6184.1	5740.6	6300.8	7037.1	12917.2	10423.9	7142.46	38431.5	6764.93	7348.1	7079.5	3966.15	5359.48	5976.18	4711.03	7604.29	8195.1	11562.3	8523.62	6813.55	14396.8	6659.37	5696.88	7708.42	6398.25	9437.36	6496.9	7510.89	7725.67	7433.3	8400.16
O43181	NDUFS4	NADH dehydrogenase [ubiquinone] iron-sulfur protein 4, mitochondrial	181810	137191	181463	164774	197407	159581	158889	189088	177481	188933	169809	169383	199564	175466	181895	66072	201651	201978	185301	272288	534450	146038	229006	238684	148404	228416	129309	177922	166386	137729	202080	218737	120892	276893	144161	198712	203566	269177	225177	213212	207020	337094	235508	282280	218118	236931	211126
O43236	SEPTIN4	Septin-4	57684.6	9324.7	11137.3	14618.8	11532.6	23258.4	16499.1	7973.94	10297.9	12538.8	12466.2	14202	15662.3	14514.3	16954.5	35829.8	12343.1	10634.4	13181.4	32573.5	49901.1	40397.9	30802.7	61812.3	8516.14	10203.3	15678.8	9778.59	8734.11	7428.17	11165.9	10279.9	22188.1	8680.44	6881.53	11188.9	20257.6	6631.96	9755.17	15503.4	12567.3	11550.4	12410	11103.9	6106.48	7734.56	6417.05
O43237	DYNC1LI2	Cytoplasmic dynein 1 light intermediate chain 2	90989.1	67211.6	42784.5	41740.8	43475.8	54859	38219.5	40765.6	38786.7	34635.7	40841.7	43395.8	39002.6	41977.6	50651.1	57088.4	41017	35881.6	36811.1	100139	114880	82548.6	77783.6	98991.9	47609.8	46909.3	42137.7	39818.3	44344.3	46555.6	50047.2	47180.3	63458.3	67465.7	63100.7	48087.3	74901	46050	44198.8	47765.2	50121.4	67486.1	44329	44327.4	55891.4	56604.9	54003
O43242	PSMD3	26S proteasome non-ATPase regulatory subunit 3	24442.5	33029.4	39959.1	36755.9	41026.3	40374.4	46759	39154	41901.7	43448.6	46808.6	41411.4	34097.4	37270.5	38735.5	32701.9	40511.2	43212	43914.2	68632.4	111127	55511.9	47481.7	63563.1	42781.7	35640.3	45863.1	45425.8	46659.9	47155	46195.5	35719.8	35343.2	33154.2	41021.8	38604.2	29835.1	37098.5	38636.8	29044.2	35656.3	34572.3	40271.1	36891.2	38397.5	38424.2	36759.8
O43252	PAPSS1	Bifunctional 3'-phosphoadenosine 5'-phosphosulfate synthase 1	12220.8	21091.5	15502.2	19676.7	16420.6	22869.1	19657.8	15754.6	18276.2	18990.8	19438.2	20686.5	15340.1	22670.9	14555	29577.1	19129.2	18284.6	19695.8	47216.6	76677.6	41223.4	31604.9	68782.7	27066.8	26025	18863.7	15963.6	18102	17432	15814	18182.5	20754.8	22223.2	28302.9	18392.1	36224.5	27400.1	18246.3	22402.8	29047.4	35298.6	11305.1	18051.8	29790.3	33231.5	35692.2
O43264	ZW10	Centromere/kinetochore protein zw10 homolog	9483.18	14116.4	19014	20005.8	16859.9	14032.3	21106.7	20042.1	21066.6	20132.2	17485.2	18885.5	15585.2	17831.3	16325.4	15269	25208.2	19901.2	21312	29070.2	44648.9	28548.7	24901.6	27170	20563.7	16906.7	19003.4	25004.4	19883.8	20208.1	16250.2	14951.7	16477.3	14274.8	15304.1	17551.1	14780.1	14258.9	18229	13035.2	15326	13141.7	19716.3	14022.9	17063.4	14375.2	13566
O43290	SART1	U4/U6.U5 tri-snRNP-associated protein 1	7816.92	6682.2	5376.9	9755.72	8286.33	9478.47	11929.5	9257.79	9593.04	9753.32	11662.8	10189.9	12405.7	10138.4	11007.2	14260	10167.2	9573.76	11712.8	12556.7	15937.1	12276.1	8043.49	16748.8	8574.97	8928.48	7167.18	10465.8	7576.74	9804.71	6795.4	10383.9	8350.57	12378.6	10368.8	7866.41	13482.4	9645.99	9295.81	10071.5	8426.39	10731.6	9322.25	11771.3	11434.6	9844.66	10830.3
O43294	TGFB1I1	Transforming growth factor beta-1-induced transcript 1 protein	21914.9	13107.7	17536.9	11466.3	12966.6	8624.03	10373	12811.7	8655.14	13133.8	7015.43	11205	13461.3	12539.7	13951.5	21510.1	10515.7	10376.2	10917	29493.5	46240.1	17228.1	16357.3	14771.6	10902	16835.6	8478.13	12227.8	11826.6	9132.9	10118	27973.2	40342.3	20654.5	16042.9	14943.9	25651.1	13741.7	11899.6	28860.1	21345.2	20725.7	14935.9	16952.5	15716.6	12892	14740.8
O43324	EEF1E1	Eukaryotic translation elongation factor 1 epsilon-1	17327.7	27981.5	24191.6	23439.2	32200.1	27669.5	22749.4	24232.4	23865.7	23893.6	25828.9	22645.6	21598.1	27813.3	28391.2	25514.7	24751.5	24953.3	23070	69230.3	112132	42325.1	47702.4	44982.4	35596.9	33239.2	30963.2	31848.3	34331.3	26297.6	25937	26537.7	28063.5	39791.3	41351	33353.1	44424.2	37228.3	31745.4	26248.7	31973.1	49129.8	29381.2	25623.7	37790.5	34134.8	32474.7
O43390	HNRNPR	Heterogeneous nuclear ribonucleoprotein R	42876	38747.8	34517.5	32406.4	34545.4	26260.9	31258.6	31318.4	35562.1	32624.4	36979.8	40796.2	38121.8	35879.7	34439.9	62332.9	32417.8	32371.2	31750.7	48851.2	67205.1	47915.4	37702.2	53158.2	38748.6	49782.8	39085.6	27207.3	32206.2	33219.4	32424.3	38334.6	44149.4	69385.2	62951.2	39491.1	66871.1	43405.7	37168	47901.4	45451.2	70328.2	28009.1	42589.9	57640.8	54024	61566.2
O43396	TXNL1	Thioredoxin-like protein 1	68220.7	103202	80589.5	74614.6	77265.5	77930.1	93213.6	76594.2	88633.9	78307.2	85610.9	76092.1	73533	88130.1	74596	64045.1	84049.4	83742.8	83838.7	127023	220190	111578	73789.9	166183	69673.1	74712.2	68277	75079.9	74526.1	76286.7	67772	64831.8	63893.5	64478.7	69676.7	66522.8	88497.6	70583.7	64969.3	72164.6	68609.6	87824.1	73956.8	89221.2	88751.8	73708	81579.2
O43399	TPD52L2	Tumor protein D54	117852	62647.7	36489	33943.8	39539.9	47304.9	38242.6	37856.2	32205.3	45112.6	41272.2	45844.8	48761.5	47299.4	51644.3	77276.3	34507.5	32841.3	47422.3	55436	91804.6	41086.7	32629.5	93963.6	35353.9	39044.8	25475.4	48087.6	39967.8	48425	36010.9	65504.1	42503.6	61770.1	46703.8	36043.5	69860.3	41294.4	46000	56554.7	43373.6	72529.3	58418.5	54360.3	43455.8	39602.2	49236.5
O43402	EMC8	ER membrane protein complex subunit 8	23505.6	16346.9	11341.2	13899	16068.5	6710.02	14213.2	17938.6	13513	17817.7	14138.2	13569.4	13899.3	16081.9	11872.2	13687.3	17626.9	19117.2	18080.7	20044.7	53786.1	15691.7	12883.7	16882.6	14276.6	14117.6	15616.6	18696.2	18206.3	14191.8	12579.7	12458	12209.4	11252.7	9989.47	14429.8	12537.9	12327.9	16259.6	12019.3	11971.6	11222.8	13758.4	15044	10150.3	8343.91	10584.6
O43414	ERI3	ERI1 exoribonuclease 3	38233.3	36947.9	33184.5	41049.2	31975.7	46510.5	55326.9	46376.2	51946.2	47970.3	52518	50286.6	61875.6	52891.5	48003.2	44933.8	49085.4	61609.3	69205.5	62920.2	84060	62030.3	65346.9	84563.4	32971.6	32865.8	32183.1	49218.6	33115.5	41563.5	43200.9	34671	36029.5	33767.3	18633.9	31169.9	20395.7	31259.2	42710.5	40146.6	35119.2	26919.1	33838.8	27706.9	23089.4	22217.3	28591.1
O43432	EIF4G3	Eukaryotic translation initiation factor 4 gamma 3	11865.5	8076.97	6956.12	8360.93	8164.07	7847.24	10439.2	7902.05	9230.06	9331.44	10481.7	9040.8	10467.2	9262.9	7886.83	8995.36	7243.95	9120.54	9424.27	11571.4	53328.3	9718.36	10658.7	11426.9	7823.25	7007.61	7886.84	9868.9	8701.94	7863.63	8649.43	8140.43	7911.14	9298.24	14372.2	7362.12	9582.18	7340.61	8444.02	7014.19	7726.4	10719.9	9912.51	8459.69	11465.1	11185.2	10829.5
O43447	PPIH	Peptidyl-prolyl cis-trans isomerase H	21413.8	15375	9702.25	9029.98	8389.9	7893.7	6139.03	9094.6	6890.67	7944.49	5525.15	7912.58	9905.26	7343.95	9169.27	19995.8	5787.04	7229.46	7682.69	30606.8	53906	15124.3	16057.9	34603.6	10782	10043.2	8728.63	10069.4	7797.03	6751.74	8199.93	10298	12529.8	17640.6	12621.6	9173.86	17911.6	9500.55	9771.24	14210.7	10165.8	19677.4	8462.13	9450.09	10036.5	9956.19	11717.7
O43464	HTRA2	Serine protease HTRA2, mitochondrial	53622	29215.6	32686	30350.9	31075	27190.5	23602.6	27636.7	27820.5	30906.2	21896.2	27621.6	28986.1	27955.3	30625	27533.2	27710.5	27672.2	29900.4	18848.7	20729.1	22320.6	24266.7	8488.49	23407.6	27159	15719	26267.1	25996.5	19844	25433.5	24265.8	20119.4	23638.3	16076.5	27278.2	25779	22971.1	28476.9	27853.7	28583	30613.2	30855.8	31854.6	22101.5	20642.9	18418.6
O43488	AKR7A2	Aflatoxin B1 aldehyde reductase member 2	141941	239897	254657	168962	233266	141673	126734	184966	155991	188676	137042	156876	162098	206431	198623	93386.4	214746	205953	179699	237732	160077	214743	270110	211924	288648	219462	266582	189262	248714	206100	207379	219046	181278	128823	112400	271366	94692.6	186833	217410	169531	228432	122059	194757	166003	99730.8	118647	101381
O43491	EPB41L2	Band 4.1-like protein 2	202787	133469	74408.1	60919.6	60590	66049.2	91181.3	56438.4	73227.9	73003.2	61685.5	88549	103503	71788.9	67646.4	143766	57655.1	55558.4	80934.5	113413	136994	106344	79421.1	148202	50982.9	58698.2	42248.2	56834.8	41200.6	44577.3	52638.6	68772.5	77867	57086.1	51506.9	43395.8	72485.7	51427	51851.3	80519.4	69707.4	53879	63356.5	89021.6	44667	38612.7	66084.1
O43493	TGOLN2	Trans-Golgi network integral membrane protein 2	14685.5	9998.83	10497.8	16575.1	13213.2	23686.3	24846	14366.4	23479.8	18208.4	21197.9	15164.5	13900.2	14918.3	11540.3	9441.85	21596.3	18061.8	23444.9	38014.1	47599.4	23690.5	20744.6	32959.8	13111	12944.7	18766.3	29148.2	18464.4	28852	22536	14107.2	14601.3	10427.3	15384.5	15922.4	11594.1	14407.8	17371.3	13062.5	10522.8	9997.26	19233.5	22841.4	14541.5	15618.1	16180.5
O43504	LAMTOR5	Ragulator complex protein LAMTOR5	63562.9	61129.2	50484.5	61342.5	59156.9	52181.2	71249.5	73504.7	43505.9	68809.7	55567.1	52106.8	74715.6	46903.2	52730.2	54823.3	54721	58786.3	64776.8	116873	147394	78638.8	75189	121074	49290.3	44040.6	45279.2	61282.8	56972.9	66542.3	54462.5	55057.7	44286.5	28902.1	30229.3	46874.3	22052.5	35238.4	46100.3	42527.7	38947.8	49330.6	71108.5	56033.8	30336.9	18604.7	28382.1
O43516	WIPF1	WAS/WASL-interacting protein family member 1	58202.4	56641.9	15146.7	18570.7	21502.3	23286.5	21398.1	14441	17252.1	14584.4	18382.9	35429.5	32709.3	16095.7	23211	84837.9	17287.5	19093.6	15877.1	24813.7	22412.5	25174.6	8852.49	31919.2	9958.32	16172.6	10325.5	14950.1	10746.1	21349.6	11094.1	36821	34764.3	24052.4	22950.6	16244	34848.1	18373.7	15996.1	44279.9	18764.1	25985.5	42154.7	26545.4	16000.7	12984.7	24606.4
O43570	CA12	Carbonic anhydrase 12	16560.4	44505.4	149329	147263	133797	137101	146990	155927	154865	201052	219221	130567	163252	157515	162775	121449	197705	178527	173656	36857.1	218646	41402.6	105558	151925	67233.6	110086	118786	184485	205401	188200	222101	144513	106598	124566	30802	163560	58453.6	120784	150510	103905	114491	78408.8	149099	134208	70571	112574	59689.8
O43583	DENR	Density-regulated protein	39560.8	26244.7	30072.6	28814.9	24560.5	34238	34728.6	25917.4	32640.4	27132.2	32946.3	29139.2	25565.9	24887.1	25732.5	22586.5	32480	29539.5	34590.3	35215	45370.8	22079.4	19171.3	26935.2	22809	24259.9	20758	20380.6	24328.4	34243.3	24887.3	19602.8	23290.4	15198.4	23197.4	22321.8	23762.7	22592.4	22570.6	21958.6	19584.3	18849.1	24519.3	26386.2	28538.6	27333.9	22258.4
O43592	XPOT	Exportin-T	5948.88	5501.83	5900.87	9830.55	6342.47	9291.35	14116	7657.17	9807.41	7665.7	10723.9	9460.74	8206.29	8053.34	8085.82	9477.37	11741.9	7896.74	9040.36	12407.2	23264.1	5356.43	7030.78	8922.75	6200.76	5730.58	7723.81	14887.7	7116.04	15124.4	10799.5	5448.05	5935.09	3896.04	8671.33	4731.44	4433.17	7894.51	5820.03	5419.64	4364.74	2796.58	7149.09	8801.48	7500.47	8339.33	9510.48
O43598	DNPH1	5-hydroxymethyl-dUMP N-hydrolase	272639	434548	377592	195385	247239	183370	144162	177187	178787	212801	157505	181846	192999	289270	270269	167738	216564	305680	209177	836244	882448	462277	531425	1.06294e+06	367147	247926	268750	228241	251244	271240	269459	267651	196359	165144	76240	335776	125489	190873	299042	244376	306509	136367	377822	375620	73744.7	103013	101010
O43615	TIMM44	Mitochondrial import inner membrane translocase subunit TIM44	19239.3	23890.7	28381.8	43020.3	43112.5	47319.1	39773.6	39347.8	46342.5	39203.3	41641.3	35527.7	36080.8	38689	37716	18152.5	42820.8	50640.1	43012.5	68940.9	97338.7	46211.6	58113.6	75846	37391.7	37089.9	37278.8	47062.1	52188.7	43912.9	41196.4	40801.5	26908.6	34537.6	27102.7	40877.8	25215.4	47189.7	45248.7	32142.8	37050.1	29747.6	42538.1	31484.1	33370.3	35845.9	29192.4
O43617	TRAPPC3	Trafficking protein particle complex subunit 3	8132.84	10125.9	12867.2	21130.1	15114.1	21796.2	31225	18967.7	25190.6	22847.7	24985.7	18229.9	17784.6	18426.1	18305.5	10712.3	26399.6	21885.3	27242	34955.2	144930	16907.6	24469.2	19284.9	16294.8	14496	15661.4	40736	19410.2	29322.6	24728.3	10226.4	10758.4	10553	15758.5	9365.48	5997.48	17698	9884.28	13121	8793.04	8268.49	17957.3	19105.5	17977.7	19447.6	15732.5
O43633	CHMP2A	Charged multivesicular body protein 2a	15119.2	20682.3	16240	15528.2	15529.6	19460.3	19443.3	15036.3	18697.4	16783.3	18270.8	17845.2	15868.6	16601.2	15321.4	29488.1	18487.3	18997	18976.6	27939.6	34112.4	18011	15984.6	34164.1	13729.8	13757.4	14218.7	15166.6	15213.2	18243.6	17223.6	13309	22137.3	10381.8	13536.5	15045.6	11461.2	14712.4	14694.8	19125.1	15363.9	12632.3	16538.7	18420.3	13120.7	19023.8	13689.7
O43639	NCK2	Cytoplasmic protein NCK2	15686.5	11502	11000.9	15804.2	14920.7	14569	15932.3	16112.3	13796.8	13713.2	13404.5	16802.4	19374.4	15757.3	15997.4	28870.1	14898	14668.6	14834.5	14798.6	45986.5	12606.9	14352.9	17244.1	11595.7	14845.3	10669.1	13414.8	11049.3	12810.1	12406.5	15918.5	20422.6	17264.4	12995.6	12757.9	17935.2	12722.4	13166.7	18651.2	13155.6	20980.4	14256.6	17278.7	16663.2	14586.8	19655.9
O43660	PLRG1	Pleiotropic regulator 1	13731.5	12717.6	7586.77	8004.67	8269.32	9645.54	6943.34	6659.62	6768.94	8084.27	7211.15	9516.67	9382.95	6554.11	9320.71	14035.3	8442.94	7303.11	8342.7	12866.9	29634.4	10709.8	19562.4	88556.8	8517.24	9421.62	9038.24	4967.35	7333.15	6602.02	6981.6	9428.56	9139.09	15955.8	10330	8916.7	17546.1	9179.07	8107.28	9893.09	8639.39	16282.5	6631.69	7562.64	10803.2	10649.3	10049.2
O43670	ZNF207	BUB3-interacting and GLEBS motif-containing protein ZNF207	22599.2	26851.5	18034.4	21394.6	19658.7	20839.3	25000.3	21160	23564.2	23015.6	24026.3	30348.8	31094.7	21068	23215.7	41690.8	21095	19419	21743.9	43002	53081.7	48413.5	29102.6	56104.3	17299.5	22532.6	14278.1	19965.3	16222.2	22743.8	18815	30995.4	21767	37151	29914.6	16975.3	37901.6	24015.1	21825.1	31560.9	20630.6	37971.1	26640.3	28306.7	26038.3	19982.8	28656.9
O43674	NDUFB5	NADH dehydrogenase [ubiquinone] 1 beta subcomplex subunit 5, mitochondrial	29828.8	32910.4	54222	65807.3	56216.2	55646.6	69283.4	71880.1	73989.9	71985.2	72358.1	54668.2	52037.2	46738.2	50480.5	18137.8	95401.5	68816.5	83632.5	107201	169062	62941.2	93842.1	119163	59548.8	76462	53653.5	96270.8	76117.6	69057.2	72030.9	58909.3	35165.4	86744.8	55790.3	64589.3	46242.1	107274	66344.5	57838.6	54993.8	83792.3	58073.9	47789.7	89552.4	92845.4	85982.4
O43676	NDUFB3	NADH dehydrogenase [ubiquinone] 1 beta subcomplex subunit 3	29871.5	32687.8	76192.6	94339.8	93501.5	69106.2	122182	103340	116631	108929	126295	86262.3	81034	65115.9	69408.3	19524.7	157239	116480	129527	62025.9	264295	51929.8	87009	59066.2	102475	121213	89900.5	210817	124565	134729	146516	97884.1	62920.3	171099	94328.5	111805	92951	176080	112583	93876.6	88557.7	137120	84834.4	79614.7	113251	120424	135742
O43677	NDUFC1	NADH dehydrogenase [ubiquinone] 1 subunit C1, mitochondrial	12082.7	17973.4	15647.2	17619	19072.1	10861.6	17534.2	18539.1	16063.7	15792.9	18348.6	14571.3	11571.3	16031.4	12486.6	3769.6	25240.9	24207.1	16973.2	66653.1	64553.3	25478.5	54047	72203.5	17505.5	24089	10062.2	38592.8	17325.9	18252.3	22898.3	15819.8	12274.2	36686	13215	22393.8	21934.3	32316.5	19804.4	21585.6	17280.8	33379.4	23510.3	19388.9	21709	25780.7	20919.1
O43681	GET3	ATPase GET3	73523.4	155054	142434	159621	156276	173412	159030	139730	177574	167008	175808	124174	130321	160601	147115	105972	165582	160854	168314	101915	278476	126834	140312	290794	168655	120890	151199	217126	152481	189016	180681	98521.9	141112	96241.4	129529	131971	78913.3	121213	151416	107876	125268	94535.6	158659	136809	119068	127659	105652
O43684	BUB3	Mitotic checkpoint protein BUB3	40511.3	37376.5	30910.3	25566.2	27012.8	28117.4	21101.9	23961.5	21723.9	21313.8	23799.4	26272.9	26745.2	26266.2	26040.7	47515.3	22808.3	24622.5	21661.3	36347.4	54040.9	37459.4	27848.8	51673.6	32899.9	34143.3	31976.6	23357.9	28150.6	27387.7	26095	29861.7	34183.5	45855.6	36167.9	30413.4	53799.6	28906.2	29120.7	36545.9	32263.8	48641.8	25181	31332.2	37822.2	38244.9	37668.1
O43708	GSTZ1	Maleylacetoacetate isomerase	54277.4	71821.7	81175.9	130227	83713.1	137295	108226	107305	102174	126033	76486.5	93413.3	93775.9	86087.2	96665.8	47208.5	148985	152758	146165	168408	271620	104980	134746	198268	86562.4	70578.6	92704.1	97231.5	101264	96133.6	149212	105328	68043.3	77636.4	46481.8	83595.5	56332.4	141434	117484	120517	63437.9	60550.5	117851	92113.6	82441.7	87836.1	103132
O43719	HTATSF1	17S U2 SnRNP complex component HTATSF1	9788.39	10758.4	9698.34	12787.8	12067.7	11578.2	14569	12639.4	14082.4	13540.8	15024.8	13836.4	16447.8	14280.9	13249.1	14439.3	12884.3	13793.3	15738.8	25526.2	38385.4	20213.1	17569.1	28774.3	10354.9	13263.6	8827.01	11838.3	9831.61	11880.8	10476.2	11534.6	12009.7	20659	19555.4	10064.7	17906.5	13644.2	11931.2	14969.5	11130	19215.3	13833.9	16542.8	20241.3	18372.2	17439.4
O43747	AP1G1	AP-1 complex subunit gamma-1	15666.5	24921.3	38158.2	49787.5	51659.1	54132.7	43406	41253.5	50400.3	42473.1	42914.5	38880.6	38321.4	44982.9	45012.5	30887.5	50706.7	49555	45599.2	71081.8	65279.4	29548.9	35496.1	58507.2	44777.8	40549.4	51664	49495	47038.1	47236.4	45678.3	41779.1	39444	45963.2	36466.6	46949.6	29175.6	41501.9	40461.2	32941.3	44184.5	43671	48392	33654.8	46209.5	49351.5	39787.1
O43752	STX6	Syntaxin-6	10346.6	10626.1	12324.3	12372	7226.83	13834.6	10328.7	8684.51	9822.28	11104.4	11770.7	13497.5	10343.3	11468.4	11143.6	12635	9995.48	9017.94	11212.7	20652.1	26254.6	20215.6	10101.4	31294	9055.59	12879.3	8578.97	11921.3	9994.36	10527.1	11843.6	10480.1	11373.7	25340.7	17413.6	8945.49	21070.8	13209.9	10082.1	10009.4	10406.9	21806.4	5320.92	10248.1	19416.1	17836.6	21948.5
O43760	SYNGR2	Synaptogyrin-2	56925.1	37016.8	35548.6	59755.9	44825.8	52669.7	99060.6	53044.7	66180.3	56574.2	74287.9	63329	49966.3	40753.3	42409	61248	74843.3	46401.8	70845.5	96630	134221	99550.4	102110	66863.1	39978.8	39798.1	47427.7	101522	47352.7	71903.7	80574.6	44073	43450.6	74697.8	56914.7	42223	67151.1	47891.9	41569.3	44796.2	24226.5	64374.2	45923.2	44781.8	67778.2	64459.2	58836.1
O43765	SGTA	Small glutamine-rich tetratricopeptide repeat-containing protein alpha	30495.6	30432.7	23901.4	16360.7	22673.4	22279.4	18358.2	20736.3	18262.9	20372.7	22583.5	17490.2	22808.9	24768	24630.6	25328.4	17786.2	20521.8	21420.9	39179.3	62411	24741.9	24125.9	53488.3	19779.7	19663.5	17474.4	20773.5	21281.9	19434.7	20271.9	18595.8	23528.3	20895.3	20647.6	20642.8	21535.5	20719	21610.5	21922.8	22849.2	25614.6	19952.1	23723.3	17991.5	20966	19872.2
O43768	ENSA	Alpha-endosulfine	264086	327015	135856	161317	188929	200242	217454	155120	146530	182319	171749	154711	140734	154935	179671	241454	208788	149580	186622	148332	248219	208488	120872	246783	166640	153985	76701.8	157375	170420	178915	132808	291275	125595	297858	307081	90573.2	250931	183113	138829	237582	129284	309465	197115	142052	215324	136096	271973
O43776	NARS1	Asparagine--tRNA ligase, cytoplasmic	36293.1	71260.9	64942.2	60834	67750.9	81189	63361.4	63959.5	71125.5	57923.7	81395.6	63410.4	62171.4	70762.1	69117.1	52264.2	77129.2	60852.6	67139.7	132370	236670	133883	108568	187566	104587	71514.6	112510	67194	86805.3	75250.2	76414.3	72631.6	64941	55600.2	104617	83962.2	55103.3	86605.2	68884.7	58193.7	74304.4	73163.6	60245.5	55802.2	93024.5	111474	95012.6
O43795	MYO1B	Unconventional myosin-Ib	8184.83	5466.11	12055.5	19317.2	14603.3	20657.2	19309.5	16337.4	17679.2	19118.6	17630	20100.9	16180.1	18573.3	17429.2	23995.5	16728.9	14188.7	17485.6	32139.4	43612.3	19140.2	18913.3	31239.6	12762.2	19264.7	17325.3	14628.9	16153.7	15405.7	14735.1	12102.1	20174.8	14321.7	29169	17457	19862	18512.1	14542.9	13535.5	16175.4	14922.1	9091.07	12368.9	27195.5	26052.5	37385.6
O43809	NUDT21	Cleavage and polyadenylation specificity factor subunit 5	27306.1	24083.9	22139.2	17417.6	19741.9	17588.6	12119.1	15135.2	12421.4	15522	13398.2	17194.7	15326.7	16020.8	17294	28756	16032.7	16028.6	13743.2	63305.1	76929.2	47478.9	24924.1	73061	22455.8	23754.3	19520.3	16201.8	17153.2	18403.2	15111.6	20410.1	23494.8	42650.4	33462.3	20641.9	41561.1	23681.2	16716.4	23239.5	24621.8	43193.9	16025.9	15570.4	29602.2	27989.3	31147.1
O43813	LANCL1	Glutathione S-transferase LANCL1	80248	53066.7	92672.6	101598	96233.9	85714.3	89916	77992	95526.1	87341.9	105692	82449	80953.9	104638	87747.4	74371.6	115439	97595.8	97652.9	109369	66206.4	108759	107901	128570	84476.3	84363.3	84785.7	114119	96042.6	97213.7	103181	83857.6	79533.4	59113	120858	88008.9	48631.9	114774	84872.2	88198.6	77936.8	64546.4	81986.2	83291.2	123093	128340	150589
O43815	STRN	Striatin	48125.8	40727.2	32203.2	22675.1	25605.1	30070.6	30134.7	24640.3	29016.5	28406.6	27176	30014.8	30788	28185.7	30002.6	42823.5	24452.6	25574.7	27480.8	32621.7	42800.5	26820.2	26363.4	64026.3	28600.8	32020.1	26883.6	30535.2	26505	31085.6	25382.3	29524	31786.4	53822.6	39236.3	27134	61427	28172.3	29669.3	34767.8	27994.7	54040	26519.1	33042.9	44757	37598.4	45365.2
O43818	RRP9	U3 small nucleolar RNA-interacting protein 2	18599.3	16522.4	13202.4	11707.9	10341.1	11565	8567.66	11489.8	10439.9	11005.7	11650.8	11863.2	11537.9	11534.4	10545.3	21303.7	10369.4	12006.8	10894.5	20345.3	64525.6	29956.2	18460.5	43171.9	11963.3	13308.3	10230.3	11226.1	10524.1	10442.3	10960.7	12069.3	12872.8	16532.9	12595.4	10821.1	21409.3	12375.4	12564.5	13719.1	14235.6	16559.7	11769.5	11692.8	10305.3	10663.5	13876.8
O43819	SCO2	Protein SCO2 homolog, mitochondrial	13863	11801.5	16842.1	23833.6	21220.3	19105.8	14800.5	22435.1	19359.3	18625.4	17353.9	14002.8	15739.3	16499.6	14959.6	6769.02	25422.8	27205.6	23388.1	10209.1	8708.11	7485.22	8621.27	14315.5	21024.1	21447.7	20774.4	23466.5	25845.2	16322.9	25876.4	15201.4	14249.4	17439.1	9385.64	29595.1	13961.6	21135.3	22209.6	14102	19465.9	21526.2	25679.2	25678.8	13312.3	16876	11875.3
O43824	GTPBP6	Putative GTP-binding protein 6	4189.33	4103.48	8847.56	10822.5	8075.57	7398.6	4984.8	9203.17	6493.48	8286.7	5911.97	5211.81	4508.1	7399.2	10730.2	2597.85	6614.78	9352.72	7359.94	14935.4	17368.3	7305.8	7905.67	26734.9	13223.3	9580.92	8839.04	9094.06	9583.01	6915.22	8386.32	9789.6	5747.35	10061.8	8349.78	10290.4	6796.39	10842.9	5994.55	7434.73	9589.94	10144.6	7137.51	7695.8	7807.41	9642.35	6084.83
O43826	SLC37A4	Glucose-6-phosphate exchanger SLC37A4	17308.8	19130.5	123068	226097	212100	149545	477087	202718	321985	251423	295967	202735	171196	150066	147580	42919.2	379175	255485	396472	253414	408238	194857	220022	288461	241084	146066	352205	998262	298887	601481	367638	193977	103853	56533.4	22042.9	194753	18071.9	147760	243486	123421	143557	16427.9	273438	241278	21124	35099.4	40257.9
O43837	IDH3B	Isocitrate dehydrogenase [NAD] subunit beta, mitochondrial	92036.7	67802.1	59162.7	66026.5	64517.1	62427.9	55412.4	66879.1	57871.5	63156.9	65252.5	56914.4	52630.3	55071	56898.7	33223.9	51734.7	58644.7	59140.7	90189.8	119234	61183	81751.8	114848	64320.1	67963	57796.7	58580.4	70298.9	53357.7	67169	64230.1	48411.2	71628.2	71621.7	70739.8	61193.5	78921	60194.6	59170	65380.8	80539.1	54776.8	58253.6	73660.5	78164	51999.8
O43852	CALU	Calumenin	96311.2	74682.5	29198.7	33437.1	27988.2	47110.3	56823	35476.3	42681.2	42558.2	50108.5	47297.9	47698.3	36964.4	35164.4	66140	37433.3	36577.1	42558.8	60068.3	93080.1	61514.6	46464.8	56053.2	33241.8	33521.6	41431.7	49782.2	27274.6	44689.2	36104.1	35635.4	43512	36658.5	44426.7	28694.3	72349	30373.3	32896.8	43226.4	35564.9	44307.3	42030.1	66786.7	40874.8	34139.8	48518
O43865	AHCYL1	S-adenosylhomocysteine hydrolase-like protein 1	61626.9	77226.8	69895.4	80538.8	76660.5	83708.2	84070	71363.7	92636.3	79501.6	78746.4	70628.2	62128	85000.5	73168.2	50669.8	82537	77995.3	80324.5	110348	127507	89958.1	79520.1	133073	82980.9	77461.2	76648.2	87303.5	90655.2	89569.2	82645.6	65917.9	65923.6	72501.7	89664.1	80165.5	75964.7	83157.4	76834.1	77260.9	76990.6	83013	77655.5	70518	95393.6	104142	91366.2
O43896	KIF1C	Kinesin-like protein KIF1C	16273.7	12503.8	12823.1	13141.2	13371.2	14711.3	13345.9	14271.4	11671.5	12381.7	13574.7	13651	11478.9	14905.2	13343.1	13942.3	15223.1	13594.6	14228.5	26866.6	53374.8	20502.2	14304	30401.8	15155.2	12944.2	14342.5	14679.7	14032.2	13971.6	13039.6	14849.4	14670.1	12881.7	12380.8	13721.2	12316.7	11242.7	11797.2	10960.5	12570.5	14302.7	11141	13682.7	13911.5	14624	13510.3
O43920	NDUFS5	NADH dehydrogenase [ubiquinone] iron-sulfur protein 5	197530	85819.3	165627	207773	190990	173677	153325	214699	200201	193665	199542	149994	179352	165004	187220	53803	195449	225500	208252	65695.1	34653.8	83349	106440	95311.6	221784	276595	192050	243224	227523	198351	238407	193875	130758	293990	179276	233927	185690	318664	246397	174182	198277	256194	263666	222904	266359	339231	259175
O60216	RAD21	Double-strand-break repair protein rad21 homolog	23838.8	24717.7	23224.1	30311.4	24884.3	29142.1	43950.2	25861.1	34761.8	29741.8	38564.1	39576.7	38836.8	36515.2	26647.6	49550.3	36970.7	37551	39460	50850.2	78894.9	40032	22504.8	54045.8	23926	30415.3	23098.4	39566.1	22963.8	31024.5	29252.9	26553.5	28538.5	35209.2	28420.3	23675.6	37965.2	25320	30390.8	38143.9	26742	30228.2	30104.8	47389.1	34679.5	30962.4	34754.4
O60220	TIMM8A	Mitochondrial import inner membrane translocase subunit Tim8 A	39393.9	22157.9	33716.2	21486.6	26096.4	17776.7	30151.6	29496.7	23876.5	31070.6	24521.1	25657.3	28773.8	25164.7	28141.6	12499.6	24748.2	30055	28125.4	4895.85	24109.4	12514.6	19872.9	17800.6	20623.7	26673.5	16522.4	29850	27484.9	29164.1	20746.9	26805	16999.3	18297.8	11010.5	22725.2	17783.7	24172.1	28853.4	19765.4	22731.2	25456.5	35611.1	39641.4	15928.4	10747.5	16371.4
O60232	ZNRD2	Protein ZNRD2	21616.1	13336.1	9119.64	12700.7	15872.5	17844.2	14061.1	13993.3	11920.6	14245.6	14841.8	11240.5	13425.3	13771	14792.8	11831.6	13873.7	13599.2	16033.5	30155.2	58527.3	19171.2	19982	46280.6	12666.2	11058.5	11006.7	14081.1	13670.2	19856.2	13634	14896.5	10897.5	16486.9	11849.5	15148.7	16824.5	13853.7	15121.4	13309	11523.4	14331.9	22176.4	20090.2	9148.68	11554	10625.3
O60234	GMFG	Glia maturation factor gamma	64867.9	55261.7	22309.4	20090.8	17982.7	21291.8	17467.4	18586.6	13195	12597.3	14004.1	24835.4	18749	16913.1	21037.6	43220.8	12635.9	16104.1	15517.5	22496.3	44227.7	34442.4	22621.6	27307.4	20294.9	18548.2	18383.3	19963	15248.9	15806.6	17827	15034.2	30577.4	17946.7	17059.9	17692.8	24993.5	15592.8	17044.2	25242.2	20309.4	20652.2	22436.5	22573.5	16600.8	12439.6	20796.1
O60237	PPP1R12B	Protein phosphatase 1 regulatory subunit 12B	15531.6	11613.5	9996.95	10987.2	8976.12	8236.87	6025.29	9596.63	5510.69	8067.94	5137.72	8032.26	10324.5	11687.2	11264.6	26986.1	6657.23	9169.01	7230.5	23173.6	25849	12352	9872.75	18347.4	7637.46	9492.31	7588.01	6598.32	6529.67	5734.48	6348.12	28573.4	25860.5	15684.9	11975.4	8275.38	20883.1	8011.89	7615.4	25591.8	14893	15546.6	11389.1	15199	11400.6	7653.27	10006.2
O60256	PRPSAP2	Phosphoribosyl pyrophosphate synthase-associated protein 2	24081.9	47200.4	39024.1	32889.2	34500.1	32456.2	38865.4	27598.7	31580.1	32721.7	29115.3	30547.9	26985.8	28785.9	33507	27251.3	35515.3	38021.2	33331.4	44832.8	71999.1	42608.1	37476.4	80597.9	29053.6	29263.5	27350.7	31140.8	33174.8	36464.9	32046.5	23851.8	29311.8	28824.5	37195.5	30051.8	24281.8	27739.4	29013.5	28942	25490.9	36722.4	34087.6	26923.7	33739.5	35586.9	28607.1
O60262	GNG7	Guanine nucleotide-binding protein G(I)/G(S)/G(O) subunit gamma-7	22854.2	32678.9	19229	32095	24497.9	30435.5	28714.2	26297	23495.9	18977.7	22151	24297	24561.5	21208	17448.8	26319.1	25097.6	21969	23463.5	54037.1	61684.6	27232.3	34980.7	108910	35551.7	37503.7	20229.1	32147	27388.7	30601.1	21414	39668.3	19686.1	64697.9	38984.7	23937.5	37008	49891.2	21996.7	33697.5	31858.5	48754.4	22658.7	22671.6	42570.3	60003.5	51439.4
O60271	SPAG9	C-Jun-amino-terminal kinase-interacting protein 4	25533.2	32078.9	34238.2	36952.9	36510.4	35539.7	42609.2	38416.9	41394.9	37690	37080.4	37609.6	35849.6	41640.4	38311.4	32981.6	43612.7	44319.9	43064.5	71027.2	105079	50570.6	46307.4	75007.4	50109.8	37916.5	37771.8	46217.1	38789.9	50683.2	36214.4	42609.3	33217.3	28949.5	29367.2	35019.2	28406.8	40877.7	36634.9	34508	43474.1	29457.5	37309.2	49670.1	31084.6	33569.8	32590.5
O60313	OPA1	Dynamin-like GTPase OPA1, mitochondrial	47890.3	31550	56274.3	65881	69021.1	61103	65953.7	70277.3	76101.7	71979.7	70001.5	65430	65038.5	61092.1	57921.6	35662.9	79900.3	79016.8	83756.5	71275.5	105403	54237	63097.7	71227.8	52993.9	56488.8	64412.5	69023.8	73947.2	61578.2	77543.4	59034.8	49465.6	43789.1	34248.1	76684.3	37623.1	62123.7	71646.6	45909.7	59214.6	38072.4	73381.7	70186.8	36604.4	41540.6	35705.2
O60333	KIF1B	Kinesin-like protein KIF1B	3469.76	12610	6915.04	8612.63	8916.53	9950.11	10077.5	7403.15	9095.85	7639.08	9910.74	7180.61	7460.67	8562.45	6873.62	7601.08	11070.3	10203.4	6018.12	9538.8	17483.5	13392.8	9528.41	14029.7	8394.17	7187.25	8301.6	10838	8812.17	9669.39	8814.81	8595.25	8293.37	6980.64	6798.18	9110.85	6692.2	7517.93	8354.24	7153.24	7025.5	6369.73	6863.12	10060.3	6902.71	7541.4	7429.14
O60343	TBC1D4	TBC1 domain family member 4	46822.8	39917.1	27342.7	34423.1	22274.7	25248.4	27619.6	27796	29881.4	31800.8	32589.8	33427.4	26632.7	37741	29495.9	43498.8	36612.2	29179.9	29971	49058.7	103418	38617.2	45046.9	126531	55285.1	63518.9	28906.8	28563.8	27534.9	34879.3	30420.3	64546.9	38928.9	95271	81473	30036.4	104170	81367	27578.4	64662	60920.6	99461	21587.5	29062.2	100705	111597	96407
O60437	PPL	Periplakin	17014.5	46154.9	38251.8	19146.3	25017.7	24517.6	20790.1	26081	24929	23062	31766.8	31449.5	29304.8	28513.6	27376	57569.3	14944.5	21522.3	26801.9	39500.4	60110.6	35889.3	25393.2	64416.1	25608.8	45139.6	18877	15924.1	15118.4	16439.5	16998.3	33962.9	30335.5	139092	146121	20079.7	128487	43132.4	24958.2	60798	38143.6	153504	22178.1	26947.4	94490	71177.8	92931.6
O60443	GSDME	Gasdermin-E	14784.2	22672	12458.3	22752.8	19048	22192.8	25034.8	22586.9	26502.7	20977.2	21932	17857	17186.4	23911	23212.2	17094.8	26876.2	25574.9	26500.2	35350.4	64518.6	35294.3	22499.6	51119.1	24771	17725	15743.5	23646.8	21824.6	20656	16258.1	22717.7	19828.6	19804.2	16578.6	19878.4	13111.1	20676.5	21067.6	17645.3	24546.7	16114.9	16449.9	19718.5	17657.4	12777	21346.9
O60488	ACSL4	Long-chain-fatty-acid--CoA ligase 4	11464.3	12727.3	13228.2	17180.8	16198	14949.3	15156.7	16558.3	13797.6	19355.7	20994	13172.7	12407.5	12802.1	12310.4	26589.4	11733	17365.7	13872.5	23487.1	35313.7	14013.3	21347.4	15763.9	10758.5	10669.7	30885.2	8631.33	18008.4	16467.8	10760.8	6909.37	18731.4	11606.9	13996.3	19799.6	15555.3	7632.28	10562.8	9214.01	9035.87	16093.2	14608	10938.5	13830.5	12269.1	12031
O60502	OGA	Protein O-GlcNAcase	7505.16	11263.7	10001.2	10515.2	7096.21	8576.76	9294.1	8692.07	7267.26	5217.45	8505.75	7144.64	7845.92	9427.53	10797.4	8348.04	10428.7	8061.39	9483.49	28538.5	42305	17811.8	11958.9	24712.5	10186.1	8318.56	9151.58	11747.8	11463.5	12770.1	11088.9	7942.74	8199.09	4752.3	6112.3	8785.31	3145.8	13098.3	7824.02	7749.12	9802.16	3810.71	6574.22	9384.16	3886.56	6725.81	5063.02
O60504	SORBS3	Vinexin	157913	102307	127838	89058.2	104110	81562.8	88212.8	100767	70321.7	96110.9	56355.8	99550	108295	86904.9	109466	228365	83578.7	76237.7	80040.6	209609	182152	164359	173572	206389	76368.3	127561	68257.1	78202.4	69048.2	67520.3	65114.4	149929	183980	205018	164631	92653.2	249920	107757	82137	173764	143521	158263	104424	97632.3	128387	111228	153431
O60506	SYNCRIP	Heterogeneous nuclear ribonucleoprotein Q	58491.1	42812.8	32648.9	27109.6	30210.2	28809.5	29374.1	26578	28675.6	27143.1	28661.4	32347.1	33482.3	30418.5	30592.2	51446.4	25651.2	28111.3	26181.9	46371.9	50229.5	38985.2	27295.8	62447.6	30035.7	30857.8	29840.7	25940.5	26696.8	27450.1	27287.4	31191.3	35603.9	42037.5	37429.6	30761	49219.1	29891.7	30219.8	34290.4	32643.6	47667.5	30367.4	35975.4	32506.7	33991.4	33964.6
O60518	RANBP6	Ran-binding protein 6	14005.5	38042.8	7425.81	10063.9	11508.4	11205.7	13951.7	9734.09	12650.3	9638.38	11192.6	11446.1	7583.41	9577.31	12108.5	10488.9	15310.8	12441.6	15307.2	15511	16814.7	7799.39	11989.9	21966.4	10107.4	7692.53	12823.7	13820.4	9700.57	12977.4	8872.02	6540.13	7973.53	10107.9	12600.9	7936.87	5430.58	11826.5	7922.89	10206.7	6089.95	8443.97	10142.8	11949.9	14244.2	14764.5	13826.5
O60524	NEMF	Ribosome quality control complex subunit NEMF	7347.57	9237.09	9592.91	11736.1	9105.17	11149.7	11353.2	10893.3	11063.7	8977.62	11187.4	9855.23	8927.7	9611.41	9030.9	9771.93	10956	11366.8	9030.06	14014	27827	19961.1	13339	21945	8101.27	8893.7	8949.53	11380.4	10206.5	11140.6	9331	8732.8	10963.2	8349.25	13807.2	8456.58	10942.8	10418.2	7994.02	10065.2	8595.6	10908.9	9310	10175.5	14091.6	13531.7	11570.5
O60547	GMDS	GDP-mannose 4,6 dehydratase	9523.78	11713.2	11383.5	12577.2	13083.1	15564	10821.5	14625.5	13293.9	12569	14794.3	13514.4	10867.5	13267.7	11628.3	13431.7	13326.9	12388.1	13512.4	27093.5	36984.1	21913.9	15689.3	32498.9	14714.7	12208	14081.1	10629.7	10099.7	10695.2	12269.6	9887.15	15071.3	11708.7	20078.7	13169.3	14430.7	14392.8	11862.1	13363	11841	17112.5	12630.5	11818.4	18833.4	23403	21322.5
O60568	PLOD3	Multifunctional procollagen lysine hydroxylase and glycosyltransferase LH3	27792.8	19315.7	10340.7	13172.1	10888.5	22317.2	17028.2	8728.23	15073.7	11722.4	18107	17836.5	14029.1	8327.51	10855.2	22601.5	15653.8	13266.8	15594.9	24279.4	26684.6	32315.2	20822.8	33165.7	16286	12079.4	22367.5	19431.2	10584.9	21357	14983.6	11827.7	18738.4	7684.26	12131.7	14562	13169.7	14067.7	13064	11449.3	12231.1	7695.04	12677.1	16813.4	10497	12403.5	13990.4
O60610	DIAPH1	Protein diaphanous homolog 1	13990	34410.7	24535.1	27475.6	27140.2	30931.6	30098.1	25803.2	27013.9	25265.1	29078.2	30508.3	24389.1	24272.8	28111.3	35902.6	28783.5	29559.8	25397.9	44408	64750.5	45957.7	32446.1	45914.3	23068.8	20606.3	27464.3	28214.5	26796.5	31447	29095.5	19318.3	30178.4	25099.6	30408.1	23414	29255.7	21992.5	23671.1	22718.7	21552.7	32383.2	25729.6	24183.9	32933.6	32399.3	32132.7
O60613	SELENOF	Selenoprotein F	26878.3	21035.7	17250.9	16485.3	19357	19966.8	19763.7	19437	20074.4	15962.2	15069.5	19367.3	16542	14453.9	10813.2	17982.7	16422.2	19053.2	20182.1	41430.9	30651.9	28857.2	31958.8	52664.9	18408.4	14556.9	17401.5	12779.7	15826.6	11376.7	10773.8	9794.99	15707	12833.6	16001.8	10944.3	19437.6	14944.6	12711.3	13466.6	13538	16644.8	15078.4	6715.7	15989.7	16166	17146.8
O60645	EXOC3	Exocyst complex component 3	11627.9	12847.9	8433.82	12143.7	10143.1	15338.9	12614.4	11270.1	12028.2	10647.5	13521.3	11453.2	11777.9	9649.62	10831.1	16987.4	12001.7	10562.6	10645.2	27296.5	37081.4	22436.7	16586.5	33825.1	11658.5	11276.8	12373.3	12696.3	11836.1	11196.2	11572.8	10848	14050.4	13075.3	16178.9	10924.9	14256.9	11931.4	9955.4	9483.85	9497.51	14343	8494.67	8397.97	15419.4	16781.7	13787.2
O60664	PLIN3	Perilipin-3	138813	157009	74886.6	56999.5	60987.6	73521	56082.3	62521.2	50334.3	59927.4	79010	78955.2	87665	77502.5	83084.6	181654	51545.1	49218.5	71931.2	77440.9	136017	93695.4	54810.9	128039	56167.5	73120.9	40257.2	43692.6	52470.5	57705	47709.2	75377.3	91059.5	132376	109891	48859.4	186011	71477.3	55050.2	107121	85387.5	183942	72397.5	68157.2	110151	80249.5	129821
O60701	UGDH	UDP-glucose 6-dehydrogenase	63408	69750.9	59968.2	68205	87356.3	89139.5	78776.8	60454.7	83089.9	54081	82530.2	61568	62990.2	71271	59154.1	37050.2	106029	67877.1	78678.7	102593	105982	65347.4	44131.2	74643.3	53609.7	49118.1	85925.3	137564	86097.3	95709.2	78860.3	63250.7	41122.3	17146.7	14523.2	76454.2	22252.1	48444.5	75464.6	40163.6	38579.4	14622.9	76167.6	80930.6	12359.9	17097.8	17912.8
O60749	SNX2	Sorting nexin-2	126274	145842	95549.3	91662.6	106421	112392	92321.4	93042	89506.2	81435.8	86148.2	82410.3	82176.2	94180.6	97746.1	82417.1	85560.2	85031.9	86938	144388	225117	113228	128063	147217	121160	87821	99628.6	87778.9	113281	122525	101424	107936	101682	77208.8	96083.4	102845	81729.5	86237.4	96610.5	90156.6	98613.2	76582.7	102527	90585.2	80191.2	101561	85013.3
O60762	DPM1	Dolichol-phosphate mannosyltransferase subunit 1	25806.6	18634.6	34668.2	53299.1	44764.6	55143.5	65328.9	44887.7	61528.1	56823.5	64136.2	54055	43429.3	44490.9	45822.1	40608.3	72826.3	59003.5	67349.3	59919.1	174387	57470.9	45203	126309	52518.6	42846.4	59203.3	77664.2	51895.5	67097.7	63705.6	41247.9	34764.5	45562.5	44654.1	43759.5	28058.7	50498	50693.9	39155.6	40216.8	38104.6	49673.8	43699	44663.5	47546.1	45064.5
O60763	USO1	General vesicular transport factor p115	38327.3	37623.6	41353.8	58115.6	48866.4	63002.3	68335.1	53890	58617.4	57444.2	62683.1	56166.6	55694.4	59170.9	54019.3	48595.8	65995.7	62637	69309.2	112494	180478	78740.7	66396.4	102232	52352.3	48871.5	55407.7	65895.6	57141.9	68003.1	59269.8	50224.4	48925.4	43950.4	46727.7	53244.5	43089.2	53723.1	54684.8	47295.8	46107.8	44947.1	52139.1	63934.4	51830.3	52250.5	52664.5
O60784	TOM1	Target of Myb1 membrane trafficking protein	34041.1	31170.8	34621.5	31436.6	32150.3	38142.6	41996.2	32668.4	39272	38040.9	42064.8	35362.7	36983.2	36012	31620	26679.2	39114.5	38226.8	43964	43506.2	47981.7	33040.6	32435	51975.1	31005.3	33751.4	30802.2	46910.4	39572.8	53377.6	44002.3	34253.2	27717	35630	30346.4	30178.9	30862.4	35304.7	32357.1	33260.4	31639.7	37091.7	36448.6	45980.6	37023.2	30094.4	34354
O60825	PFKFB2	6-phosphofructo-2-kinase/fructose-2,6-bisphosphatase 2	25496.8	44967.9	85312	89223.7	101141	101902	94574.3	78889.4	105456	95609.1	115491	69177.9	56782	84489.2	82353.3	26758.9	70868.1	82392.9	88037.4	119326	111832	73096.3	95926.7	151870	81726.3	44317.5	144099	156023	124910	149234	137478	59321.4	68404.5	26884.1	30777.5	108837	26249.4	47179.8	87873.9	37655.6	44127.4	32711.6	104480	80994.8	28784.2	39104.6	28756.3
O60826	CCDC22	Coiled-coil domain-containing protein 22	27325.1	34925.2	30463.7	27609.1	30499.1	27890.9	22578	27541.2	24959.7	27759.7	23580.3	24565.4	26421.9	28275.5	29417	29923	26506.6	27165.6	26816.8	68934.4	82761.6	40380.9	40051.5	73986.7	35516.9	33347.6	38081.2	25516.6	30019.9	23209.6	32278.6	33792.4	33399.8	31389.1	23161.4	37220	27016.9	25118.3	32863.4	25202.2	34233.4	27581.8	32489.8	23855.4	19634.8	23646.5	18425.4
O60828	PQBP1	Polyglutamine-binding protein 1	25807	14936	8760.34	9817.12	12423.8	9675.65	9654.15	12509.4	10407.3	11620.8	11040.3	11444.3	10139.9	10101.4	14808.8	22002.5	9915.26	9104.76	10276.4	17012.3	13847.4	11353.7	10584.4	20458.3	9912.34	11106.5	6051.41	9440.34	8788.01	8642.2	7043.99	19291.9	12074.8	26464.4	17821.7	8374.78	29445.2	12727	11061	17762.3	14046.8	23915.7	11809.7	13131.8	13998.8	14427.2	17603.5
O60832	DKC1	H/ACA ribonucleoprotein complex subunit DKC1	5248.65	6991.45	9458.47	13871.9	11014.4	13182.9	12726.1	10683.9	14359.2	12871.1	17063.6	16652.4	15195.2	13118.4	11376.7	18658.2	10772.6	10784.8	13524.4	20546.4	32417.7	20278.3	14469	23595.8	13728.1	14083.9	13690.8	11361.1	12975.1	10893.9	12036.7	12675.6	12473	17275.5	21456.9	11240	15217.3	13864.6	11934.7	11746.3	11259.5	15268.4	8980.03	9458.26	18546	17608.9	18647.5
O60841	EIF5B	Eukaryotic translation initiation factor 5B	11761.2	11602.5	13600.8	19201.7	15922.4	21872	21399.1	15958.6	22161.7	18551.5	23273.5	21112.8	17823.5	17338.5	15661.8	18924.2	21491.6	18388.1	21859.6	31434.1	43817.9	31886	22045.9	34892	18406.8	15701.1	21037	19917.3	18945.6	21706.3	19149.7	14869.5	17677.4	12595.5	22743.6	14126.4	15459.6	19764.9	16959.9	16259.1	15172.8	19710.8	15792.1	18890	24096	23869.9	23630.3
O60869	EDF1	Endothelial differentiation-related factor 1	26639.1	35393.3	19257.2	18657.3	23193.2	25077.7	21605.7	21651.1	18484.7	21226.2	21585.9	26023.3	27634.4	23914.5	25960.9	51071.6	25943.1	21585.5	23287.5	40025.5	42870.9	27914.7	21521.7	38685.7	22459.7	29426.9	16353.7	21570	21341.4	30419	21651.1	47611.3	23602.2	63181.1	38474.9	15340	49886.6	31307.6	20554.3	46300.4	31458.1	54900.4	31276.5	29227.5	32917.7	27460.1	39491.7
O60879	DIAPH2	Protein diaphanous homolog 2	11123.1	12083.4	5186.61	5985.5	5588.97	4771.62	7436.49	4731.54	6138.03	4707.41	5525.27	5296.8	5286.7	6029.44	6485.57	9034.74	6810.63	4495.44	7800.92	63028.6	112313	13704.5	9681.74	38250.2	5646.96	5177.55	7107.78	6275.11	6535.25	4252.3	5742.46	5737.36	8412.83	4620.37	6999.75	4637.67	3963.87	5064.11	5114.38	5761.47	5521.02	4380.9	4705.77	5659.23	6148.92	6463.37	7111.44
O60884	DNAJA2	DnaJ homolog subfamily A member 2	61664.6	41784.4	38226.8	32239	36937.7	33263.1	29074.1	31105.4	31242.1	31780.3	30759.2	32401.4	32225.4	31535.8	29405	34807.3	29625.2	32162.6	34476	86866.1	143804	64166.7	52221.3	81779.2	39897	35264.2	38531.8	32063.3	34407.5	36971.1	33493.6	37225	34932.1	41371.9	36448	36241.5	41762.6	32043.1	37762.7	34213.4	39871.8	40028.5	31283.9	37003.1	30352.8	32872.7	29190.9
O60885	BRD4	Bromodomain-containing protein 4	54741.6	44990.6	34669	31032.4	33015.9	42319.4	32770.2	32825	35984.7	35712.7	35696.8	43775.1	44030.1	41480.7	44105.5	84496.4	41631.8	43834.8	39792.4	65137	106138	66455	45379.7	109736	30188	46599.8	29449.3	32859.3	29475.1	42265.2	33978.7	42224.1	48868.6	70076.5	44435.3	37719.9	70032.7	39234.6	42486.1	57100.8	44891.2	57373.8	40917	46950.5	50432.8	37287.8	53294.1
O60888	CUTA	Protein CutA	206691	185859	188724	178288	174243	175767	215199	215925	221005	251311	182315	216278	265392	217326	235491	237836	188380	227769	263538	149185	75464.1	140025	139001	86545.4	137794	144750	129873	243160	148368	212139	190896	201636	158890	160639	120599	150169	142295	129936	201289	226603	166648	175418	264527	238933	134271	102935	102110
O60907	TBL1X	F-box-like/WD repeat-containing protein TBL1X	25833.9	30454	26051.8	16273.6	13581.3	18536.4	9210.83	13043.6	12306.3	12339	13530.5	14962.1	16417.4	13163.2	16712.3	29366.3	11253.1	13659.4	8655.17	11573.3	19152.6	22724	20502.6	13507.1	12333.8	13168.3	13025.6	10213.9	9792.95	9520	14072.7	11684.5	20267.2	19883.9	18547.1	13955.4	22059.7	14003.7	14419.1	19247	14211	18942.7	11316	11856	18312.4	20038.5	17932.5
O60925	PFDN1	Prefoldin subunit 1	47920.4	32907.8	23269.4	12930	19132.8	10933	11691.8	18423.1	9209.22	14576.7	11453.3	13477.8	17922.4	19449.3	19871.2	22503.6	10486.6	13947.9	11704.3	43233.3	58244.2	24500.7	21082.7	19076.7	12347.3	16389.2	11646.9	9753.11	13744.7	9839.62	11549.3	13184.7	17465.7	17829.7	18635.9	19162.5	20662.3	13485.4	15733.3	22923.7	16269.5	28404.8	19979.4	18860.1	16973	11914.2	14700.5
O60927	PPP1R11	E3 ubiquitin-protein ligase PPP1R11	14665	17743.8	15110.5	12435.7	15687.1	12891.6	15790.2	14609.9	12607.6	16888.1	17278	15159.7	15666.7	14507.2	18018.7	10891.5	17993	16258.3	20196.1	19353.8	31475.3	14213.8	16246.4	26402.5	10304.3	11310.9	5664.45	11612.3	10643.3	14931.7	9430.18	14053	7595.19	13977.9	13667.7	7579.57	12858	7018.73	10852.4	13649.8	10430	19037.2	13839.3	12711.9	9811.83	7373.62	11287.2
O60934	NBN	Nibrin	7018.91	4645.41	6085.41	6226.45	5200.95	6864.69	7050.66	5752.02	6435.88	5507.44	6903.49	8443.13	6990.96	6358.04	5965.72	9101.56	6178.99	5994.14	6164.32	9398.31	8966.91	7348.25	5894.43	12779.6	4490.37	6263.56	5014.31	5144.98	4994.82	4894.14	4340.77	5944.82	6333.6	7245.41	5495.82	4804.14	8884.48	6086.7	3272.96	6791.07	5220.67	7159.54	6164.6	6690.29	7589.57	7040.06	7529.21
O60941	DTNB	Dystrobrevin beta	6027.3	6397.19	12800.7	13425.7	13000.2	11084.7	9136.65	10427.3	11505.6	9717.38	10350.6	9605.05	14029.7	13039	11830.8	13530.2	11715	9926.58	11829.9	30255.6	46689.7	16560.6	18008.1	27176.9	9340.31	12513.3	10504.3	11741.5	13243.3	8975.22	9725.9	12257.9	13595.2	20453.2	20571	12642.8	15094.1	13457.2	11894.1	11267.7	11531.7	17750.1	9186.32	10143.3	18930.9	19119.9	16785.7
O75027	ABCB7	Iron-sulfur clusters transporter ABCB7, mitochondrial	4913.45	9154.18	22601.4	31586.1	27866.3	28086.3	26037.8	26779.2	31937	27808.4	23439	22130.1	22695.8	21083.1	24159.1	11362.1	25031.4	27159	24707.3	36791.5	39977.5	25493.7	32026	31234	22591.9	22334.4	23005.7	28841.5	28185.9	21806	27343.3	20423.4	16031	21528.3	16761.1	29373.9	15840.4	26359.8	30045.1	18367	22779.8	19656	27092.5	13899.7	21028.9	21843.3	17084.4
O75044	SRGAP2	SLIT-ROBO Rho GTPase-activating protein 2	4070.72	6944.48	5945.96	5972.52	3906.04	4740.58	3551.85	5104.73	5921.52	4159.98	4615.73	5635.36	5352.34	6029.56	5753	9915.43	4983.36	4074.02	4707.91	8929.23	36808.5	4914.96	4092.32	2412.09	2888.49	3058.27	4016.1	3668.06	4167.85	3738.19	3284.71	1399.34	4913.42	2003.94	5955.28	4365.3	3192.85	2842.31	3754.99	2826.11	3288.27	2631.2	12858.1	4596.28	4691.16	5923.88	4312.24
O75054	IGSF3	Immunoglobulin superfamily member 3	37534.5	33948.5	10411.6	18994.9	15403.5	27948.8	20621.1	16148.2	23507.3	16964.6	23850.3	17475.1	20175.9	16419.4	12307.7	14687.1	27966.4	15824	19917.2	28936.9	41906.7	17717.3	18533.8	41719.8	11874.4	17191.1	13479.2	20425.5	12997.5	18332	20591	11426.4	16292.2	16179.2	11754	15547.9	19095.2	14105.4	13311.3	14961.2	14010.5	12637.1	18577.2	16345.9	15728.3	22511.1	16501.3
O75083	WDR1	WD repeat-containing protein 1	150115	197230	144727	111926	125015	112683	80772.9	114620	86485	101232	108841	99479.9	104083	131811	122696	172104	85837.7	101798	85162.1	134834	310974	146937	156657	143822	145150	127182	145651	89155.9	128166	116133	113337	151189	193778	155646	196499	135356	215457	135900	114958	151903	160417	208178	119138	108765	182268	194998	148401
O75116	ROCK2	Rho-associated protein kinase 2	31205	35227.9	27637.7	23609.2	20700.9	27143.1	24172.1	23037.9	22333.2	22808.9	21701.4	25183.8	23345.9	24577.9	25005.9	34650.7	21868.5	22060.4	22104.8	46189.7	59748.1	38057.8	33205.4	44716.8	18945.4	23580.4	21065.8	21197.5	18549.7	19027.1	20825.5	22097.9	30282.7	26831.4	41906.9	21405.1	39132.9	21774.3	20147.1	24712.6	21682.9	31239.5	20486.3	20400.1	35091.7	31634.6	29235.4
O75122	CLASP2	CLIP-associating protein 2	5453.72	7560.07	6153.76	8950.33	7403.24	8906.45	10086	7986.3	8950.37	8272.88	8239.74	7497.81	7390.46	8083.01	7901.67	5679.61	9937.43	8856.38	9104.69	13141.9	18482.1	13856.1	13269.6	17880.6	7486.91	6670.33	5983.5	8577.74	7759.4	9941.85	7508.64	7726.82	7133.94	6545.37	6524.08	6872.85	6043.65	6768.76	6891.02	6125.74	6071.21	7369.43	8921.22	7828.39	7374.41	7655.97	7618.99
O75131	CPNE3	Copine-3	59556.4	61406	59745.9	64500.8	61878.5	60816.9	49015.5	56318.9	66246.4	59332.7	58318.6	51189.8	56587.5	57913.9	56093.4	56943.3	52067.4	52949.4	57515.1	55878.4	62248.3	43959	47857.7	61953.5	55752.9	50187.9	57906.3	73936.2	58894.9	59844.6	62947.6	47461	55053	47613.9	56812.1	51758.7	37942.6	55405.3	58314.9	51925	52130.1	45139.7	62610.6	54308.9	63002	64569.4	51211.3
O75146	HIP1R	Huntingtin-interacting protein 1-related protein	14282.2	17808.4	41190.4	47904.9	46155.1	55269	39292.7	40574.9	47597.7	44303.5	49961.8	44316.8	43576.4	49669.5	43752.4	30157.6	48858.6	52447.7	48382.1	62656.9	119197	51626.4	58420.2	86418.6	43132.5	47355.7	48187.3	46447	54175.8	46670.6	43446.2	44152.9	37187.3	47431.8	39447	50474.4	41240.3	45060	47952.3	37880.1	44725.1	54165.8	34142.3	43470.9	54000.5	49927.9	45735.1
O75147	OBSL1	Obscurin-like protein 1	23010.6	20251.6	6019.87	24861.7	19994.3	26439.1	23178.7	23547.2	24956.3	17254.5	19886.4	23632.7	20549.5	16632.8	21516.5	24299.5	23568.1	21986	28307.3	146653	184200	108321	48763.7	138428	17073.2	22680	10553.7	16707	13607.7	12112	13564	17215.1	20145.3	23934.4	16722.3	14251.1	25902.5	19916.8	15475.5	24219	17650.8	26963.2	25317.3	22982.6	23551.1	23765.5	23241.1
O75150	RNF40	E3 ubiquitin-protein ligase BRE1B	30194.9	14290.9	9473.61	9114.32	14944	10981.5	7892.99	4950.09	11037.8	12162.4	10423.3	10305.1	11180.8	11222.4	10139.7	21142.7	13190.3	12335.6	8915.59	24374.7	31630.2	19111.3	18342.8	31769.8	8482.27	10110.8	8257.71	6585.43	8923.33	7181.64	7127.04	10415	13659.1	16023.4	13767.8	9246.47	19795.4	12137.6	10592.3	14240.9	10934.5	14234.8	16870.5	12228	11827.6	11497.3	15156.3
O75152	ZC3H11A	Zinc finger CCCH domain-containing protein 11A	8087.68	12471.2	11444.7	8352	9920.47	10287.3	10141.8	10215.6	9449.18	9275.73	10890	13343.4	13849.3	10616.9	12043.9	18916.1	10653.9	12809.9	10864.6	17046.2	23596	15810.7	10061.8	25348.2	10218.4	11368.6	7718.14	10701.3	8863.29	11714.9	8600.29	14593.1	9113.93	16251	10310.5	8560.14	18363.1	10846	9403.29	12113.7	10425.5	15562.9	10284.3	11402	12454.8	9172.53	11462.1
O75153	CLUH	Clustered mitochondria protein homolog	9812.83	11792.5	19517.6	23981.6	26074.4	26024.7	27675.5	20381.3	26601.4	23938.9	23481.4	21779.3	19335.4	23460.6	23350.4	12487.7	29354.2	27994.7	28942.3	35810.7	50566.9	26692.8	25924.2	31433	29958.8	21377.8	29437.6	31285.7	34195.3	28269.6	26952.2	23784.3	19321	10443.8	10653.9	27502.7	10180.2	21882.5	25273.2	16586	22461.2	11107.5	25936.8	23196.5	14937.6	15869.3	12903.2
O75155	CAND2	Cullin-associated NEDD8-dissociated protein 2	33834.1	41025.9	41429	27143.5	32146.5	34229.4	32760.3	26931.2	23648.1	27119	23721.1	28702.2	22033.6	28726.6	30740.8	35088.9	41369.8	37144.2	33099.5	108215	174193	91522.1	67843.6	145307	26812.1	25433.8	31213.4	30028.2	31903.3	26431.8	26567.3	22760.8	23955.8	18358.3	40729.5	30532.2	17692.7	28079.8	20345.7	22753.4	27353.8	26841.1	26125.9	19741	36846	38569.4	33218.3
O75157	TSC22D2	TSC22 domain family protein 2	14030.8	7000.64	9354.34	9141.72	12031	6809.56	7908.64	10211.5	8883.02	9491.84	12228.7	9196.57	10679.2	16815.9	13007.4	11021	12073.8	10046.9	12665.2	5280.37	10888.9	6373.03	9184.21	4791.37	7096.69	6354.85	9264.84	8096.59	11474.9	12329.9	10652.1	11106.8	9115.1	6204.47	7095.36	10493.5	9217.45	6316.68	10484.1	8706.83	8004.05	7204.46	15209.1	11598	5662.22	5354.27	7034.9
O75165	DNAJC13	DnaJ homolog subfamily C member 13	8532.99	7803.73	16143.6	21384.9	21451.4	25610.1	28591.8	20678	25194.7	21313.7	27112.6	22322.6	19955.7	16768	19142.3	17594.2	24847.7	23212	25701.3	35066.1	52736.4	31766.3	23746.5	31511.1	22312.8	17521.3	26408.3	30420.3	24118.6	28265.3	25408	16555.5	17364.5	11504.6	13976.5	18957.6	10789	16922.5	20466.8	12283.3	15285.7	9914.5	22858.4	19280.2	15357.3	15365.5	15185.1
O75170	PPP6R2	Serine/threonine-protein phosphatase 6 regulatory subunit 2	28339.9	49185.6	70550.6	121402	98199.4	104484	111704	106782	119790	125511	136502	112932	76724.2	120434	120835	118409	109981	104274	93414	208539	193735	164302	137914	261392	121339	88744	110845	130538	95230.3	161092	116003	98605.7	84676.6	86147	99614	74444.8	77895.7	91834.6	88606.7	102879	82092.6	75979.4	97363.7	110374	85767.2	87829.8	98044
O75175	CNOT3	CCR4-NOT transcription complex subunit 3	157393	177474	106228	118660	113886	124212	156122	97003.9	109092	126318	107802	130199	110039	110765	124039	150089	123179	188234	179804	164618	193126	113792	111440	174876	87785	98501.9	94153	92933	87107.7	147221	88863	88301.3	107136	112889	105674	90974	138956	101031	95460.9	114191	86068.5	108627	94353.8	140178	109013	111556	124259
O75179	ANKRD17	Ankyrin repeat domain-containing protein 17	11091.5	7493.16	6646.91	8836.65	7125.87	10830.1	9839.43	8157.1	8378.13	7967.65	10349.4	9260.3	7657.33	7323.92	8379.25	10899.6	10092	7611.16	8993.88	8175.56	18340.2	12724.6	10938.1	17317.5	8939.27	7424.93	7523.71	6969.84	7248.26	7587.23	8788.9	7202.45	9208.93	10044.4	7853.58	7305.05	11641.3	8812.48	7345.96	7800.72	8154.85	9771.9	7787.33	7976.07	9313.68	9990.42	8724.83
O75190	DNAJB6	DnaJ homolog subfamily B member 6	10775	9596.31	7471.1	7937.99	7551.52	7776.85	8530.11	7976.54	8070.75	10367.1	8181.58	8922.02	5538.67	7570.7	7855.81	8386.02	10281.5	8637.45	8239.66	20312.4	27192.2	14560.8	15230.9	19478.1	7611.41	8164.67	7154.65	7781.72	7433.08	8548.81	8411.8	7704.83	6923.45	10146.1	11614.5	6915.34	10697.9	8045.39	7335.7	7020.01	7298.13	10946.3	9165.33	8612.87	12899.2	10198.7	9846.29
O75191	XYLB	Xylulose kinase	7478.41	40803.8	43541.2	46134.6	67348.8	32408.1	30504.6	33609.7	46872.3	37758.7	27990.5	29158.1	45452	50177.6	69098.2	17878.5	49823.8	31702.1	41898.3	33769.3	91006.9	26471.1	32025.5	62096.9	72766.5	21871.2	54167.1	28647.1	44828.1	57544.6	48894	68730.6	22039.8	14952	3152.41	47135.8	4623.28	23594.2	31626.4	37200.7	44494.7	3585.53	28132.3	50233.7	5854.7	12857.6	6337.75
O75208	COQ9	Ubiquinone biosynthesis protein COQ9, mitochondrial	36129.9	37615.4	59279.8	48462.7	66862.6	57767.4	45586.9	56173.5	54964.4	52158.4	49638.5	41774	39579.4	54736	48764.9	16544.9	65542.5	66007.8	60139.1	120423	242647	62663.6	71479.9	113078	63201.2	68301.9	56934.3	69248.1	69418.4	63470.4	56691.5	54234.1	38568	63640	44193.6	61886.6	41654	70852.6	69060.8	50523.5	66949.5	63255.5	64069.3	48983.2	60376.3	59968.3	56382.4
O75223	GGCT	Gamma-glutamylcyclotransferase	154761	111346	71992.3	71996.1	70793.2	84243.7	78433.6	72755.1	70138.2	89109.4	77569.7	76253.8	90818.9	86212.5	88381.8	49185.5	65180	102610	107589	78396.2	122166	77582.6	102988	116822	74117.9	50002.4	72757.2	104554	69294.4	75435.5	76718.9	53315.6	54198.1	52233.1	42140.9	72277.5	52157	51159.6	69792.9	68582.8	51442.2	56083.3	94707.9	98297.9	56526.6	56514.7	49121.2
O75251	NDUFS7	NADH dehydrogenase [ubiquinone] iron-sulfur protein 7, mitochondrial	110354	91391.4	116654	166674	139811	169567	144331	167341	170622	150036	180737	131115	130293	143365	125004	52485.8	190555	182777	186421	214254	190824	137346	173359	238729	148010	178710	121160	187590	172811	156498	198876	166206	115615	255220	128175	194674	181368	225127	206573	142903	167632	241327	183257	194233	172470	198186	177362
O75309	CDH16	Cadherin-16	22066.9	100817	129481	191953	130518	143784	132124	169856	130582	154814	147116	118993	152139	179991	134167	31245.8	155235	150819	162339	207453	402061	116585	224165	296422	161434	220730	77365.3	131218	168043	138277	157871	192094	121363	272736	210241	187238	330946	248059	159604	253950	254361	330118	105713	173754	256708	265290	312234
O75323	NIPSNAP2	Protein NipSnap homolog 2	101977	107693	114099	103423	112814	80747.7	76824.4	80715.1	91187.4	97265.2	86919.8	71575.3	77390	86886	97834.3	61801.6	112252	104229	77362.5	283097	367880	213664	237301	242049	131387	171510	109059	68234	137619	98997.8	94153.5	124584	98965.4	249419	163472	141240	173882	199376	103759	116156	160427	229362	111036	90239	222141	225015	164473
O75340	PDCD6	Programmed cell death protein 6	20167.9	21843	24937.1	36546.9	31668.2	33365.8	48541.8	33645.3	45684.4	38316.5	49095.8	38408.1	31583.5	36106.2	31494	33065.6	43347.4	36768.4	46500	51835	150120	12384.5	20408.1	82198.8	38501.2	34808.3	39223.4	62722	34984.5	51382.8	48884	34881.3	40182.1	32134.8	49838.4	27990.4	25156.2	48342.9	34344.8	37129	29861.9	28161.6	31004.1	40581.8	43498.1	38016.2	52701.2
O75347	TBCA	Tubulin-specific chaperone A	63349.1	74189	50799.9	35882.6	43770.6	35148.6	42187.9	44176.8	30463.4	49746.6	39045.8	42718.7	47458	43290.5	46544.8	38865.2	43868.2	46166.4	48595.5	104940	184231	75586.9	53483.5	77475.3	28024.7	34144.1	23935.5	39070.2	40065.5	31768.6	32615.6	32489.3	30346	32536.9	30673.2	33094.1	33966.8	28491	36278.3	39543.3	34185.6	52694.7	42587.7	38856.8	31468.3	21714.7	28016.5
O75348	ATP6V1G1	V-type proton ATPase subunit G 1	99975.5	111949	213337	206306	264909	240491	317960	256030	311091	296840	277260	241902	293118	282706	246738	104008	251224	277099	321647	280036	589647	76616.2	60646.3	78798.9	126910	122203	200956	308717	226806	279103	309754	186013	143990	62990.2	47051.1	230046	66827.1	85968.1	266771	105525	125027	66931.1	368436	346143	63579.5	57780.3	58778.2
O75351	VPS4B	Vacuolar protein sorting-associated protein 4B	97109.5	70544.9	44949	41866.8	47894.2	59798.8	39151.7	47876.7	37408.5	41936.8	40358.6	49349.9	49198.5	47888.7	48543.8	91765.2	40044.6	41205.8	39594.3	51056.1	84694.9	43793.5	40274.5	78500.9	43413.3	42688.4	43145.9	34824	43595.1	35666.3	38625.1	44491.3	59968	54732	46852.2	49303.1	61147.2	38042	42108.6	52131.2	43955.9	60593.7	47962.6	43932.5	34984.2	40583.5	36110.1
O75352	MPDU1	Mannose-P-dolichol utilization defect 1 protein	31653.5	20646.4	45002.5	85078.2	53242.6	97451.3	108674	69646.2	100124	100929	94896	72696.7	55245.3	40226	57925	45012.4	112180	72884.7	119866	193695	287505	110745	86564.4	167374	91637	59259.7	93155.4	182332	80126.4	143292	106057	58674.2	53353.7	55465.7	43128.9	65272.5	39447.9	63259.2	70539.1	40757.3	56990.1	20453.5	74314.6	56185.7	42098.1	53731.3	33680.7
O75367	MACROH2A1	Core histone macro-H2A.1	80014	122447	180713	197960	189236	199650	163021	178147	186244	177852	229200	255406	207602	162525	175210	324215	169039	191876	198925	216706	240501	238815	194147	340466	196251	257490	192954	114349	184105	169486	136343	191579	207410	496497	381859	195140	330265	241240	182569	180640	222413	447804	109346	101544	404287	371900	396365
O75368	SH3BGRL	Adapter SH3BGRL	209207	143667	75189.4	43572.7	52483.4	45428	50556.8	53858.4	43344.2	58779.7	41588.5	56056.1	68522.2	59408.5	69069.4	125653	50938	50944.1	51668.9	98271.4	114949	78608.7	74185.9	144711	38407.2	50394	36126.5	42189.4	37302.4	29990.4	34516.8	72964.8	81430.6	71863.5	62704.4	39616	70584.2	51826	44302.4	95507.8	64992.6	132543	60803.8	52525.3	62584.4	41970.1	62311.1
O75380	NDUFS6	NADH dehydrogenase [ubiquinone] iron-sulfur protein 6, mitochondrial	56834.1	44413.9	60375.4	43445.5	53145.7	33709.1	47828.9	58142.3	42044.7	58639.7	44461.1	45880.8	50237.9	43781.2	47374.9	16713.5	70461.2	60767.2	52766.5	44515.5	34619.6	39789.8	46562.2	18868.3	35867.5	59221.8	26104	53270.2	50318.2	32655	41165.3	47221.2	25578.7	42876	35014.1	46721.1	41282.1	63030.7	43812.8	46391.2	38786.7	82585.1	54351.4	52217.4	44446.6	31247.5	41193.1
O75381	PEX14	Peroxisomal membrane protein PEX14	9135.04	9288.31	10336.3	12929.7	11526.7	14718.8	15466.4	13785.1	16767	13594	13320.7	11937.5	14572.4	11048.2	11440.6	7692.13	14484.4	14929.4	13307.8	25387.7	47511.6	15025.3	15399.6	25193.5	11169.4	8799.58	9709.92	19217.5	14278.7	14500.4	15191.2	10091.7	9646.79	7326.47	7286.53	12144.9	6334.7	8049.95	12770.7	6205.97	8001.89	8729.04	14755.7	11685.1	9146.87	7014.45	6050.75
O75391	SPAG7	Sperm-associated antigen 7	6498.95	14420.3	11211.1	9596.52	11230.9	12941.9	10306	12758.7	12237.5	13780.7	12117.5	15084.1	17154.1	14541.8	15145.4	18127.1	13281.9	12365.5	13219.5	19580.3	40311.7	22162.9	13596.9	21255.2	8771.23	12956.1	9913.93	12390.6	10113.8	9316.2	11042.2	12978.6	10304.7	19546.5	12635.5	8942.95	15834.2	13730.8	11235.9	15748.8	11401.5	21532.3	10400.4	16871.3	16359.1	11484.3	15885.9
O75396	SEC22B	Vesicle-trafficking protein SEC22b	55607.1	39510.1	35670.7	46693.7	46813	45469.8	49794.4	47708.6	48990.2	43122.8	51149.8	40221.3	38982.2	42766	39560.5	36385.2	52382.5	43940.3	47397.9	39340.1	63515.2	34635	40426.4	51444.8	53894.6	46637.9	50778	55100.8	55389	64028.8	44914.4	46058.8	41896.4	59250.4	67527.7	46901.6	55907.8	54055.5	42046.4	44084	46544	53699	39928	37263.5	62671.8	62262.2	69964.8
O75410	TACC1	Transforming acidic coiled-coil-containing protein 1	27367.3	17697.4	9436.01	10810	9357.61	13204.3	10604.3	10816	10653.9	11108.9	11472.5	11925.8	15129.7	14805.8	13086.6	21240	9756.99	11347.3	10777.3	16588.7	51056.4	9031.14	12078.8	17048.2	10036.7	13942.8	9727.75	7440.81	9717.97	8327.19	10599.3	11546.8	13434.1	26099.7	23448.4	9147.32	27230.8	13875.7	9223.24	16219.5	11815.3	30923.1	8740.52	11350.9	29452.2	22495.1	19763.8
O75414	NME6	Nucleoside diphosphate kinase 6	11993.6	7927.49	14830.9	12601.5	9032.87	10848.3	11884.6	11882.6	12161.8	11428.5	9990.2	12471.3	11488.2	12021.5	15526.7	5631.56	16457.3	13491.5	14270.8	58507	45014.1	13672.2	16280.1	17803.5	13248.6	14248.5	12190	11187.6	16575.6	13575.8	14632.6	11663	8227.65	10343.5	9801.49	12724.5	8697.03	17859.8	13991.8	11226	12043.8	11134.5	10888.1	11537.9	9382.75	13634.2	11716
O75431	MTX2	Metaxin-2	18047.4	23672.3	35862.4	42148.5	41843.9	44125.5	43126.1	45041.7	37143.3	36212.2	37789.1	32437.9	27313	33721.8	37368	11342.7	38668.2	39015.2	41164.9	52488.3	121803	41260.2	65788.7	44684.1	39100.9	44521.4	36398.3	36385.4	42768.3	35782.4	41585.1	38384.1	29192.7	48370.8	36860.4	46462.2	37516.6	50519.9	40418.6	34496	46846.5	59481.5	40084.5	32362.1	45665.1	46613.4	41578.5
O75436	VPS26A	Vacuolar protein sorting-associated protein 26A	154242	127588	130038	155535	148579	181046	145095	126898	153068	132345	146788	129221	120714	151560	136380	103785	142804	150259	138862	306709	329623	189078	198723	389848	156895	125605	172477	186474	170266	175477	165365	137808	140618	125891	117485	148242	81453.9	136123	136520	102982	132551	92805.6	153963	124887	133376	131324	135360
O75439	PMPCB	Mitochondrial-processing peptidase subunit beta	16187.3	15179.9	17943.3	20315.2	23835.8	25677.2	19590.2	21017.3	22643.1	20639.6	19087.1	18541.5	15714.8	19836.4	18927.9	10487.1	19234.6	21687.6	21512.8	38125.1	47820.5	23096.3	28700.1	38741.9	24420	21098.4	22357.5	21293.5	24466.9	20155.8	23131.3	20945.1	16258.9	20399.9	18591.7	25852.6	17604.7	28619.4	23356.1	19896.1	23814.7	22859.2	21166.3	17223.2	21262.1	22947.6	15059.9
O75475	PSIP1	PC4 and SFRS1-interacting protein	33454.7	30279.6	22269	16901.6	19829	18246.8	18440	17758.9	18086	18609.6	17643	24499.7	27946	23391.9	22685.7	47510.4	15363.7	18615.6	20484.7	31761.7	44114.6	30004.3	20873.9	29353.1	17524.2	23767.6	13154.9	13465.2	14802.3	14405.9	15743.2	26722.9	26419.5	40361.7	23645.8	18659.8	38918.7	18126.1	22258.7	34614.9	24443.4	31583.5	19711.4	29121.5	21517	20473.9	23557.8
O75477	ERLIN1	Erlin-1	18349.1	18652.1	12457.2	14241.8	13833	16496.7	15273.8	14130.4	18109.8	15945.7	13018.2	14995.7	15302.2	11251.7	12717.7	16155.6	19909.4	15079.6	22561.4	25927.9	32412.8	18563	14313.3	33730.3	17170.1	16893.3	22090.2	13105.7	18129.1	16588.1	17226.4	14385	15154.4	19932.2	17042	17336.8	15444.5	13546.2	15543.3	12531.5	17142.5	13636	13111	9873.29	13053.9	12103.2	19564.5
O75494	SRSF10	Serine/arginine-rich splicing factor 10	41887.1	45160.1	38442.4	37450.3	45068.4	36146.7	34695.9	45022.3	39859.6	47295.7	44691.9	50651.3	67355.4	56124	50341.5	74983.8	42236.3	49799.4	51052.5	58015.2	64214.7	57258.1	38703.8	74300.7	39377.1	51372.1	45376.8	46642.7	35392.6	44622.8	39168.9	63136.6	45885	84766	51130.6	43407.9	86257.3	46165.1	54746.3	62854.1	50122.2	70808.7	54730.4	67613.4	54176.9	47905.5	56776.5
O75506	HSBP1	Heat shock factor-binding protein 1	23443.9	61493.8	54774.9	57949.1	50942.8	64692.6	66857	54724.9	58432.2	58183.9	62449.7	60988.4	58770.3	55068.6	48464.9	59844.1	63291.6	63289.8	71863.1	31319.4	62874.1	49268.4	60681	129655	36554.5	52608.5	29903.3	54158.6	44434.1	64869.6	43250.7	34371.3	37445.8	31019.7	61618.3	34612.5	29140.3	42917	29389.6	48514.1	41844.2	57069.9	40296.3	39294	47384.6	36906.4	47734.8
O75525	KHDRBS3	KH domain-containing, RNA-binding, signal transduction-associated protein 3	11895.2	8483.58	10722.2	11457.3	11289.2	11196.8	10094.5	10908.7	8716.7	11158.2	8841.87	13016.7	13274.4	12853.8	14320.9	24415.9	10847.4	9608.52	10229.6	11716.7	22671.8	10301	12598.8	24185.3	19504.9	20001.2	13644.4	10684.2	9480.43	10184.5	10525	23290.9	14938.8	27911	9443.19	15056.8	22832.8	18333.4	15618.2	24103.1	20513.4	26360	14384.6	19123.8	11002	14292.5	14834.1
O75533	SF3B1	Splicing factor 3B subunit 1	23090.3	34208	34144.7	45339.9	40608.8	44151.3	51176.2	41400.6	48278.4	47424.3	50763.1	57157.4	53881.5	43039.5	43763.9	66539.2	48507.7	46983.3	48973.8	85691.3	115095	71571.2	50235.4	91440.6	36861.3	41829.6	34288.1	48110.7	36522.8	46262.5	38173.6	49624.9	40458.2	52668.6	52364.5	33931.6	55766.8	50003.2	41332.6	53214.1	38444.8	56553.2	43096.4	43558.4	57810.3	50477	57943.7
O75534	CSDE1	Cold shock domain-containing protein E1	20788	21654.7	17034.6	20647.5	21056.6	20724.6	20859.4	21605.8	21169.8	18646	18978.4	20004.2	17742.3	22542.6	21139.3	18086	24084.5	23102.7	22222.8	35686	55144.1	29134.5	25711.8	39778.7	20003	17414.4	21029.2	23772.4	21717.8	21510.5	20349	18808.7	20561.5	18508.9	21207.4	22465.6	19883.2	17725.5	19603.1	17575.8	17460.6	20242.4	23290.4	20766.9	22284.2	20204.8	18573
O75569	PRKRA	Interferon-inducible double-stranded RNA-dependent protein kinase activator A	33806.6	31897.7	23266.1	15796.8	21355.4	13027.4	11896.6	21226.4	13861.6	17402.3	15318.5	17562.3	19891.3	18858.4	23516.9	25965.4	13411.3	15000.5	13303.6	17013.4	16817.4	21442.9	25380.5	24851.5	19620.8	19018.1	17384.6	15710.7	15166.7	17025.3	17437.4	22957.5	24645.1	39695.6	26950.3	23770.9	38633.5	20587.2	20587.3	26224.7	20360	40015.4	22075.8	19708.7	25611.8	23732	21180.2
O75608	LYPLA1	Acyl-protein thioesterase 1	55805.4	98413	93392.1	69584.2	91159.3	93881.5	85459.4	96408	90086.6	96722.7	88462.3	82678.8	88751.6	94709	85850.6	66692.5	84785.3	91991.9	83320.2	156296	144366	88745.2	84947.5	66129.1	75740.4	82419.2	74238.4	93801.5	75189.1	81134.6	89943.8	81427.1	68743.2	76496.8	53326.3	85287.6	67703.8	81360.8	92667.1	81610.6	70145.8	96562.6	99479.2	96584	71753	77030.9	60064.6
O75629	CREG1	Protein CREG1	76872.8	52426.9	62803.9	24540	27830	25267.3	17358.7	20188	22063.4	18284.9	17040.8	27383.5	37328.4	28445.5	35121.5	75093.2	14266.2	27893.6	25570	25549.2	24482.6	24717.2	24348.1	25441	38798	23011.5	32764.4	29696.3	23152.2	46575.3	22818.3	38230.5	31829	22268	20871.9	26140	12131.8	13165.6	31691.8	29703.2	31407.7	18596	38867.3	31875.6	7300.17	11652.8	19070.4
O75643	SNRNP200	U5 small nuclear ribonucleoprotein 200 kDa helicase	9991.42	9894.68	15568.3	24091	19883.4	23249.9	21558.6	20093.8	22897.8	19975.2	24128	24850.2	20421	18104.2	20247.6	28272.1	20540.6	21770.6	21685.3	37019	56858.9	37545.1	26341.9	41425.4	22775.2	24394.4	25056.7	23001.5	21159.6	21136.8	21076.2	20800.6	21459.8	29749.7	31567.9	20234	24772	26299.7	21321.1	22039.3	20948.4	24652	18085.7	18691.8	30530.6	31673.6	31493.5
O75663	TIPRL	TIP41-like protein	17156.1	23928.8	17598.6	15765.4	14150.4	17213	15653.7	11848.9	12003.7	11959.7	12433.1	14180.8	10250.9	13515.8	15190.7	16054.4	13121.7	16550.9	12315.6	22925.3	24445.8	23622.8	26276	30109.6	16901.3	12561.4	15742	16503.9	15831.5	13586.1	11824.3	11447.5	13718.2	10822.8	15596	15763.1	10104.3	13507.3	13145.7	12834	12254.8	11043.1	13302.6	11957.5	13257.8	15525.5	15182.8
O75674	TOM1L1	TOM1-like protein 1	16862.5	27011.7	43698.3	52910.3	46066.1	54972.2	55514	45317.4	53357.8	51016.1	51546	45547.2	51120	52870.8	47490.5	26792.3	25755.1	52891.9	64189.5	75324.2	126760	38906.1	58475.6	60938.2	45475.1	48318.2	45809.5	67713	55968	66339.2	57895.3	45511.2	39329.4	43334.9	26161.3	48153.7	36081.9	47074.4	45522	53416.2	45564	48723.8	50625.6	57585.4	42367.6	46127	51353.1
O75688	PPM1B	Protein phosphatase 1B	12229	24238.4	17206.3	18571.8	18051.9	21196.5	19726.3	18250.4	19261.5	18471	20649.8	17808.3	17089.6	21620.8	20330.8	17546	20929	21551.1	21335.3	20727.7	34904.8	28069	23944.6	41370.9	14639.1	14462.2	15519.5	18563.2	14923	18995.6	17763.2	13664	16228.1	9689.14	14648.3	14253.2	12713.7	15202	15274.1	14018.2	12052.9	13427.4	20232.4	18710.5	16337	15665.6	15598.9
O75694	NUP155	Nuclear pore complex protein Nup155	7171.49	9862.31	9127.52	11710.2	10296.1	11726.9	13916.8	10684.1	13239.9	10361.9	12252.4	10875.9	9752.17	9685.74	9966.09	12175.9	12651.9	10349.9	11496.6	18112.1	32459.2	13544.2	11101.9	22764.8	9687.98	10328.3	11107.1	13359.3	10191	12503.7	10081.8	10375.1	8876.95	11176.8	11720.4	9236.91	7625.09	12532.2	9340.43	11256.7	8980.53	10453.5	7980.05	9243.67	12686.2	12488.1	14227.1
O75695	RP2	Protein XRP2	5831.29	14317.7	9871.59	12259.4	10441.3	12113.9	19349.2	11576.3	15134.1	13794.4	13549.2	12598.8	11730.3	9763.95	10209.1	14404.2	15297.5	13157	14932.2	13437.9	25182.8	10974.7	10755	32710.9	9700.13	10190.6	12234.8	19415.4	10979	17829.3	12913.7	8832.67	12549	11392.6	16554.1	10539.4	10136.6	12657.8	10371.9	9317.87	8590.06	9660.27	11546.9	11244.4	16889.3	16340.5	13938.9
O75718	CRTAP	Cartilage-associated protein	12212.4	8769.48	4063.44	5172.56	5395.99	6363.71	8625.64	4334.47	7372.77	7025.9	6677.43	5503.06	4998.88	4373.03	6013.97	6620.84	5843.05	5958.03	7709.18	13923.9	19844.9	10363.8	7508.28	15277.3	10042.1	5694.06	15619.5	17118.3	10993.2	9593.38	11516.1	5989.4	7973.55	5287.04	7186.9	8466.71	8718.27	7016.71	7439.03	4323.77	8025.6	8548.19	7246.56	9252.93	6124.24	6419.52	8046.22
O75746	SLC25A12	Electrogenic aspartate/glutamate antiporter SLC25A12, mitochondrial	25940.5	68861.5	147697	177941	166182	121978	180505	200830	196861	183278	213286	135062	161531	168717	157748	93494	217100	182351	213727	108993	318788	91089.3	139359	105340	171984	181948	147609	180351	179670	149119	174265	167988	151861	211516	172131	177755	129627	239854	170354	170859	186597	139842	138060	143083	176017	207880	192122
O75781	PALM	Paralemmin-1	69891.1	32516.1	24950.2	18204.8	25558.3	20148.4	21253.9	21357.4	20835.8	21863.7	34279.8	28005.8	22753.7	24216.6	19767.2	20676.5	28037.3	21312.5	25212.4	28276	62963.9	22016.1	23088.8	35603.7	18362.3	35203.4	9885.12	28739.6	18966.4	17119	15481.4	36929.9	16747.3	52302.1	13428.3	19716.3	27136.1	49599	20056.6	31996.8	28787.4	23044.4	18951	23603.4	33891.2	24059.9	47101.4
O75792	RNASEH2A	Ribonuclease H2 subunit A	3528.59	10430.7	2940.61	3333.59	2410.37	4117.8	5525.44	3280.27	3363.8	3269.03	3845.5	4596.78	4626.25	5152.96	4101.77	7613.93	2313.9	2601.07	3923.18	3344.64	2575.79	4843.99	2716.01	9859.67	3286.97	4316.03	2172.93	3494.6	2493.76	3193.52	2193.52	2590.9	5248.53	6542.56	7456.69	1938.96	8721.94	3216.6	2796.97	6690.7	4011.31	9322.46	3768.12	3627.52	5042.47	5428.46	6362.47
O75821	EIF3G	Eukaryotic translation initiation factor 3 subunit G	216792	131422	106737	90300.2	118080	118898	108455	113944	97076.8	108847	104749	131095	145529	110143	122769	190568	102074	118280	111455	195753	227147	151274	111529	232990	92763.4	98196	76008.5	102806	81334.3	107035	87919.9	126209	117043	140631	100668	97425.3	163788	91091.6	125371	134894	105117	162965	154288	148611	109837	89293.5	113627
O75822	EIF3J	Eukaryotic translation initiation factor 3 subunit J	35341.1	27344.5	28869.2	30194.7	28096.8	36323.3	43719.2	33661.6	35375	33816.6	44558.3	38990.6	33887.1	30804.3	29963.8	39545.3	35728.2	35723.1	40207.8	55399.1	51190.9	50207.5	41834.8	56452.9	29739.5	22967.9	24509.4	41227.7	27582.6	38342.5	29999.3	24667.8	28076.7	19514.1	26045.4	24308.7	26831.5	26523	29616.7	28519.4	20492.7	23810.9	33066.5	36260.4	23920.2	24779.6	24714.3
O75828	CBR3	Carbonyl reductase [NADPH] 3	1.39189e+06	1.24515e+06	657248	821249	697220	839780	601267	642261	654972	779271	609680	731149	804167	784845	752102	888201	795634	757566	783437	490611	192646	535177	600633	1.07656e+06	572734	615941	582074	950789	521473	697019	669413	687518	702938	824771	638768	519609	996823	588329	798657	1079776	786627	828972	986714	743810	761071	666806	760419
O75832	PSMD10	26S proteasome non-ATPase regulatory subunit 10	51583.7	55578.7	29622.2	15183	21556.3	11726.1	10800.8	17348.8	9054.8	15639.4	10220.1	12772.8	13193.1	16213.6	16626.9	29707.4	12861.6	12502.9	8475.53	82285.4	173934	67836.8	54459.3	63849.7	20118.6	20643.7	17132.7	14111.7	20019	13591.3	15470	17119.7	25711.5	24373	30049.6	21027.2	29190.8	18628.4	15312.2	21955.4	23785.6	33332.9	22350.2	12861.7	19546.7	21698.2	18937.1
O75844	ZMPSTE24	CAAX prenyl protease 1 homolog	7076.15	11438	28309.8	36166.5	33332.2	32847.3	46788.5	32849.8	40713.9	42637.6	44971.7	34236.8	31231.9	23215	28780	24235.9	45472.4	37604.4	47408.7	60369.8	79872	46777.2	36857.6	58065.5	31887.6	24912.7	36978.2	70912	32366.1	52590.5	38977	25465	21817.2	34469.5	45203.8	25885.6	29626.2	31840.3	30967	26513	23898.2	35382.1	34710.7	25210.8	36063.1	35028.3	32737.8
O75874	IDH1	Isocitrate dehydrogenase [NADP] cytoplasmic	2.25768e+06	1.24491e+06	1.26425e+06	963265	1.01866e+06	662059	1.02349e+06	1.08503e+06	934363	953773	826778	720200	772971	1095635	1.00582e+06	373908	1.11447e+06	1.19297e+06	1.09755e+06	1.23595e+06	1635320	1.1072e+06	1.05177e+06	797118	880504	592562	870207	976688	980839	903366	1.24551e+06	605629	656569	247137	233680	1.18636e+06	216520	310682	1.1595e+06	336054	540725	206562	1.45626e+06	721250	183417	195079	178340
O75879	GATB	Glutamyl-tRNA(Gln) amidotransferase subunit B, mitochondrial	10698.6	17245.8	24750.8	25233.1	25077.6	24588.4	21418.8	27194.7	23165.7	25913.6	23273.5	19658.4	21671.3	20541.7	20924.6	10745.6	27736.6	27810.1	23975.9	40609.8	46993.8	30820.6	34387.3	61516.8	22846.2	29415.4	22271	19272.3	27830.7	19192.7	23937.4	21988.9	17098.2	26419.7	20725.5	24364.5	20638.7	34587.2	22020.4	22498.1	24899.2	24059.6	23000.1	21571.9	28292.9	29681.8	21008.9
O75880	SCO1	Protein SCO1 homolog, mitochondrial	27779.2	36781.2	44761.3	60805.1	48995.2	47428.1	52063.6	54932.6	57299.1	57908.8	49675.7	42534.7	46042.6	47678.1	43577.3	17956.1	58209.9	61159.9	60556.5	169468	215911	59035	59867.8	227782	47332.4	46698	42371.5	62223.8	58798.7	42747.2	63032.7	41895.1	28377.6	25515.6	26395	46960.8	17227.6	48569.8	46514.4	31004.4	47233.1	25231.1	47221.4	40483.2	26941.7	31306.2	22358.7
O75884	RBBP9	Serine hydrolase RBBP9	17160.8	20099.1	21781.8	26016.2	23530.4	28653.3	24504.7	26207.5	28773.8	22125.4	26299.7	22150.2	20529.8	27427.1	29542.7	15897.1	32228.2	21306	27954.7	40712	117178	40919.3	30207.4	61771.7	28369.8	23665.9	28528.2	34272.1	22153.7	27996.6	27298.9	23812.3	17617.3	13349.8	17189.6	20274.9	13922.4	21161.3	25517.6	22083.6	25253.5	14676.2	27055.1	30041.1	23602.4	23011	25441.8
O75886	STAM2	Signal transducing adapter molecule 2	9508.53	5619.19	9518.37	12600.4	10681.7	12289.6	14791.2	11776.5	13914.5	13595.5	12372.7	14636.2	11839.7	14017.3	11629.3	12022.1	13420.9	15305.7	13807.4	34980	44066.7	17261.6	13384.7	35088	9660.73	12209.9	8433.06	11680.5	11407	12846.5	12919.3	10638.2	9943.77	12287.6	11689.8	10567.3	12629.7	11258.6	10128.3	11710.2	10603	12689	15065.4	15060.9	9671.44	10667.4	12153.5
O75891	ALDH1L1	Cytosolic 10-formyltetrahydrofolate dehydrogenase	227345	175152	280624	250365	324802	241409	257880	272302	306932	257535	198516	201502	190628	284348	279431	69971.5	303257	289373	264143	470451	704083	244097	245662	532778	361736	262508	298469	318442	320286	298391	287766	334744	163820	84376.3	16222.4	345189	34416.3	203066	285516	244837	285762	29529	367326	248341	24004.2	62984.5	47874.3
O75911	DHRS3	Short-chain dehydrogenase/reductase 3	9418.08	3766.08	13603.9	16040.8	18866.5	13133	12133.4	12258.8	13140.2	15804.4	11406.7	12452.2	9663.59	13088.1	15343.9	6513.88	20087.1	16068	14496.6	37512.3	48428.1	18013.3	16210.7	29583.7	20136.4	15011.8	16398.7	18743.9	17614.1	14571.8	17388.9	17431.2	10729.3	9753.29	6509.36	17293	2209.87	16286.2	16476.8	13950.7	15222.5	4065.77	15216.2	11122.3	4805.79	9410.97	7257.13
O75923	DYSF	Dysferlin	20958	8089.58	25191	31924.8	22372.6	38289.5	39165.8	36650	42481.9	36171.6	35131.8	36954	32293.5	25974.3	26641.1	24052.2	49385.6	30093.6	38202	63866.1	85582.3	36065.7	39454.5	65071.4	30924.2	43374.1	37216.1	35288.8	40548.7	40115.5	38714.8	41016	23356.8	36588.5	37830.5	28075.1	30207.5	30951.3	29372.4	18758.1	30308.8	20418.5	23986.6	30737.2	39036.4	38014.9	48988.8
O75934	BCAS2	Pre-mRNA-splicing factor SPF27	8616.02	10057.4	5686.24	6063.79	7487.59	7509.87	7357.21	6785.85	5889.8	5268.85	7189.66	9435.03	7361.3	6556.79	8005.88	15027.4	6402.75	6427.02	7064.24	13345.9	15677.7	11772	9217.4	11366.8	6995.93	7946.37	6892.02	4734.83	4674.47	5449.41	6496.55	7417.65	8853.28	14154.7	10339.4	7777.22	14388.2	8578.89	6978.73	10849.7	6710.97	12946.3	5540.42	7707.1	10969.1	8932.61	9789.2
O75935	DCTN3	Dynactin subunit 3	32559.9	31240.3	23841.5	30104.6	26516.5	28790	29092.2	25463.1	30078.2	26135.1	27035.3	24467	22373.4	25389	25301.3	26066.8	26019.2	23413.1	24818.9	38878.2	21620.3	26023.6	28389.7	42246.1	28862.7	26639.2	31416.6	30494.1	28916.5	30836.3	31801	23747.5	35327	32536.4	35411.4	27964.3	28427.9	30402	25057.6	25782.1	25499.6	29749.7	25553.2	24205.2	34100.6	33246.4	32352.2
O75936	BBOX1	Gamma-butyrobetaine dioxygenase	31457.2	66798.3	61065.1	140114	171810	170543	86044.3	130027	120609	146565	120487	114666	117466	124172	134214	40923.2	177351	158073	198101	167470	200190	141767	215028	211377	335005	122285	263901	244652	167957	150350	140559	146206	109727	40702.2	1940.08	186444	3118.21	143745	202639	101694	176829	2581.83	160787	161956	3816.05	23604.3	13165.8
O75937	DNAJC8	DnaJ homolog subfamily C member 8	28125.9	26346.4	17046.9	11361.3	12758.2	11572.5	10247.8	11078.3	8675.65	12345.3	11312	15124.1	15807.9	14396.8	15468	32392.3	12446.4	13522.1	12108.1	30491.6	45939.2	34253.9	25457.6	33005.9	10158.8	15477.8	10316.3	8745.02	9973.22	9222.05	8973.34	13670.3	16237.9	25128.4	17342.9	12118.3	26372.7	14281.8	12981.5	19274.4	13543.7	26786.1	13419.4	16345.3	17391.8	13899.2	16957
O75954	TSPAN9	Tetraspanin-9	24444.2	10327	29475.3	62927.9	46124.6	61611.8	84778.1	64065.5	66285.9	58466.9	64632.8	59768.7	52357.5	68344.7	57094.7	64668.6	87093.6	62268.8	75463.1	62116.2	278272	53480.9	84856.5	49653	34808	38869	45306.6	76169.7	44952.1	53601.1	52476.3	29685.9	39302.9	31272.2	68550.6	36806.1	22077	50426.9	42622.5	22332.4	27098.1	37800.3	30912.3	38723.2	57824.3	69031.4	62949.2
O75955	FLOT1	Flotillin-1	160695	141836	93160.9	85356.4	78258.7	89611.2	66018.8	97412.3	65828	74616.4	80358.5	87922.5	83713.9	73036	82231.2	155914	62979.5	68075.9	59511	148570	115971	91276.4	89890.2	159455	64958.1	77849.2	74141	54647.3	63245.3	72930.3	58503.8	84323.3	97696	128735	100813	70764	97533.2	90672.9	70132.6	107427	81948.9	154970	77843	65197.2	118898	106129	115707
O75962	TRIO	Triple functional domain protein	85668	9019.47	17733.9	4643.8	6192.7	9503.53	5724.93	5250.18	4965.17	6063.87	5753.51	6077.42	3807.13	5811.01	5300.81	7792.5	5929.85	5516.23	5546.62	5586.78	22201.2	11268.8	20861.4	13934.1	6491.56	5661.87	7250.84	7935.11	7866.77	5806.04	5988.58	6117.46	6940.76	7300.28	7919.42	6901.44	5898.75	6620.54	5700.9	6542.54	6239.03	6532.6	4226.95	5808.27	6408.26	5211.79	6987.81
O75964	ATP5MG	ATP synthase subunit g, mitochondrial	542230	527715	791149	801550	882135	812970	713118	894404	875505	852001	685315	565983	580483	709293	676280	292627	846778	822615	778137	642064	223437	518411	834102	1.02828e+06	866626	1.02261e+06	711005	1.21415e+06	972196	891451	934617	824029	606258	1.19959e+06	837959	900940	758579	1.23513e+06	863772	815717	898520	1.23177e+06	812693	606275	1.00297e+06	1.04139e+06	953647
O75970	MPDZ	Multiple PDZ domain protein	17511.6	7700.55	9920.67	9687.59	8144.39	10699.9	9067.12	10611	8804.57	9606.86	9236.84	8444.74	11783.7	11722.5	10898.4	8653.45	10299.4	11873.5	11142.9	20589.3	25356.7	13275.2	12944.4	20938.5	6908.71	8890.6	8886.81	12673.8	11255.2	14916.5	9073.51	6400.33	7170.39	7548.84	5579.19	9433.95	5659.68	7562.64	10523.6	5102.67	6334.79	7204.25	9702.56	8854.61	6492.22	5115.17	5816.04
O76003	GLRX3	Glutaredoxin-3	41913.3	77365	39384.1	29824.7	30214	37420.9	32675.5	28001.6	24859.3	29097	25119.9	26081	19552.9	27685.5	27002.7	27954.7	30526.1	34720.7	23370.7	63905.2	51302.4	45940.4	43966.8	98600.7	36420.1	30171.9	29623	25707	29833.7	23729.4	26294.7	23534.7	29232.9	27333	39176.1	32800.2	34333.6	28955.4	28078.9	25886	32764.4	29458	26585.2	25579.1	34026.5	34712.7	28560.4
O76021	RSL1D1	Ribosomal L1 domain-containing protein 1	6222.77	4290.92	7495.83	11320.7	7158.11	14220.9	15542	9300.1	15222.3	11763.1	14954	12245	11770.1	8106.85	8962.47	10836.6	13832.5	8901.54	11956.2	11496.8	23132.7	14094.6	4971.64	16860.4	9609.26	8672.1	9980.74	17728.6	10643.4	16838.8	10797.8	8626.12	7131.79	7759.38	10212.8	7282.65	7632.38	10952.2	9274.43	6097.01	6836.86	6678.79	7819.93	9524.86	9418.51	9673.87	10311.4
O76024	WFS1	Wolframin	43504.9	10634.6	13453.6	12699	11406.7	14863.7	19064	11866	14160	14742.2	17600.4	14160.9	15073.3	12299.1	12797.8	21260.7	13883.4	14130	14098.8	9896.27	17987.4	14013.7	7922.83	25908.9	12871.3	11184.9	12268.7	19146.4	10849.9	17276.9	13982.7	12861.3	11798.5	19387.4	39006.4	10432.1	18094.1	12019.9	10997.8	12578.5	9727.25	17891.1	10610.3	10870.7	19984	19434.9	17328.1
O76027	ANXA9	Annexin A9	4830.45	21557.3	17576.1	14758.1	14698.6	17603.4	10988.9	14722.4	19609.8	16440.4	22208.5	16639.2	10150.6	17068.4	13543.5	15952.4	16088.2	11239.7	15152.4	43151.2	69828.6	16618.7	14781.7	121994	17834.6	34591.2	13334.3	11429.5	12525.4	16213.1	13364.6	27053.1	18725.3	98589.2	103462	12530	63528.1	27299.3	17139.6	37357.8	23146.4	88909.6	10373.2	14727.3	69750.9	59038.3	57711
O76031	CLPX	ATP-dependent clpX-like chaperone, mitochondrial	22293.8	22710.9	29605.3	23987.2	29836.1	23797.4	20586.6	24212	21299.3	22175.2	19565.8	20670.7	19860.1	21608.8	24696.5	18039.2	24693.8	27093.1	22450.7	54151.6	78569.9	31227.9	26383.4	51158.7	34102.1	30174.8	32696.4	26665.6	33502.5	22036.8	24116.8	30944.5	19723.4	27436.4	19520.1	36573.4	29703.3	29536	33182.5	23259.7	31594.7	24619.1	30690.3	25632.9	24470.1	23332.3	17233.7
O76041	NEBL	Nebulette	7264.75	12275	36612.2	33102.9	37832.2	27157.4	30426	40687.5	28902.1	42852	34323.8	40199.1	34027	46329.9	49539.6	55527.4	43009.1	39861	36334.7	60573.5	81583.8	31397.6	37587.4	37876.4	21809.3	31990.8	19127.1	34253.5	28875	35801.5	34492.9	37524.4	23413.4	44189.4	35227.3	41653.5	24448.8	23815.8	33807.2	23323.3	30945.8	42732.3	21641.2	42968.2	23363.6	20945	25367.2
O76070	SNCG	Gamma-synuclein	279962	59268.7	22483.3	22793.2	15702	40969.6	52459.7	41944.4	19226.5	30181.2	25079.3	27247.2	33720.3	27882	30065.4	69366.9	32553.2	18508.4	33463.8	40965.1	42224.5	22644	41895	66011.3	16111.8	22237.6	9763.25	12584.9	20984.2	14844.7	12235.8	96261.1	64907.9	29602.2	12778.4	17207.9	30841.6	17846.6	20912.5	26071.1	17700.5	20699.4	15781.9	35417	19520.6	12178	23890.6
O76071	CIAO1	Probable cytosolic iron-sulfur protein assembly protein CIAO1	21146.4	30094	20539.8	22829.3	22170.5	28704.6	15909.6	21823.7	19539.7	18425.6	19879.1	15128.6	19488.7	21938.1	22848.5	14920.5	17267.8	15235.3	15444.2	17825.7	47646.9	22323.8	23926.5	8120.33	20969	19147.6	19456.3	13913.8	15987.6	23162.9	19906	15380.4	18761.7	23737.1	25699.7	19012.5	21133.5	18513.8	14828.4	17362.8	20128.5	27979	18106.5	14670.9	24688.2	26606.3	18902.5
O76094	SRP72	Signal recognition particle subunit SRP72	26095.9	17083.3	14167.1	14722.3	15785.3	18300.3	17621.6	14653.1	15611.5	13290	15104.7	14035	13112.1	13731	12663.9	19166.3	13617.9	12597.2	13691.6	32189.3	60003.8	21266.2	17309.7	24859.1	16112.7	14151.9	14438.4	16307.2	16407.7	14397	17081.1	13760.1	15610	14656.1	16277.4	15820.4	19483.4	15035.2	14594.7	11695.2	15208.8	14466.6	12486.9	14106.2	13667.9	15291.2	15549.2
O94776	MTA2	Metastasis-associated protein MTA2	17606.1	18428.7	12427.2	10996.6	13279.4	16754	9101.99	10895.1	9159.66	8899.03	10616.3	13938.3	12481.7	11982.9	13269.7	26058.8	11867.4	11479.3	9280.07	18997.5	26268.2	24723.8	17573.9	28523.4	15937.1	15829.8	17398.6	8643.71	12016.4	12710.5	10623.6	14613.6	19854	27782.3	22442.5	15451.3	29848.6	16024.7	13594.9	17068.2	17504.4	24317.1	9788.61	12943.9	19588.4	20126.5	21817.7
O94788	ALDH1A2	Retinal dehydrogenase 2	571999	724153	564715	652579	441135	678191	519515	595766	475036	641263	522484	735435	570307	644818	628573	797568	607609	598372	488214	406672	721773	400556	496596	911785	695534	928934	623352	592379	473698	541236	514431	658761	717831	522177	791316	527906	909970	916110	440571	841557	987836	444245	303808	518569	628372	715030	921561
O94808	GFPT2	Glutamine--fructose-6-phosphate aminotransferase [isomerizing] 2	47655.6	11621.4	17825.7	15426	13738.9	32584.4	7390.75	10777.9	10735.4	5685.13	8952.17	13172.3	13091	14867.4	19361.6	17591.8	9718.19	11534	9956.83	56568	104898	38717.6	29723	37237.5	20696.9	11223.1	17863.9	10404.5	9510	7719.24	6900.52	10950	19898.6	13225.6	20099	10762.5	11974.5	11515.8	13473.7	12438.1	21479.1	14675	12092	11319.5	16639.8	20821.1	11761.7
O94819	KBTBD11	Kelch repeat and BTB domain-containing protein 11	56531.5	47709.4	88765.7	80681.8	80911.3	75724.9	51618.9	64787.1	63634.9	64219.8	50291.3	58291.4	61041.2	67460	67102.7	55459	73194.9	72927.7	57343.1	98747	198675	66442.8	64706.9	145079	68200.7	74518.7	70060.5	79144.1	78656.5	75599.9	65604.2	67225.1	58108.1	80986.1	62916.7	83869	78563	75636.1	72788.1	56325.8	76602.9	85301.7	86077	84848.3	49385.1	85512.6	71057.8
O94826	TOMM70	Mitochondrial import receptor subunit TOM70	27948.5	21622.7	34564.1	37507.1	38126	35281.1	38544.8	38877.1	35982.7	35809.5	36085.9	33656.2	36464.6	37125.1	33563.6	24461.2	46920.8	41756.2	40015.5	83894.7	147736	43230.8	42632.8	85450	42192.5	41924.7	36383.7	35018.3	41867.9	34522.8	36906.6	37429.9	30174.5	37003.5	22747.9	38951.7	27394.4	43523.2	43116	32569.4	42968	29587.4	36607.3	30475	25346	26384.5	27182.5
O94830	DDHD2	Triacylglycerol hydrolase DDHD2	6831.56	2056.41	21301.4	4726.92	6843.56	6066.76	7815.57	5526.54	7481.56	6315.3	6199.72	4375.28	6809.27	7255.43	6992.07	6065.65	4734.12	5601	5729.1	20859.5	20393.8	15890.4	12986.5	47784.7	6578.17	4729.63	7822.96	5761.75	4567.63	4850.99	4937.12	6166.24	6140.16	8085.51	3935.74	4732.95	5494.27	7108.13	3351.67	8113.67	5671.58	7377.87	5152.52	6682.01	6644.88	7061.98	8321.03
O94832	MYO1D	Unconventional myosin-Id	3024.83	4170.85	9149.44	10826.8	8316.97	10540	12323	9069.45	11064.4	10339.8	11527	13670.8	9636.34	9433.21	10227.9	13230.3	11809	8944.69	10809.3	15064.6	24295.2	18447.4	13266.5	13461.9	9121.03	8164.92	10882.3	11988	9360.99	12248.4	9734.73	8750.62	12637.9	8124.96	8828.48	8684.56	8443.72	7928.89	8418.77	6210.72	8063.76	7613.43	6363.12	8704.33	10074.5	10675.3	10428.3
O94855	SEC24D	Protein transport protein Sec24D	9649.2	16599.3	6376.95	9800.99	6955.7	17582.8	12191.5	7716.08	8669.18	7224.08	9269.57	12961.7	8705.76	7491.22	8083.33	19376.7	7716.49	5151.88	5117.05	19079	21672.1	22386.9	8465.94	34137.5	10892.9	7934.71	10586.3	5638.39	4753.08	8083.47	6940.9	6079.57	15519.8	5405.09	11436.5	6502.45	12421.4	6925.24	7188.58	9313.85	8865.3	6667.4	3903.25	9103.21	11962.8	9898.83	10538.4
O94856	NFASC	Neurofascin	9735.06	6654.08	17456.3	15839.9	21816.6	20266.1	19661.4	22206.2	15845.5	21297.4	14887.2	23188.8	25336.9	20738	22712.9	24804.3	21028.3	24520.8	20186.1	30846.7	38871	24519.4	20997.7	53884.4	19950.6	18176.3	14479.9	23581.4	10615.2	10625.6	10744.1	18719.6	19570.6	10152.6	7695.73	18837.6	12631.9	13759.8	24745.6	20464.8	22959.7	8372.15	11920.6	22576.8	7361.82	8053.48	8040.51
O94874	UFL1	E3 UFM1-protein ligase 1	14344	16117.4	22095.9	27440.6	27715.7	29290.9	25587	26445.5	28175.1	24966.5	25748.1	23873.5	23535	25827.7	22641.9	22339.8	29861.2	25238.8	25146.2	50186.6	61762.1	29470.7	25224.4	54794.3	32967.7	28766.4	34342.7	30505.9	34358.4	32482.9	31483.6	27335.7	26060.4	24513.2	21055	30211	20669.2	27526.5	29119.6	22729.7	28821.6	19951.5	25081.4	26621.2	20990.3	22742	22546.8
O94875	SORBS2	Sorbin and SH3 domain-containing protein 2	44293.7	50607.5	28894.2	40424.8	37148.8	37080.4	36135.4	46225.1	28841.4	47044.8	39012.6	39982.9	64142.7	40207.9	55854.2	109490	35214.7	32205.4	35245.1	55143.4	77672.7	37107.1	36121.2	41285.8	35741.2	55430.2	52788.6	41642.4	42602.6	36334.7	31438.9	257981	172594	112185	49341.5	47450.8	93976.5	50373.5	55992.4	78572.9	64115.1	71605.3	51832.9	66514.5	70970.5	37016.7	100224
O94886	TMEM63A	CSC1-like protein 1	10710.8	11864.1	19827.8	29887.6	20691.4	29179.8	40843.9	30846.4	30265.2	29222.9	31000.8	25226.3	22770.1	19276.2	13856.7	15215.2	33254.3	25271	37465.2	20394.9	66171	18494	26592.1	19966.6	65225.7	21262.9	65177.7	78699.9	39413.3	70292.6	39427.4	30916.1	27551.8	20121.2	8317.6	27972.7	8058.77	28493.9	29004.4	23962.4	24132.1	8673.79	31849.1	28010.1	11031.2	16509.7	11946.9
O94888	UBXN7	UBX domain-containing protein 7	20471.8	22470.8	8394.45	10384.7	9398	11304	9183.91	9000.76	11267.1	10727.2	9515.15	11670	11197.5	12549.5	11853.5	23048.3	11247	9793.11	11234.2	26673	37161.3	13528.9	13522.9	34599	10163.2	14170.5	6206.54	10742.3	10450.6	10842.9	8510.87	11618.4	13059.4	15580.9	13237.4	10276.2	21567.7	11947.5	9889.18	15617.1	13353.7	16090.2	8744.68	11863.3	14165.5	14026.2	17056.7
O94901	SUN1	SUN domain-containing protein 1	20271.6	12740.5	28735.9	36315.2	26113.3	30752.8	34991.1	31818.3	32269.1	32879.4	32577.7	34085	29991.3	28448.4	28413.3	55364.3	33525.7	23856.9	25831.1	67597.5	120192	51822.1	50027.6	89503.1	26941.4	36429.2	26887.2	27241.7	27397.4	25297.9	21804.6	27154.8	34567	35856.3	38367.3	26453.6	31938.8	32363.5	22960.7	32067.3	29097.3	31179.6	18494.8	21949.2	42172.3	40711.4	55352.1
O94903	PLPBP	Pyridoxal phosphate homeostasis protein	48908.4	45170.8	51115.5	30939.9	40276.9	26817.5	28936.3	38157.1	27684.8	40685.4	27990.5	32590.7	38195.6	45669.5	40867.1	36028.7	37274.5	41811.8	32541.4	59795.9	66637.1	39854.7	38901.7	93975.2	42606.1	41502	32329.4	33580	37100.3	33441	35637.3	46102.8	36284.2	57378	34925.2	44620.6	53657.1	43254.2	46037.3	54196.8	45437.7	56204.8	47867	56563.4	40844.4	34822.9	32483.2
O94905	ERLIN2	Erlin-2	91201.9	66908.3	60628.8	62055.5	62169.3	54447.5	60464.5	56482.9	66423.7	63665.9	60023.4	57578.3	58946.9	59789.6	54106.4	51580.8	77223.4	67913	91603.1	74146	134310	61673.9	53597.5	63522.8	76630.1	80197	69410.6	67266.5	72295.6	61913.8	68732.1	66799.8	63679.3	109200	73732.3	71713.7	100987	70201.6	73953.2	75254.9	87902.1	97059.2	63933.1	59646	65136.4	67220.5	88621.6
O94906	PRPF6	Pre-mRNA-processing factor 6	13800.1	12286.3	17202.8	15796.9	17158.1	19087.9	14431.4	16131	15727.6	15242.5	15944.1	20485.7	17630.7	16453.1	17400.8	27117.4	14403.7	17367.6	14112	33399.5	39096.4	32579	21804.3	37567.6	19928.1	22654.6	21263.5	12154.1	16595	13575.6	15194.7	19214.7	21622.5	30179	26231.7	20719.4	25530.7	22392	18887.1	19710.6	19434.8	25285.5	12764.5	12782.9	23656	24786.4	24428.8
O94919	ENDOD1	Endonuclease domain-containing 1 protein	18029	14904.6	25314.1	24125.5	26583.7	44405.8	35806	27378.8	28970.8	33653.1	32167	30801.4	24329.6	26722.4	24822	21252.5	27697.9	19930.9	35126.6	51232.9	58130.5	22965.7	24564.1	53702.9	44956.5	29946.5	58074.6	34941.2	31230.1	57227.9	33525.7	35765.1	36602.5	21693.9	31986.7	29945.3	20045.5	37911	27624.6	27530.6	30255.2	16053.5	31306.8	32959.8	32959.6	24846.4	43598.2
O94925	GLS	Glutaminase kidney isoform, mitochondrial	47251	86104.6	235286	264957	286060	261255	267762	261278	300955	270755	282364	219864	219766	233587	210859	85665.7	224720	287763	259904	562806	714729	286151	321093	472335	189386	178712	271920	252024	321630	251968	291394	208832	176070	69207.8	264457	247207	67243.4	166411	206154	110763	184238	52290.1	303375	207761	73328.5	88172.4	53868.3
O94979	SEC31A	Protein transport protein Sec31A	149600	168007	152253	173794	179810	182008	154718	162295	154055	149875	152799	156253	147518	161675	156788	180372	145223	166084	138086	249656	252496	225574	190772	239271	207135	156208	180830	139480	184002	169003	182540	161528	186436	143620	141787	176396	134915	146207	177648	142344	173870	148160	167092	159960	133361	137656	138518
O94992	HEXIM1	Protein HEXIM1	5533.1	20951.5	10582.4	7064.82	8293.39	7262.12	7871.21	6682.88	8274.88	8917.33	8856.59	8745.83	9424.11	9746.09	7619.12	10277	9339.9	9392.6	9323.5	16610.2	18784	12027.6	9403.28	18793.2	6678.31	8871.95	7616.66	10443.4	7436.88	7942.67	7109.76	8046.38	7160.91	8513.43	7086.95	7550.56	12553.7	9315.24	9478.5	8891.8	7722.04	10297.3	5903.31	12836.7	7449.86	7199.86	9002
O95049	TJP3	Tight junction protein ZO-3	11051.1	5968.08	5367.48	9867.23	7545.53	8192.14	7827.21	7365.82	8010.54	7036.57	9071.35	7630.68	7861.87	9629.44	10801.8	10244.5	8425.11	6658.18	8387.27	16646.2	24075.3	10643.7	9876.6	26523.9	9292.04	12904.9	6195.07	5951.98	7326.48	7278.21	6410.51	13266.5	7797.92	20698.8	15175.2	9819.87	19612	15140	8438.1	13844.1	11669.4	20979.9	6036.77	10730.7	19773.6	16488.8	15838
O95140	MFN2	Mitofusin-2	46186.8	17862.3	42132.7	49369	44459.1	51877.8	55510.8	49971.2	54162	49229	53492.8	43899.9	40695.1	41936	44536.6	26007.1	57088.1	54429.3	53222	96870.8	107215	51260.3	59564.3	77105.4	44095.8	38450.5	45211.4	55558.1	47646.6	48181.1	52514.9	38848.7	35607.9	41296.7	38862.9	46820	35210	43423.9	51319	33368	39620.2	36314.6	48690.4	35786.2	44522.8	43408.2	36941.9
O95154	AKR7A3	Aflatoxin B1 aldehyde reductase member 3	50451.8	177682	218090	111557	184727	110946	58374.6	132945	89476.8	97968.6	54152.6	91364.8	79262	128187	162923	46387.7	101103	81305	91421.6	148414	351241	94684.9	170206	139230	409164	198322	314698	99152.9	215192	128455	129320	235534	116587	88106	31423.1	251848	19388.2	146179	177831	134754	253820	37099.2	132153	103488	36901.9	69531	33604.3
O95166	GABARAP	Gamma-aminobutyric acid receptor-associated protein	4499	5688.3	7113.72	4512.25	3360.16	5922.12	3839.58	4018.8	4498.3	3696.41	6503.81	4879.88	5418.4	5342.27	5230.24	4919.1	6333.74	4372.75	5077.77	26484.5	53736.1	16273.1	7986.7	15376.7	3812.56	3546.22	5763.28	5955.04	4280.32	7442.34	6790.06	3232.25	4812.05	3526.17	7710.89	5064.44	4512.89	5272.42	5311.32	4300.45	4538.91	4586.97	4463.96	4243.29	7124.23	6960.68	4920.8
O95167	NDUFA3	NADH dehydrogenase [ubiquinone] 1 alpha subcomplex subunit 3	97757	54231.2	120468	111324	112880	77441.5	120616	132309	119572	130720	115825	100955	95847.4	98106.5	90777.2	31485.8	136864	109040	107893	70009.3	116636	15280.6	53094.6	85251.6	125433	178953	96277.3	207003	144470	157049	157186	147394	90970.1	177011	97450.2	132375	137640	199788	133266	141539	140697	181312	122427	150354	131581	146015	169889
O95169	NDUFB8	NADH dehydrogenase [ubiquinone] 1 beta subcomplex subunit 8, mitochondrial	55509.5	72129.4	186365	251191	222084	172365	266804	228900	261284	263806	267760	191755	191290	165001	190359	51510.2	392208	283040	347867	534193	991222	238117	272830	283099	218123	267071	207192	516623	310018	324180	338397	228914	115416	313361	181262	251559	189605	389997	244414	218709	193652	270876	260521	216627	312212	328546	314524
O95197	RTN3	Reticulon-3	63172.7	31604.6	26593.2	33047.2	27822.2	25953.5	40992.5	29079.2	34915.1	31729.1	34004.7	27714.8	29716.3	26458.4	25336.5	22225.8	31313.5	29028.1	26993.4	26863.8	69526.7	19491.9	39097.6	19929.5	23845.2	25295	33417.6	79112.3	28107.2	58557.1	39758.9	27985.6	24534.1	43502.9	46023.4	24700.4	27413.5	28166.1	29943	29494.4	22796.9	33603.6	32758	24293.3	36327.8	38720.1	35646.9
O95218	ZRANB2	Zinc finger Ran-binding domain-containing protein 2	26957	21558.1	10103.8	13998.7	16927.2	19034.8	23673.7	18372.1	23364.6	14523.7	25616.4	21134.6	19387.4	21451.1	16334.7	38065.3	20588.7	18403.7	26644.3	11549.5	26405.3	13560.1	4284.83	9051.92	14103.8	10294.5	8454.64	20650.9	17518.5	23174.1	15348.2	25370.4	21968.9	26835	15647.6	11678.1	35938.2	19155.1	17084.4	33075.1	17204.1	26463.2	17838.4	35692.9	19093.2	18495	25413.9
O95219	SNX4	Sorting nexin-4	9450.72	14745.4	21989.2	25719.2	25676.8	27120.2	26413.8	23264.5	22514.7	22350.1	21527.1	21058	21183.5	26504.1	26679.6	16533.8	25086.6	26511.3	23583	39106.8	47172.8	30642.8	32553.1	48184.8	23625	19118.7	22897.4	28692.6	28890	32862.7	24403	23056.6	21079.7	10205.7	8481.67	28537.2	12008.6	15835.6	25364	12998.9	19204.3	8821.63	28237.2	26664.5	11383.9	14437.1	10781.4
O95260	ATE1	Arginyl-tRNA--protein transferase 1	13230.7	15812.4	13346.2	13436.2	13526.3	17993.4	13007	14376.1	17829.7	15489.3	14566.1	12743.1	15195.3	13353.4	15699.3	14258.1	15300.6	14006.7	13644.4	28437.7	33617.9	23220.7	20430.5	32603.9	16600.8	14327	14899.2	12664.2	14424.6	16447.8	16329.4	15416.3	14324.5	12183.4	14433.4	13231.9	15912.6	14318.8	14001.5	14938.3	15561.8	13541.1	14570.8	14651.6	14417.2	14060.9	15142.9
O95294	RASAL1	RasGAP-activating-like protein 1	13528.9	7050.22	14985.1	5345.9	3721.14	11316.7	5396.84	8093.89	4333.92	4751.84	8825.58	7982.44	6816.76	7927.85	5237.28	7815.28	5989.4	4768.35	4917.12	12502.9	9249.33	18314.4	10706.4	27050.2	16865.5	13200.8	4786.3	4095.14	3131.43	3882.76	4067.49	13068.6	12048.5	13142.9	33039.7	6448.36	14891.8	17788	9373.34	15913.1	17539.9	18284.5	7601.86	6099.27	17443.6	15849.3	15935.9
O95295	SNAPIN	SNARE-associated protein Snapin	68363.3	38887.7	35056.3	28264	29034.6	26167.8	35812.6	33575	23364.8	32697.6	26944.9	25375.1	36636.3	27274.8	28611	47612.8	31713.1	28783.7	31003	107543	141567	73918.4	42254.6	97264.2	25779.5	25057.4	25964.9	30455.3	28637.4	26618.2	26202.7	28245.9	26153	40598.9	26959.4	26510	37143.5	20189.1	24665.7	25211.8	28231.8	42378.1	28688	25328.1	21790	17700.4	19611.2
O95297	MPZL1	Myelin protein zero-like protein 1	8527.23	10838.5	8381.89	8365.84	5206.53	9682.01	16153.2	6273.73	12423.5	8347.29	8504.01	9345.26	7930.4	5416.81	4596.46	8443.72	12506.6	5491.92	11156.5	10452.1	15856.5	13090.7	9382.81	20310.4	4350.41	5452.69	9238.58	11616.9	6505.74	10421.9	8481.94	4106.83	3889.04	6802.83	12754.5	4839.56	4671.65	11505.2	4988.16	4138.02	2811.76	4571.65	3969.34	3385.73	14145	8580.25	11448.5
O95299	NDUFA10	NADH dehydrogenase [ubiquinone] 1 alpha subcomplex subunit 10, mitochondrial	92155.4	70643.7	140753	165465	161137	138905	152107	171829	170368	157665	164611	125877	134206	137301	128120	43564.3	214464	192932	184804	137838	67445.8	81487	115923	207015	184081	205281	136544	212628	191441	159640	193539	190477	122224	260628	125354	203319	184178	270732	211835	176427	186536	233903	167328	210403	207261	231176	209361
O95302	FKBP9	Peptidyl-prolyl cis-trans isomerase FKBP9	38041.3	30614.4	22719.5	28077.3	20514	28008.8	32790.9	26819.2	34663.2	28590.9	27201.7	26496.5	23146.7	23355.1	24263.7	28642.8	28267.7	26941.1	27607	41722.4	93010	34430.7	23100.4	36037.1	34082.3	31451.9	33541	33178.9	25925.6	32265	29846.1	25047.4	27792	31661.5	27517	26078.7	42543.7	31510.2	23855.7	28485	27244	35891.9	24324.1	30202.2	30336.8	35379.8	37082.7
O95336	PGLS	6-phosphogluconolactonase	334425	331047	204379	105332	139780	118585	84612.5	118168	91647.6	120059	96792.1	114271	115987	142729	145482	179721	107086	126697	100308	235678	359579	211070	188369	348592	173370	167601	133155	136659	136390	122945	134842	151500	173083	185031	142595	165990	222183	149581	161364	205127	163439	211175	137323	151630	125527	117456	138070
O95340	PAPSS2	Bifunctional 3'-phosphoadenosine 5'-phosphosulfate synthase 2	24419.7	39440	24941.4	37033.3	25117.3	33520.9	24370.9	30813.4	20523.5	23512.9	28960.7	22400.1	23979.2	30657.8	33628.5	43282.9	21707.1	21907.6	27251.7	64435	92723.6	49404.3	44136.6	92347.2	34851.7	34932.6	43083.5	17645.9	27749.9	27120.6	21159.4	30911.8	34200.8	21055	21305.8	35724.8	43158.8	41960.3	31089.8	38651.1	49248.4	36515.3	14991.8	26363.4	23484.1	36477.5	24798.3
O95352	ATG7	Ubiquitin-like modifier-activating enzyme ATG7	8219.28	10211.6	8236.63	10217.2	4438.02	10264.4	8244.56	8541.57	7853.81	7281.71	8987.8	7858.74	8509.39	10829.1	10785.8	11144.8	7378.92	11606.3	9732.86	14454.3	12886.5	11017	10660.5	13347.4	9900.85	7155.35	9659.81	11929.8	8828.99	11511.4	9119.18	6559.29	8978.79	5362.55	8998.95	7590.81	7057.58	7212.07	8116.83	7693.61	9288.9	6982.98	9312.49	6636.8	8522.71	9872.61	7572.55
O95359	TACC2	Transforming acidic coiled-coil-containing protein 2	15145.8	14976.6	11244.5	14618.5	13233.9	19514.1	19871.6	12782.6	16132.2	19700.3	22662.1	16807	16988.9	20551.2	16494.2	11246.3	16799.6	16296.2	25345.7	22886.9	38864.2	13221.9	12449.1	31580	9929.85	9830.08	10506	16339.5	14920.4	15474.5	14416.7	14070.6	12235.9	11645.7	17166.4	11225.4	11710.5	12782.5	14418.2	11088.5	7251	12063	17103.8	16335.1	11110.2	13727	9139.58
O95363	FARS2	Phenylalanine--tRNA ligase, mitochondrial	7136.04	8697.41	11323.9	18324.2	20314.8	13154.4	33580.6	20267.3	23929.8	28072.5	22501.2	18929.6	16332.1	15968.6	16638.7	7840.98	32368.2	20568.7	28000.1	28891.8	74302.7	17392.1	16370.9	24232.5	15691	16262.2	19427.8	50018.3	20741	40038.1	26958.9	13548.2	8888.3	11605.9	9837.39	15807.4	10002.6	17816	17428	12820.7	15108.9	11919.1	21160.5	19796.4	11538.3	12778.8	8734.59
O95373	IPO7	Importin-7	10033.8	20856.8	16878.9	18478.2	16001.1	21634.4	26580.2	16980.2	19620.9	19916.8	23287.1	19593.6	16981.9	17182.7	17139.7	18272.7	22650.5	18758.5	20633.3	23224.2	27310.4	23171.1	19271	65640.1	14281.2	14136.8	15895.5	28642.1	14823.7	24070.9	17610.4	13813.5	14575.1	12412.3	24124.8	11259.7	15533.2	18831	13229.9	14362.9	12562.1	17690.7	15469.3	16125.6	24462.9	22631.5	21631.6
O95379	TNFAIP8	Tumor necrosis factor alpha-induced protein 8	14120.6	17357.9	5996.21	11127.4	6999.36	13994	14121.2	8396.31	7775.06	8791.33	11815.6	14072.9	11713.5	9231.73	10944.1	23481.8	10168.5	10587.8	9129.24	18601.9	13357.2	27278.9	15013.3	27393.3	10152.4	10755.6	6936.32	4692.03	5041.41	6404.3	3895.65	8665.92	12203.8	8236.55	12275.5	4873.54	8157.85	10098.9	5861.58	11773.7	7364.01	12484.2	4805.92	6064.29	13617.6	12986.9	14343.2
O95394	PGM3	Phosphoacetylglucosamine mutase	34919.7	21582.5	17102	16539.7	16901.8	19441.6	21584.7	16461	21053.3	20044.5	17643.8	16878.5	15040.1	17959.9	17189	10634.4	21954.4	20195.9	23139.8	22931.4	35430.7	20106.2	15552.7	27636.9	19981.8	12414.6	19358.9	21861.8	18764.6	25484.3	18334.6	11399.1	13860.7	6303.57	10272.2	14666	7652.57	12460	17875.5	10720.6	14831.4	6846.1	16540.9	15364.2	11123.2	11474	10838.5
O95396	MOCS3	Adenylyltransferase and sulfurtransferase MOCS3	5543.47	9419.39	12562.7	10523.3	12900.7	10763.1	8775.44	10296.4	10255.9	8304.58	8878.68	8811.3	9750.63	13856.6	11864	11492.9	10806.9	11462.1	8622.76	20022.7	21579.5	14103.6	14415.3	28365.7	16129.4	11635.8	13233.6	7795.12	13246.4	9523.86	8919.86	13189.3	10638.5	11278.2	11440.7	13507.1	10260.7	12313.2	9368.51	11006.3	11710.2	8190.05	11882.6	10441.9	11914.5	13902.7	10646.3
O95400	CD2BP2	CD2 antigen cytoplasmic tail-binding protein 2	23585.8	20413	21222.9	24109.4	21901.6	31402.8	30644	28334.8	29952.5	25394.8	26504.4	29883.3	29158.6	28304.3	29609.9	40822.4	24148.7	27570.2	27502	16488.9	23865.9	24012.4	16021.5	23932.9	22699.6	25490.1	25732.7	24078.9	22542.2	24590.6	27634.9	21416.2	31170.8	34633.7	34654.7	25464.4	37885.6	27943.6	26138.5	32090.3	25240.8	39696.8	22396.2	35552	30279.3	27095.1	30931.9
O95425	SVIL	Supervillin	19546.5	8037.5	6871.7	8422.73	7298.89	12512.4	8441.78	8389.64	7968.63	7138.49	9077.44	11046.8	10305.3	7697.82	7466.02	19661.7	7343.76	7609.54	7720.62	7522.05	12007.1	10833.7	8087.89	11123.1	7981.01	8159.77	7781.05	6764.16	6466.11	7804.65	6820.56	11585.3	17705	7044.81	7699.72	7708.33	8085.97	7474.83	7308.76	13196.8	9993.02	5309.44	6701.19	10189.1	6163.38	5494.45	6561.36
O95428	PAPLN	Papilin	25674	15125.7	40113.9	46560.4	51036.6	25126.3	37047	37325.4	31092.8	39593.7	23447.7	54844.3	61767.3	40385.4	33634.1	90059.2	34440.2	39263.9	27499.3	41534.6	79393.6	55098.6	45697.5	54308.6	24412.8	26501.3	34206	38626.5	28829.2	42727.2	36774.7	38421.1	49293.6	57907.6	33521.2	34966.5	61391.8	22424.1	44702	52318.5	32805.8	34360	44604.7	62039.2	38758.9	38982.9	38005.8
O95433	AHSA1	Activator of 90 kDa heat shock protein ATPase homolog 1	42159	43106.8	34422.7	34058.3	34501.6	40593.6	32253.4	30715.1	26837.8	28766.8	26829.9	30113.8	29388.5	33766.7	31719.2	30663.5	35479.3	33812.5	27878.5	61634.7	81000.1	54212	41205.7	63589.4	34703.1	34713.3	28296.9	34810.3	36464.6	31163.7	31597.9	29266.6	35781.5	23186.6	34078.9	31331.4	33199.2	29210.8	30924.4	32000.5	32564.1	27072.5	29752.4	34012.3	34197.5	38625	29852.7
O95445	APOM	Apolipoprotein M	31164.4	66254.9	34976.8	35059.3	16846.9	9134.18	11456.5	30736.4	7770.85	14798.6	8148.64	10471.3	20114.5	15175.5	32288.7	16084.4	14727	25002.8	16692.1	24990.9	32470.3	12909.5	27686.2	45024.3	19475.1	16040.7	13798.5	11847.2	16543.6	10673.2	18107.6	17059.6	16846.5	29634.5	61599	15802.6	29577.1	14209.9	12171.3	17292.1	18430.3	66034.4	33940	12575.7	27315.7	34972.8	24391.3
O95456	PSMG1	Proteasome assembly chaperone 1	7860.83	12355	13753.1	6133.46	11469.2	15400	5167.58	9730.46	7012.64	8344.94	7885.75	5277.7	8416.91	11282.5	9551.78	9903.35	7246.84	8079.3	7087.97	7639.32	11381.1	9369.85	8125.77	16205.5	14124.6	9877.23	11429.2	8636.08	10186.5	11265.1	10921.6	9712.02	10175.9	11249.6	11241.7	10599.4	8063.33	9290.72	9894.45	9298.01	9754.96	15469.8	10968.3	4904.71	7249.75	8129.21	6926.16
O95470	SGPL1	Sphingosine-1-phosphate lyase 1	6629.11	13986.4	9145.69	14705.5	13617.2	15462	13668.3	14292.7	16340.2	13908.8	19019.4	15149.6	13019.6	12871.2	12216.7	18215.7	14838.6	13821.3	14426.6	20589.2	19122	18056.9	16651.2	23342	14560.8	11866.8	16567.1	15388.7	16386	17940.8	16244	10418.5	15959.2	16298.6	28547.4	13050.9	13473.4	11447.7	14928.9	11087.9	9492.06	13600.9	9696.9	9663.82	16017.2	15913.6	15093.9
O95479	H6PD	GDH/6PGL endoplasmic bifunctional protein	91969.5	49997.6	16377.7	18227	13987.3	20877.4	15673.2	15406.3	19880.5	16987.2	17394.8	19378.6	19938.7	14569.4	21488.6	30922.8	14111.6	12628.5	13784.4	58555.6	51561.4	30929.5	24769.2	91798.1	30157.1	15804.7	22713.5	17163.6	19205	14324.6	16977	18332.1	20517.3	15626.4	18466.1	17164.6	18817.1	16853.5	18272.7	17994.3	22865.3	13170.3	12315.2	16153.3	14225.8	13764.9	18481.9
O95486	SEC24A	Protein transport protein Sec24A	6827.26	6795.58	7282.66	9839.05	8636.66	12502.6	11908	8652.87	10337.4	9479.18	9894.03	9546.3	7619.02	7684.41	7516.58	9938.99	11141.4	9204.04	8716.38	19000.5	23272.4	15220.3	10969.1	25760.5	11682.3	7743.44	12364	12508.5	10629.4	12196.5	11837.4	8146.25	9803.61	5926.29	6268.13	9402.74	5530.21	7228.15	8567.22	6167.04	8233.17	5680.7	7637.85	8134.82	6554.12	7874.54	6315.1
O95487	SEC24B	Protein transport protein Sec24B	8013.01	9242.13	7927.61	10518.6	10950	9370.43	9857.95	9569.25	10468.2	9302.7	10098.2	9259.67	7337.35	9322.13	9077.77	10258.5	11386.7	10025.7	9318.49	11355.8	12657.7	12123	10433	16695.6	11707.5	10626.5	11653.8	11426.1	11156.8	10466.1	11258.5	9497.65	10385.9	10443.6	12474.6	9689.88	9526.51	11456.9	10044.8	8721.04	9758.11	10901.5	9472.09	7783.01	11246.5	11494.9	11300.4
O95562	SFT2D2	Vesicle transport protein SFT2B	2550.9	4629.41	8593.13	25170.6	17249.3	24024.2	32456.3	23124	32090.1	23967.2	35230.6	18009.1	15664.9	12944.9	14195.4	7398.85	30863.5	19332.3	34846.7	21189	37684.4	10578	10405.8	24556.4	19529.8	11342.2	24431.5	62644.8	27079.6	45482.4	42917.8	21217.1	9801.05	7413.93	6699.82	16741.1	3763.38	14462.1	18489.1	7891.84	10026.4	6019.4	18744.6	18252.1	10563.5	10264.1	11128.5
O95571	ETHE1	Persulfide dioxygenase ETHE1, mitochondrial	118750	70681.1	62029.2	57370.9	60638.5	49483.2	58904.5	44599.8	47159.5	56342.1	49249.6	58534.5	50474.6	49754	48663.4	75986.8	63533.5	56695	40165.2	126430	95574.9	86033.4	77495.2	166000	56259.9	66583	47929.5	48807	55756.8	48813.8	59126.8	58626.3	47261.5	54002.3	40988.4	51981.3	83877.7	65986	55308	74842.4	67774.5	57230.5	52978.4	58037.7	30919.9	39734.4	32003.4
O95573	ACSL3	Fatty acid CoA ligase Acsl3	29828.2	23257.2	22684.5	25386.1	22265.3	26469.2	22729.2	24514.2	20973.2	26802.8	26560.2	25162	18444.4	19899	20826.7	34897.9	25579.5	22993.6	24427.2	53051.7	56196.9	32519.8	34713.8	73853.3	24316.3	26175.3	29181.1	18579.5	27742.1	26915.9	25307.2	22259.9	30743.6	36904.2	39948	27212.5	42141.3	24836.1	23579.2	23397.4	25101.8	40281.8	18592	18908.1	40215	45008.9	39622.6
O95613	PCNT	Pericentrin	10579.3	2088.54	3534.96	6195.65	3060.28	6472.67	5130.84	3849.81	3767.22	4182.33	3756.05	4570.32	3809.97	4282.16	3763.43	8594.49	6792.38	4504.21	5367.74	36942.5	19322.5	11012.9	17257.9	14907.3	3070.91	4221.74	3960.72	5221.82	4196.19	4945.7	4349.58	4429.95	4272.01	5751	4892.12	3944.25	6096.31	4797.48	3320.77	4445.58	3926.93	5720.4	2405.66	4659.09	5276.67	5289.22	5309.58
O95630	STAMBP	STAM-binding protein	27786.9	25743.1	23563.5	18762.9	22863.4	19765.3	16757.1	21432	16408.8	17873.1	16156.1	18152.2	20141.9	19500.7	18697	21670.4	18420.2	21832	19369.3	44988.2	54047.5	17586.4	16770.7	55416.8	20367.3	16695.2	16337.2	21114.6	18751.5	17569.2	17574.2	17465.4	20003.7	16941.1	17917.3	21293.1	21824.4	14186.8	19874.6	19059	18930.6	18904.1	21214.2	18661.3	13523.6	15040.8	15105.1
O95639	CPSF4	Cleavage and polyadenylation specificity factor subunit 4	17402.3	14611.5	18933.8	17627.7	12893.6	18434.1	10252.8	14345.4	11154.4	14105.5	11275.9	10493.7	14817.5	10145.3	13555.7	13005.9	11274.6	6702.88	13939.7	20571.2	38806.6	19609.1	24492.2	69890.5	14284.9	18777.3	13738.8	20116.3	11768.3	11934.4	13917.4	13990.1	16674.8	17243.5	23634	15251.9	11549.8	11367.4	14804.9	14048.6	14963.9	23128.4	13490.5	8001.88	19709.8	22094.2	8990.75
O95670	ATP6V1G2	V-type proton ATPase subunit G 2	88804.7	76470.9	142963	112064	232474	163754	145492	103544	158761	134616	156753	139190	177845	151425	214794	78842.4	127845	186836	167508	227046	290564	96033.2	179810	153665	93567.9	92716.4	137415	140652	112763	149888	249717	139792	107449	67146.3	38212.6	162480	72911.9	63764.8	176998	97319.3	78692.1	65572.3	292467	234364	68295.7	39255.5	33080.6
O95671	ASMTL	Probable bifunctional dTTP/UTP pyrophosphatase/methyltransferase protein	50906.1	30758.9	40437.8	50517.9	40970	36798.8	38267.2	40422	49235.9	46138.7	38649.7	43532	31730.3	47305.2	46781.8	34443.7	44742.3	56850	55564.1	93732.5	115001	45044.5	59822.6	122887	50800.5	42226.9	38419.2	45786.2	35225.2	45873.7	44260.3	36135.4	31463.7	20041.8	29994.8	38227.2	23605.1	38648.7	37370	35246.2	42450	23326.4	37184	38804.6	26970.8	24066	32101.5
O95678	KRT75	Keratin, type II cytoskeletal 75	168364	700911	1597959	1.68329e+06	2.00354e+06	1.93716e+06	2471586	1.84848e+06	2.88847e+06	2.62115e+06	3.59467e+06	2.70889e+06	2.56118e+06	2.46406e+06	1.95534e+06	2579893	1.74996e+06	2.55072e+06	3.08645e+06	127012	7946.98	554228	861031	208223	2334524	1.78062e+06	1395555	2359021	1.41492e+06	1.99955e+06	1.71974e+06	2222766	2.03868e+06	2.01976e+06	1.55716e+06	1.60887e+06	1.8928e+06	1.97671e+06	2.71479e+06	3.02005e+06	2.06075e+06	1.61182e+06	2.56248e+06	2.83812e+06	1759976	1.73373e+06	1590284
O95721	SNAP29	Synaptosomal-associated protein 29	45781.3	27877.9	21522.6	23232.1	17734.6	26876.9	26587.6	21463.7	24009.5	24752.1	24646.4	22992.4	22869.5	18349.3	18391.5	23109.6	23629.9	24096.6	23436.5	48476.5	61318.9	21363.9	17174.8	30735.8	17521.6	20435.1	16171.2	26517.6	19319.9	23584.2	20299.6	25602.3	19403.2	18672.6	20816.3	14944.1	23826.4	19080	18814.1	21012.2	20690.9	27248.9	25334.6	19347.9	16802.9	12447.4	17320.2
O95747	OXSR1	Serine/threonine-protein kinase OSR1	25715.8	34583	33061.6	32471.2	32544	31771.7	36321.7	31814.8	29958.1	33514.2	31859	33313.1	32242.7	32286.4	37144.2	25297.4	33913.3	33632.6	33058.3	48569	57973.3	45106.6	34257.8	68999.8	24138.4	23176.7	24068.4	27145.2	24565.6	26738.3	25564.3	25561.1	24374.9	18539.9	25378.4	24913.6	23096.6	23816.9	25200.6	24695.8	24889.4	27855.6	32465.8	27633	23680.9	22624.2	25685.1
O95757	HSPA4L	Heat shock 70 kDa protein 4L	14197.3	24442.1	37426	39023.3	46129.2	46548.9	39675.4	41636.1	41511.9	41781.6	52050.3	37563.2	45934.7	48452.2	48699.6	21305.2	49489.2	47081.1	49380.3	68033.7	78418.9	56944	47050.2	81301.4	46813.5	38099.1	48208.4	45007.9	42714.8	47151.9	47022.4	41596.3	38504	18586.1	12683.1	44210.3	17524.7	37545.7	46093.6	36763.6	41557.8	15491.2	46679.5	56845.2	10750	19967.9	16050.1
O95758	PTBP3	Polypyrimidine tract-binding protein 3	13222	16154	17569.3	11993.2	16840.6	12751.2	11182	11856.7	14091.5	11549.9	16904.5	16858	13205.6	13277.4	14760.1	22486.4	9810.71	13223.4	12219	25235.8	40141.9	27485.9	23732.8	28538.4	17278.4	14298.7	13295.9	10802.2	16478.6	17168.8	17304.5	15400.7	21966.3	27528.3	36364.6	18711.3	37643.3	12466.2	17698.2	19569.7	17939.3	37956.2	12100.1	15522.2	30010.8	27656	22421.6
O95777	LSM8	U6 snRNA-associated Sm-like protein LSm8	28792.4	30717.7	23753.8	34123.4	25321.8	31291.7	35130.8	26111.8	33037.3	34830.1	32018.7	34636.9	34577.6	32491.5	33331.9	50318.8	35667.4	36413.5	43662.5	48043	65604.7	48131.7	35272.6	28171.1	27107	34293.4	28420.5	32792.6	28626.6	34168.2	29136.2	27517.2	30321.5	25685.6	27022.4	24044.7	26002.8	29230.8	26628.1	32407.6	27123.8	25969.2	23211.9	30010.1	31117	26988.5	33710.5
O95786	RIGI	Antiviral innate immune response receptor RIG-I	4856.61	8959.29	8040.55	10132.5	8029.72	12042.9	12333.8	8094.53	8759.26	8053.56	12585.7	11758.5	9587.81	12100.7	10216.2	13649	10692.3	8948.24	7921.94	15248.7	26175.5	21044.1	15232.3	25060.7	8655.4	5831.48	8311.76	12012.2	9352.45	10126.4	9887.95	6650.79	15808.2	4751.11	9977.61	7012.29	7477.77	10106.5	20492.3	8561.88	12184.8	5054.56	6807.1	8180.77	10374.7	7551.37	10761.6
O95793	STAU1	Double-stranded RNA-binding protein Staufen homolog 1	31709.9	29090.4	27910.7	17820.3	28157.3	19696.6	21721.4	24615.8	19485.6	22661.6	24107.8	22029	33251.2	26017.9	28186.6	36496.1	21881.9	24888.6	29718.3	22919.4	22437.8	21810	22472	24079.4	21346.3	20131.7	22416.6	29763.7	21617.9	27468.6	24516.1	22769.7	23949.6	29092.2	21858.1	23518.9	31797	16496.6	33263.1	23963.8	20581.7	31489.8	34651.4	33821	17869.8	18075.9	16374.4
O95810	CAVIN2	Caveolae-associated protein 2	537275	177940	84916.2	20025.9	24843.9	24319.8	28850.6	34053.5	28703.5	25249.9	21780.1	23461.3	27472.4	30429.2	26920.9	46321.6	19536.3	19012.4	23278.4	33583.8	32938.5	26633.1	38413.8	36066.8	23110.8	45041.1	18673.4	24934.4	31004	28785.3	12726.9	49522.8	32180.3	84035.3	64501.2	25290.6	73083.6	39123.8	24778.3	56612.2	42368.9	63178.7	41750.3	41780.4	49192.2	41975.3	48574.2
O95816	BAG2	BAG family molecular chaperone regulator 2	9241.35	13565.9	5487.91	6679.08	5517.52	8859.18	6613.08	7409.1	5378.39	6101.65	7005.05	5346.87	6737.13	4650.89	4603.69	11539.4	4867.23	5196.3	5833.85	11084.1	15073.1	13864.3	6719.27	18458	7245.8	8202.38	6123.66	7559.38	4674.75	7588.92	4805.62	7097.71	7873.92	11139.4	13617.1	6034.98	15677.2	9073.7	5484.98	11382.2	8240.19	16276.3	7208.93	7632.32	8029.54	9078.98	9761.23
O95817	BAG3	BAG family molecular chaperone regulator 3	69210.9	51942.9	29551.2	47163.1	56282.8	78948.9	63954.7	58742.5	42388.9	53283.7	57062.1	49655.1	62224.4	45694.7	65541.9	65694.8	38510.6	40805.9	39005.4	66156.1	61033.8	54863.4	52908.4	118505	35667.4	29847.9	30556.1	41549	40646.7	35482	32089.7	56001.2	60735.9	37200.5	38345.5	38262.4	44494.6	28307.9	49689.1	38352.6	36353.8	39494.3	64163.3	52878.1	27761.3	25008.7	31586
O95822	MLYCD	Malonyl-CoA decarboxylase, mitochondrial	17010.4	17065.1	32259.5	35001.6	33950.9	26468.4	24571.5	30018.1	30666.9	27189.5	19659.4	21627.3	20708.8	25318.1	30002	9227.42	33683.2	32915.2	28607.2	51661.9	60240.3	38628.6	41321.4	64596.6	49876.3	39465	33774	27846	38755.4	30359.1	31867.2	36269.9	20204.6	24682	22941	41825.2	10633.9	48933	33984.6	31959.3	46550.6	24823	29049.5	19573.7	29748.1	32475.8	25260.6
O95825	CRYZL1	Quinone oxidoreductase-like protein 1	12466.2	19157.3	24453	19038.3	19340.2	23554.1	20762.6	19688.4	20754.1	20379.5	19552.4	16832.7	18302.4	20660	20914.2	18755.5	19081.4	23093.4	19248.7	46747.4	52582.6	35618.3	30862.7	40147.8	17258.2	15726	18876.3	19411.9	19397.5	18190.1	18860.3	14564.8	17634.9	15188.6	16197	21216.2	15725.7	13639.8	19713.3	14374.4	15791.1	17172.1	19250.2	15684.5	15854.6	16243.5	11350.4
O95834	EML2	Echinoderm microtubule-associated protein-like 2	29169.6	31940.4	29647.1	36934.7	29466.8	32752.8	23847.8	26192.7	26207.8	25086.4	29858.7	24759	22425.5	37150.2	32830.3	33325	28385.6	25794.1	24979.1	46337.7	113113	22233.1	32123.4	52241	26979.9	28120.5	29717.1	19758.3	29461.6	27196.1	26320.4	23079.8	34073.8	25932.7	39204.5	29312.6	35765	18129.8	22003.8	28657.8	29024.6	30612.7	19013	21131.9	44008.8	49194.1	43043.2
O95861	BPNT1	3'(2'),5'-bisphosphate nucleotidase 1	50485.7	109142	84014.3	61976	75433	63365.9	39890.9	58456.7	45731.7	47559.1	53326.6	47747	52121.6	72800.1	68062.5	54873.5	43954.2	54221.6	43560.3	79901.8	123531	82805.1	87977.7	100666	86260.7	75876.5	82035.6	42421.2	67233.5	52517	58382.8	62704.4	75476.4	78231.2	77865.8	77966.6	70991	67660.2	66821.9	64089.7	74360.5	76375.1	63429	44274.1	66840.1	69149.7	66888.2
O95870	ABHD16A	Phosphatidylserine lipase ABHD16A	6628	4987.77	16793.5	15794.4	16755.3	17306.4	23809.4	17764	22213.6	20682.9	21700.7	15775.2	16448.3	14546.3	16929.8	12151.9	24582.7	20336.5	21678.1	36098.8	61069.7	18265	15771.1	56363.8	16171	15931.2	22083.6	28596.3	23113.6	25746.9	22701.6	16813	14434.3	16399.4	16992.4	18323.4	14757.2	17179.7	18784.4	14709.5	17036.5	18020.7	16506.2	12767	16283.3	17485.1	15589.6
O95881	TXNDC12	Thioredoxin domain-containing protein 12	61302	40035.4	23749.4	21391.7	23582.3	23811.7	18521.3	23072.3	19147.2	25912.8	19844.6	24091.1	25648	20557.3	22967.6	41145.6	18968.7	23472.6	23405.9	19115.1	15742.5	24797.8	22174.1	30874.3	26152.5	19812.8	26976.8	21054.4	21471.3	22466.2	20863.1	24514.9	28635.7	29271.9	25404	26387.3	29663.5	18906.9	25883.6	30632.4	26487.8	41468.3	28410	31347.2	22440.3	18440.4	25901.9
O95954	FTCD	Formimidoyltransferase-cyclodeaminase	13030	34226.1	109058	123625	140168	64474	112388	112377	148484	106241	114725	105292	106141	101500	103323	22269.3	119218	176680	148524	130756	163534	91189	106392	77973.5	105637	108112	147936	251184	220274	154320	236822	99230.2	69572.5	8789.1	1045.39	80685.3	1801.6	102743	197194	33766.2	134002	1518.67	128431	120630	3158.4	8440.34	3359.93
O95967	EFEMP2	EGF-containing fibulin-like extracellular matrix protein 2	24291.9	24836.2	14545.6	15432.4	13717.4	8899.83	18040.9	15455.9	21602.3	21730.9	8287.5	18054.6	22316.4	12762.9	12568.8	29842	10966.6	12293.5	10423.8	29979.4	23186.2	19857.1	20400.6	27087.6	20810.2	8413.33	29409.4	12872.9	9847.19	13071	19970.4	9629.34	39719.2	7903.18	9621.98	10455.9	22839.1	16626.2	9453.76	18791.5	10460.1	6955.18	9107.51	12424.9	7102.11	12886.3	16752.9
O95989	NUDT3	Diphosphoinositol polyphosphate phosphohydrolase 1	33979.9	50877.1	45050.5	31207.7	33544.5	34632.6	23464.4	28049.9	25529.5	21652.5	25876.6	30354.1	29186.5	40399.3	38503.6	40475.8	18878.3	26578.9	27666.8	66229.1	68650.3	48862.7	42486	61133.6	28789.7	30710.7	25558	31677.7	23538.2	27839.6	30452.3	22943.3	42923.7	29707.3	57278.8	28527	33138.9	29495	23022.4	42072.6	32370.2	35608.4	40569	39565.3	31840.4	36722	33257.2
O95999	BCL10	B-cell lymphoma/leukemia 10	5640.83	11125.3	10327.6	6698.6	7961.76	6246.08	5822.91	7778.79	3853.07	8321.85	7106.63	8453.37	7500.65	11285.1	9482.73	23112.5	3093.74	12731	4543.72	18512.4	22194.3	10033.1	8875.61	27383.3	7432.64	10392	8496.07	11417.4	8303.77	9981.09	12724.6	10502.3	10516.5	8829.71	5817.66	11611	15687.2	8382.26	10882	10073	6568.58	6734.83	9738.08	10214.8	14165.9	6445.29	7539.44
O96005	CLPTM1	Putative lipid scramblase CLPTM1	6128.47	8813.8	21771.5	53839	37736.6	43047.9	75073.4	46218.2	55163.5	52439.9	53676.7	37140.7	40718	33663.5	35661.6	14783.1	69734.9	51305.5	60699.1	94831.3	132462	43592.1	40639.6	60554.3	42608.8	31609.9	51135.1	140481	60331	89405.7	71328	36677.2	24664.8	18825.7	17461.1	42590.6	14277	29619.8	49293.6	17296.2	27091.6	15008.3	50958.4	36350.3	22473.6	21611	20583.8
O96007	MOCS2	Molybdopterin synthase catalytic subunit	4376.92	8783.45	14001.8	13795.9	10211.4	9792.29	11379.8	12622.2	11590.5	14066.1	11843.4	11485.1	15472.4	17546.1	14151.6	6722.75	13615.8	12681.9	14224.9	15561.6	49112.9	13587.9	14615.1	13762.9	9296.38	11281.1	8858.14	14223.3	10833.2	8115.96	9844.99	15789.4	9948.94	8826.58	7031.81	12242.1	11250.3	11153	14652.7	14966.1	10007	10067.4	14236.9	17803.1	7439.86	10158.2	7759.78
O96008	TOMM40	Mitochondrial import receptor subunit TOM40 homolog	73654.6	44579.3	43205.7	52947.8	53825.5	52158.5	51761.2	47762.5	55642.3	56217	57272.2	52998.4	51770.8	49150.3	41984	36972	58154.4	49316.1	55408.2	61401	86881.6	45157.8	52949.2	61385.8	54125.6	63384	53963.9	47320.2	62220.6	48211.6	59720.7	54317.5	45008.4	70282.1	52220.9	58860.3	64626.8	59662.7	58112.3	50598.3	51308.5	75850.8	50843	39497.4	61067.7	57036.9	48338.9
O96009	NAPSA	Napsin-A	3480.1	14662.7	77510.8	53963.7	49473.5	32351.9	44391.2	48732.5	88211.2	32999.2	46452.3	47464.6	58781.7	46135.6	39769.1	39465.6	80797.3	100445	62093.6	126509	116667	59541.6	28211.9	154331	78427.5	51458	42428.4	81720.6	77796.3	68921.1	40573.5	142946	40318.3	24790	2368.1	49181.5	6143.32	90778.1	68455.1	34936.2	91227.4	4051.79	44841.5	60069.6	5780.39	12097.3	15524.9
O96011	PEX11B	Peroxisomal membrane protein 11B	4404	9495.91	13138.7	14120.9	14595	16727	19258	16791.7	18201.4	14284.6	18227.2	14175.5	13966.9	12870.7	12117.9	10137.3	17733.6	14157.7	16128	24073.8	12017	17094.5	17039.6	17369	17313.7	11548.4	17154.7	31347.4	22980.1	24835.6	17390.2	13785.1	12367.6	11911.1	9065.86	13746.9	8892.56	10307.8	16523.2	8687.19	13441.3	9095.5	14965.5	12316.1	11242.5	11078	7543.26
O96019	ACTL6A	Actin-like protein 6A	12731.2	13316.5	9694.84	12639.1	8511.45	13707.9	14145.9	10686.7	10205.7	10812.3	11266.2	13875.4	12404.8	11563.9	11024.4	20689.7	13206.5	12733.4	10835.2	18200.6	31807.3	16045.7	13198	27557	9102.84	11718.4	9377.12	9998.77	8500.15	10065.6	8948.81	8422.54	12669.2	16090.8	13436.7	9328.11	19890.9	10595	9330.6	12323.4	10596.6	17162.1	8997.61	10068.1	14113.3	12183.6	15277.9
P00167	CYB5A	Cytochrome b5	1.28795e+06	789027	1.70242e+06	2167568	2.0177e+06	1.3607e+06	1.92102e+06	2.16772e+06	2.23975e+06	2.20135e+06	1.5321e+06	1.60273e+06	1.73776e+06	1.60914e+06	1.77421e+06	514214	2.87538e+06	2.5098e+06	2.88936e+06	3172774	2.58636e+06	2.03004e+06	2.19699e+06	2.02401e+06	1.94553e+06	1.35924e+06	2263672	2843106	2.22252e+06	2.56055e+06	2.20183e+06	1580397	895975	849282	668513	2.01242e+06	459932	1.23336e+06	2.06245e+06	1.08332e+06	1.47452e+06	633124	2.53235e+06	1.58609e+06	626283	700443	680868
P00325	ADH1B	All-trans-retinol dehydrogenase [NAD(+)] ADH1B	12089620	2.04331e+06	906709	291803	285453	323768	315048	193198	214136	301608	124650	203653	274229	276488	263322	555286	138974	119592	182039	200874	364377	247154	296587	801803	374422	503588	264335	179319	208043	116746	208215	268978	738108	838378	1.47537e+06	266465	1761566	567868	241763	724870	580682	1.35726e+06	269057	292851	875914	1.06631e+06	863573
P00387	CYB5R3	NADH-cytochrome b5 reductase 3	473962	140111	174503	178212	163243	173386	149813	158303	153991	159714	168079	144266	152122	146841	156570	171324	168649	146978	132867	397908	490643	305755	260171	391061	198513	180659	186610	191342	175998	163102	179973	152104	189346	156216	133474	189546	164469	171422	180172	138539	157623	155751	185556	142451	81675.6	160468	141719
P00390	GSR	Glutathione reductase, mitochondrial	100352	159623	158897	95688.9	160472	85961.5	73359.8	104230	93961.6	91719.6	87701.9	88605.7	114587	156803	122724	113327	82675.1	118172	93273.6	24366.9	50984	36989	31835	39771.7	98187.8	95755.9	124598	93723.2	131875	105123	135847	118521	112225	108240	94418.4	138900	111791	85992.7	131129	110231	109489	123333	121367	116295	69418.6	69827.7	68107.2
P00403	MT-CO2	Cytochrome c oxidase subunit 2	418754	721545	1.7214e+06	3.07747e+06	2.16216e+06	2.54879e+06	3341848	2.58829e+06	3.46097e+06	2.84851e+06	3222938	2.20607e+06	2.06545e+06	1.91037e+06	1991013	525039	4.03173e+06	2.71523e+06	3856403	378302	192526	461668	890544	783979	2.16492e+06	2.50379e+06	2.25061e+06	5.78279e+06	3.00806e+06	3.70607e+06	3.33717e+06	2.72595e+06	1.33732e+06	2.85069e+06	2.16461e+06	2.38721e+06	1.21812e+06	3.84408e+06	2.32783e+06	1.93122e+06	2.09329e+06	2.67764e+06	2112606	1.48061e+06	3.0774e+06	3.36236e+06	2.84574e+06
P00414	MT-CO3	Cytochrome c oxidase subunit 3	12341.8	16926.2	26813.9	51414.7	36754.9	32922.4	76077.9	41798.9	57155.1	53984.6	50448.7	38437.3	44512.3	33940.8	34206.4	9441.28	50434	49639.3	45967.9	189094	457594	93880.8	126446	93498.5	45868.8	48764.9	51413.1	151256	49182.2	100028	87426.9	42824.3	25048.9	56926.5	36331.3	46864	37970.4	59877.4	49099.8	49459.5	35902.6	48509	50233.7	45824.8	38508.9	60918.7	34998.6
P00441	SOD1	Superoxide dismutase [Cu-Zn]	2080473	2.62458e+06	2.08451e+06	1.13647e+06	1.75828e+06	1.14028e+06	1.44464e+06	1.52068e+06	1.45397e+06	1866903	1365471	1.46037e+06	1.9723e+06	1.87615e+06	1.73508e+06	1.13156e+06	1.36308e+06	1.85216e+06	1.94364e+06	2.31792e+06	3411710	1.29377e+06	1.42881e+06	1.6808e+06	986727	1.20548e+06	1.16148e+06	1.36972e+06	1.17848e+06	1.35645e+06	1.20005e+06	1.28115e+06	1048976	779959	579255	1.37182e+06	746130	933368	1.72933e+06	1.50638e+06	1.43634e+06	1.21373e+06	2.24782e+06	1.80085e+06	744050	533803	799479
P00450	CP	Ceruloplasmin	1106711	277711	81583.5	173051	42690.3	182939	58999	147498	33567.7	50831.1	74100.1	40303.5	73438.3	50512.6	111994	142568	43413.2	62653.3	52462.1	117254	164440	66806.6	94296.8	232494	67129.2	28096.7	34788.8	24553.8	28443.5	28016.3	31053.2	22049.3	89843.7	30041.6	84904.6	35106.6	56066.3	24454.4	33513.2	68404	55261.9	83081.6	110423	57272.3	23056.6	75037.7	37808.9
P00492	HPRT1	Hypoxanthine-guanine phosphoribosyltransferase	96519.4	289529	189254	87603.2	99603.2	86678.9	78122.1	89987.6	70963.5	88249.1	88103.8	79875.4	86236.5	113553	96827.6	100085	92216	104810	93923.3	120498	163793	97359.1	90807.2	182804	71783.5	85669.6	67955.8	69139	87633.3	77462.6	76051.2	80955.5	105571	106638	168389	85866.8	118305	95108.1	75512	118002	93795	133106	96997.8	73842	112254	121128	101422
P00533	EGFR	Epidermal growth factor receptor	11171.3	7491.37	8338.54	8212.87	8206.55	9834.29	9105.52	9702.78	9864.53	8879.47	10527.4	9645.3	12064.9	8661.09	9369.18	13781.3	7522.08	8058.88	9304.4	15173.7	24237.8	15682.9	9508.27	16705.8	6280.14	8508.4	7963.87	9734.09	7981.46	10451.2	8721.23	10475.4	9889.58	11942.8	17120.4	7127.19	11732.7	11833	8556.35	10738.7	8920.21	10468.9	6806.14	10061.1	13461.4	11308.3	12841.2
P00568	AK1	Adenylate kinase isoenzyme 1	205592	291512	165277	44797.2	80718.8	55219.2	36066.2	76789.6	35325.5	50832.7	43827.3	42844.1	57936.8	61464.3	76626.8	78861.6	44225.7	63632.8	43457.3	96349.6	230667	59413.1	63858.9	156372	56657.5	73752.3	43710.8	52969.2	40909.9	39969	51948.5	91489.4	89553.1	135031	109752	60773.3	133599	68652.2	62176.1	100696	81179.6	165660	103860	77641.2	104323	81336.3	82730.9
P00734	F2	Prothrombin	742070	387887	163673	119286	59291.6	48979.3	39034.7	159900	31569.8	43768.8	35187.5	30395.2	61735.2	43247.4	81841.4	74071.3	32520	61882	36289.2	96769.5	91858	52339.6	80371	159467	66722.7	50604	25837.9	38500.5	60549.1	32302.3	54590.2	51279.8	83512.5	81516.7	213265	58829.9	109303	39373.9	38171.6	70025.7	65453.9	232009	132749	53494.7	67546.8	95630.9	46379.6
P00736	C1R	Complement C1r subcomponent	79552.9	79117.8	20757.3	22484.8	12510.1	16408.7	9899.45	21761.3	8343.99	11022	6600.46	9758.43	16364.6	6759.96	23451.9	28666	11933.3	12605.1	9463.74	11788.2	20635.9	16606	25969.8	28993.4	7975.56	7289.87	5343.48	4447.97	4250.29	3046.12	9697.02	8785.34	25192.2	14808.4	33164.9	9174.11	25869.4	10299.5	10095.1	24755.4	15611.6	41935.6	26214.6	14699.9	12530.2	21737.6	16922.4
P00740	F9	Coagulation factor IX	136174	76972.3	116607	222332	149860	230290	143003	166377	157234	122714	197413	210574	124081	129735	137119	284873	136839	115121	114241	188914	212690	134985	107809	334943	135051	107750	99168.4	177495	145080	69454.9	102681	78119.8	188508	73160.5	275656	166385	188910	119116	96601.8	142544	123973	84678.8	159970	207735	130259	122261	120101
P00742	F10	Coagulation factor X	209838	45390	21350.9	31681.4	8968.88	28609	13056.9	34341.7	8733.27	10723	7753.01	10084.7	12671.2	11134.5	12703.2	15176	11925.5	13884.4	8840.26	32692.1	29013	22643.2	23247.4	30688.9	8647.29	10029.8	8003.5	14915.3	14259.5	2933.3	10428.3	6433.58	18419.6	11801.2	33220.5	12013.9	19499.4	8177.61	9425.71	12282.5	10488	30085.3	31653.9	15139.8	10724.4	21449.7	9385.98
P00746	CFD	Complement factor D	169238	117886	108976	26553.6	64195.5	25068.4	33459.5	75090.8	50103.1	27937.3	16148.4	34077.8	40082.6	42664.5	51959	29464.5	71816	123224	16867.3	175644	82237.2	106033	65605.3	202370	18386.7	70306.9	35586	50002.8	102557	12513.2	26913.4	35543.5	69292	10371.5	9783.51	160603	29684.5	5963.69	90733.1	14404.5	34624.2	24787.5	162358	105978	4518.33	7674.96	10841.8
P00747	PLG	Plasminogen	1297887	599377	177554	252215	102283	228657	105436	313175	81823	96438.7	71666.3	74024.5	125332	97827.6	158368	161859	77652.3	124617	80646.3	111721	80251.6	64993.9	98480.2	178926	134150	93346.3	59960.7	85328.9	114403	65923.6	92187	78488.1	171667	133961	254828	113889	170711	73593.8	78116.9	124712	111347	280504	254797	116797	90946.9	147979	69488.2
P00748	F12	Coagulation factor XII	198459	66562.9	31091.5	70980.6	20168.6	26257.8	39088.2	50766.6	38518.4	20645.5	29611.7	13960.5	28698.2	31615.1	24861.2	23659.3	15655.6	55370.2	28189.7	14340.6	44057.5	34922.7	58299.8	33174.7	17707.3	43503.1	21765.6	15798	38819	2482.44	30931.6	27605.9	26813.5	33307.5	42908	32625.4	29902.5	20874	28331.9	19592.4	34806.2	83228.2	114405	16674.6	23111.9	44716.5	22159.5
P00751	CFB	Complement factor B	2.08665e+06	376098	123307	237322	83425.8	225395	100387	290371	70466.7	84751.6	124389	64274	98495.5	71389.1	176484	188792	71355.3	108588	77529.2	154450	167125	77702.3	203971	231080	54814.6	58382.6	36458.1	59986.6	76416.6	31824.3	65180.1	34565.5	175988	40782.5	106043	59330.1	102030	30518.4	100185	88290.6	107313	111052	177349	118246	20276.6	88276.2	47705.8
P01008	SERPINC1	Antithrombin-III	1.01041e+06	570464	173123	285792	110533	396516	189567	332288	104129	95813.5	54954.6	77108.4	149571	66309.4	122350	91805.6	79321	278334	90648.2	193393	108912	80357.1	104249	174064	426074	384589	121647	385798	442109	305192	209744	322148	561927	693875	1303345	322102	1135672	324849	183073	770096	411484	984790	646308	504120	741732	887702	503391
P01011	SERPINA3	Alpha-1-antichymotrypsin	5119391	996757	382697	457927	210965	756429	531136	708138	234192	237934	457815	144494	261259	196230	200218	325989	222737	308610	244321	292609	268922	177814	377991	593066	412791	131357	169535	230562	362696	537093	177555	165343	385991	130661	507333	111639	266325	140296	182736	216117	193977	235123	343749	244666	152061	436804	143520
P01019	AGT	Angiotensinogen	748561	540454	172254	275665	113040	115762	138334	179088	74245.6	87421.2	73859.1	83496.1	97662.3	78997.7	112342	96818.5	109111	146337	97056.2	57265.5	10700.5	50139.4	81813.9	81616.9	116034	91500.5	83489.1	184839	200589	144645	113495	75055.3	124866	77684.2	272537	106137	105484	100960	69909.4	66461.4	102085	141571	146692	80910.6	88085.2	124327	51377.3
P01031	C5	Complement C5	156495	123110	60072.3	155578	66569.6	212874	70893.5	114136	45989.3	60500.1	50466	49796	77435.6	40924.7	71805.2	92884.1	51556.5	46658.5	38369	80278.7	53163.8	52373	96700.2	160336	50928.5	24419.1	42270.2	37464.9	51327.3	33444.9	44388.4	19152.9	123040	20035.2	112034	48294.5	47292.8	25954.2	33203.3	48143.2	39060.5	46821.9	56038.3	44170	39111.8	80696.6	56848.9
P01034	CST3	Cystatin-C	125494	56868.5	71257.3	14592.5	28509	12901.1	16930.9	33885	19375.8	10771.4	7766.06	8695.57	10695.9	14964	24083.7	14126.5	22971.3	71392.2	9854.41	84644.1	74822.5	27906.9	41574.6	104349	16220.2	28916.3	37180.6	55139.4	91442.8	16962.9	19936.4	36221.3	52767.6	11128.5	14171.2	101412	28516.1	8383.1	52007.9	17610.7	24548.8	24045.7	110353	70399	8386.32	10469.6	7501.86
P01111	NRAS	GTPase NRas	60175.2	70632.3	73159.3	60933.9	58998.8	51441.6	58984.1	63744.2	56959.4	63240.9	59475.5	58411.5	73696.8	60751.8	59607.2	63677.7	54347.2	55611.5	66141.2	32023.1	129731	26660.3	38547.9	26160.8	62568.4	69378.6	64660.7	77716.2	72028.5	70062.4	72780.2	59102.2	62649.2	64541.3	67362.2	69129.6	56931.9	66912	76771.2	57260.3	61651.1	54749.4	53589.7	84623	66903.7	69553.4	64914.8
P01116	KRAS	GTPase KRas	25570.9	29334.8	32619	18930.3	15795.6	16796.2	17140.7	20523.3	15609.8	20384.7	16853.7	16406.2	24979.7	22143.8	23694.8	21227.5	17429.1	14914.9	21497.9	20114.4	20677.6	17428.7	20691.9	13583.3	17149.4	22485	20064.2	18265.9	22076.6	17404.8	18558.8	19133.8	22017.1	35771.6	21024.3	18236.9	25456.6	21378.9	23547.1	18745.4	19549.8	29563.8	17369.9	24672.5	25782	29194.7	24383.4
P01591	JCHAIN	Immunoglobulin J chain	591113	589870	443284	136576	140298	1.38925e+06	726211	205620	106542	425357	116266	862497	1513370	110020	382060	6115863	253549	246085	165247	223508	313262	51068.4	250463	882240	75179.8	66342.1	82833.2	58531.5	71104	52401.9	129507	143450	1.25206e+06	127020	84120.3	106326	543159	125976	59036.8	858232	270286	918450	602686	220562	269746	455360	132919
P01700	IGLV1-47	Immunoglobulin lambda variable 1-47	3.07191e+06	520454	301320	135128	68110.8	166518	120891	191899	56324	95704.2	87206.7	82411.3	223329	52852.1	233988	497901	73937.9	187988	120707	114502	47307.7	81634.1	179118	268492	88174.7	54691.2	38167.8	31586.2	151621	26770	99821.3	43544.9	120354	38068.2	56841.7	51409	84892.7	43298.1	90828.9	149213	76440	208034	195458	95003.7	52670.2	64149.2	40374.5
P01703	IGLV1-40	Immunoglobulin lambda variable 1-40	2.99238e+06	756486	329931	270888	177550	469055	215389	270531	99835.5	171278	140116	155635	391664	879410	279931	644641	86692.6	278912	159074	82725.4	32454.7	83819.3	260265	283340	168982	102653	79531.7	65732.7	106588	69303.3	195694	77154.2	291442	96840.1	92562.7	94755	143672	65226.5	153911	345695	138791	246506	440848	235874	60310.3	80158.2	55058.4
P01717	IGLV3-25	Immunoglobulin lambda variable 3-25	782888	246195	72552.1	74033.2	23813.1	178814	52466.5	89178.5	14856.3	42570	30023.4	35063.6	75980.9	19873.3	78541.9	203875	17542.5	122333	28993.4	80582.1	116481	52539.6	86577.8	166862	31197	26186.5	13964.4	22512.6	23551.5	14101.6	46342.3	22598.7	52411.7	27745	38243.8	22880.8	34326.7	8429.13	31508.7	54881	11428.9	82095.5	78578.4	64892.9	13412.3	32094.6	16890.1
P01721	IGLV6-57	Immunoglobulin lambda variable 6-57	187876	126255	47340.5	10532.1	15344.1	26211.1	23419.5	91020.5	2089.87	21529.1	22697.8	27729.5	33757.2	12933.4	35878.5	29358.9	17808.2	57768.2	19317.7	8131.1	44410.2	23402.9	27911.7	36011.2	4163.39	5347.95	10736.2	13753.2	12442.3	6002.49	25667.8	9776.95	27533.1	10466.4	12150.5	16824.4	16810.8	3267.27	23016.7	30495.1	16287.3	25311.7	49235.5	40382.1	8326.36	4521.88	12059.1
P01780	IGHV3-7	Immunoglobulin heavy variable 3-7	1313000	550033	256214	368276	114482	469259	104320	260986	73605.2	113024	89523.6	154661	312684	55866.1	286268	413205	84621.9	194516	107159	100716	36840.8	53405.8	121362	196006	126262	97248.3	47436.8	58872.3	61641	68334.5	234930	58205.9	192912	79665.6	43041.5	74404.5	107818	57299.7	96556.3	165019	97506	139711	417367	124612	59831.4	53459.6	60968.7
P01833	PIGR	Polymeric immunoglobulin receptor	20638.1	26512.9	39186.1	66119.2	36152.1	346212	123445	70766	50420.1	86058.4	152589	207539	319283	85274.1	77938.1	2.12987e+06	33923.5	40965.9	58477.5	62071.3	134032	107573	139592	268314	77105.4	51086	58198.4	31118.4	44376.6	86480.5	22325.8	69174	256620	25696.6	15504.5	75024.4	72061.6	78833	67255.7	170089	113698	39685.8	24483.7	100546	31459.5	145332	41181.1
P01834	IGKC	Immunoglobulin kappa constant	88262872	20134054	11201232	5957228	2.7443e+06	11459250	3.65445e+06	6.22271e+06	1.70257e+06	4.11324e+06	2.81184e+06	3.75703e+06	5.53828e+06	1.56245e+06	5.46489e+06	13847107	2.14122e+06	6114700	2893296	4.69419e+06	4.17427e+06	2.89679e+06	5.32141e+06	10838604	4.65106e+06	2.74125e+06	1.8418e+06	1.57725e+06	2.9314e+06	2.38717e+06	3047978	1.87257e+06	5.72128e+06	2096633	2.03492e+06	2260912	3.24814e+06	1.54881e+06	2.73068e+06	6409211	3.62586e+06	5.20076e+06	6.58372e+06	4296689	1.10532e+06	1.4626e+06	1.62511e+06
P01859	IGHG2	Immunoglobulin heavy constant gamma 2	35437448	12953942	5573165	4116456	2.23511e+06	6.66407e+06	1.57129e+06	3.60908e+06	1.00677e+06	2.50395e+06	1.39877e+06	1.98658e+06	3490361	1.25953e+06	4890052	6473972	1.09601e+06	2.77522e+06	1.61518e+06	1787043	704056	1.42057e+06	4.03147e+06	3.40562e+06	1584378	1.75242e+06	519325	510836	1.02867e+06	353752	2.32607e+06	990294	2391236	1.39556e+06	1.37758e+06	1.32199e+06	2.09007e+06	1.03925e+06	1.86622e+06	4313832	1.54229e+06	2.27918e+06	3584548	1.52505e+06	539325	560606	678811
P01861	IGHG4	Immunoglobulin heavy constant gamma 4	66090656	2.00151e+06	1.84736e+06	773654	40506.5	623205	375915	678775	50747.5	109818	431226	134475	88770.7	94938.9	133313	626000	25414.5	321757	251932	190694	49471.3	172156	205223	450477	353997	316551	41014.4	53098.6	100430	54199.9	80894	273689	97975.3	53209.2	450216	233041	94435.8	60900.8	997033	458712	248608	416338	2553659	355454	39329.6	55228.7	210917
P01871	IGHM	Immunoglobulin heavy constant mu	1.30815e+06	1.48758e+06	939635	84584.5	137764	270820	269008	396682	75503.1	195427	83614.2	125558	334960	86286.9	571418	917841	223641	281953	111480	154403	312200	426289	111613	418464	114448	136029	77935.3	104621	97483.6	104456	397113	375189	1.6978e+06	242421	232685	204073	671240	273660	137822	865771	306685	2351810	1.12524e+06	287612	583818	328830	408184
P01876	IGHA1	Immunoglobulin heavy constant alpha 1	16764019	6.92188e+06	4.57163e+06	1352217	2.11386e+06	4654916	1.21408e+06	2.04326e+06	509259	1.40428e+06	534952	1656632	5174713	490382	1.0636e+06	12584676	653860	2.9327e+06	900402	776304	1.34583e+06	699732	3210472	2.73573e+06	823872	521572	658253	409015	572826	689681	329890	968132	3341869	2.18353e+06	1.57425e+06	699227	3.6983e+06	553810	439863	2785134	1.51659e+06	4.78988e+06	3.0821e+06	1.25303e+06	1.2402e+06	2.20213e+06	643892
P01889	HLA-B	HLA class I histocompatibility antigen, B alpha chain	38685	142787	45283.8	38314.6	35248.2	48543.7	37727.1	62716.5	73021.9	59910.1	73158	76794.2	46765	52215.1	47826.5	77783	33054.4	32804.5	40981	54073.4	130578	78830.5	73154	177261	40481.1	39520.1	50986.8	25777.3	26026.7	38916.7	36748.2	31226.7	76315.4	37330.3	29943.5	36112.3	56659	56980.8	135402	35031.9	50523.7	30992.7	35473.3	40293.8	35763.8	68273	42172.2
P01903	HLA-DRA	HLA class II histocompatibility antigen, DR alpha chain	55859.3	83703.1	94779.2	98612.5	89137	114737	133680	98654.3	119039	93279.5	99095.4	169578	175673	78910.9	90303	236849	111244	96011.1	77550.6	50475.7	71303	53213.7	83871.3	172053	74548.7	76669.1	75096	47071.9	50230.1	85210.2	48750.2	35549.9	103200	110674	85084.4	71101.8	69451.5	65495.2	106393	68959.2	69007.4	66253.9	66631.7	55791	58441.2	104933	137478
P01906	HLA-DQA2	HLA class II histocompatibility antigen, DQ alpha 2 chain	72135.7	82023.1	71976.5	79563.8	77640.2	111599	102045	77148.9	98653.1	71822.7	84479.9	142291	135639	68428.8	71672.3	244834	81415	71075.8	57407.2	62179.6	80811.8	87955.4	87876.6	106127	80231.2	75245.1	76280.7	70235.1	48724.9	112847	53369.1	37972.5	118545	105769	81279.2	66571.6	71809.6	65029.9	98891.4	69671.7	53881.7	67497.9	49293.9	56990.2	39869.8	73870.6	88133.3
P01911	HLA-DRB1	HLA class II histocompatibility antigen, DRB1 beta chain	66037.8	152155	113835	86377.8	115301	103299	105690	66443.6	134279	68172.7	62530.7	129356	158852	63437.6	77508.2	248702	79180.1	79319.5	67801.2	33504.8	263218	70380.5	56535.4	97435.6	87662.4	119709	83609.6	53540.6	94115.2	110074	51182.4	112119	149118	125458	173708	76289	146990	84694.6	139467	102487	76028.4	147307	63045.5	44320.3	63029.3	129052	160347
P02452	COL1A1	Collagen alpha-1(I) chain	6642559	9412464	5.08585e+06	3.03785e+06	1.92195e+06	2.75803e+06	7641362	1.96734e+06	11016954	3006739	3.17326e+06	7.04797e+06	5.13394e+06	2179670	1.61926e+06	6527073	6.02158e+06	2.38039e+06	2.07924e+06	3.64182e+06	4567690	4.42643e+06	1648957	2.46372e+06	2.20108e+06	3129399	1.96232e+06	1.81795e+06	1.12199e+06	3111611	6684735	1.53011e+06	3381566	456004	3006843	1.24075e+06	643259	8517698	1.07248e+06	3.0324e+06	2313577	349442	2.07856e+06	5.8419e+06	5.45656e+06	4856273	7668541
P02461	COL3A1	Collagen alpha-1(III) chain	117076	121066	102112	178885	34580.5	139013	378561	77821.2	587425	131346	104258	469788	141274	87531.1	44236.7	187025	320679	67695.9	79257.7	481129	350358	553763	200512	308900	119396	152416	117935	75489.4	40354.9	154456	237605	47467.4	76983.5	17349.1	153629	48683.2	14870.1	534715	32354.1	57419.3	88016.2	14209.5	56447.6	138056	223899	268115	632787
P02533	KRT14	Keratin, type I cytoskeletal 14	700924	360871	411199	329855	356097	367242	406126	376353	384032	377950	475060	533999	543406	525234	384415	746758	272474	428556	376331	390350	262874	135181	131947	718690	618944	584537	733699	981193	557849	1.34767e+06	641405	737604	1.09056e+06	1.27265e+06	735357	579102	1.44407e+06	539648	801190	1109813	366032	582804	724112	424177	325332	471691	437380
P02549	SPTA1	Spectrin alpha chain, erythrocytic 1	104160	596364	251979	31892.3	146413	16409.2	36957.5	76928.6	16160	35632.6	9946.58	30168.2	40627.2	39231	110570	16892.4	57139.9	72356.3	20609	46806.9	47894.5	64151.2	64875.6	80808.8	15645.7	22592.3	24703.6	16992.3	13996.5	7101.63	21423	39598.2	28681.4	30193.3	126045	40457.4	58486.8	25234.4	35194.3	60540.1	34827.2	97383.1	186758	34051.5	45253.2	44916.5	25978.7
P02649	APOE	Apolipoprotein E	319872	348373	270197	379902	217661	403239	251290	263264	215196	224114	144453	208403	263666	188024	251686	184551	269531	298553	156523	310538	351335	256971	320437	440636	240262	141001	194791	235953	256205	260897	329384	122865	290834	125239	808186	226179	164527	158160	156955	123494	103834	418606	257341	213893	210490	417910	98441.9
P02652	APOA2	Apolipoprotein A-II	1.01515e+06	3.81276e+06	1.42175e+06	1.27206e+06	440491	136613	432615	1.44417e+06	281601	811355	303003	412474	537409	329884	750149	421023	531524	642068	549896	132444	52994.8	130226	262135	157830	278580	453507	136445	244833	328895	82213.1	255643	230231	320644	392082	1.27899e+06	259670	434212	311829	245625	403585	395517	2.62694e+06	695477	223824	465829	395310	379810
P02654	APOC1	Apolipoprotein C-I	66080.3	231221	85202.6	67450.7	27281.4	28338.4	35805.4	99017	18417.6	36832	20935.1	26306.6	40310.4	24955.5	47329.9	20284.1	40996.2	73786.3	37976.8	92017.8	120145	40539.2	55430.3	126351	43881.6	49121.1	43556	45185.1	45354.3	56398.1	56919.5	42885.8	47834.1	50102.3	288615	45791.2	63109	26751.8	32353.7	27741.6	30477.4	161939	66121.3	36756.1	53418.3	42869.7	52685.5
P02656	APOC3	Apolipoprotein C-III	524338	689882	388197	157270	189068	81886.3	243236	550695	124632	206772	58146.7	100590	213386	128302	221104	42940.4	257262	690157	162343	470152	383069	262391	220136	331181	74073.9	148870	63255.9	287020	295859	71911.3	120080	189118	97699.8	103671	880617	219995	193648	85347.2	177069	72266.5	147699	609777	554232	296748	231143	187387	118115
P02743	APCS	Serum amyloid P-component	737456	771535	363073	534974	387825	332186	485229	452530	485878	549069	241209	372600	277769	226284	395107	406315	111173	171852	160301	164178	39479.9	84685.7	141612	268875	158485	69960.1	156028	118462	139105	132015	72494.8	79577.3	991607	58216.3	275451	149345	111878	50956.7	166516	166692	132792	120996	498190	130263	127687	135578	89154.8
P02746	C1QB	Complement C1q subcomponent subunit B	391795	436596	154584	89537.2	50576.6	54103.2	45115	77767.8	17057.8	29723.2	14760.9	30009.1	40861.9	33343	73504.9	88399.4	39200.3	47900.3	17594.9	74068.5	73021.8	62925.1	115819	109399	37476.9	46449.8	29426.1	7479	25128	6878.19	20158.7	29253.5	157714	56558.3	136145	48908.2	110027	45946.4	45188.8	140385	82036.1	169620	56242.6	46928.3	44075.3	91997.8	56832.2
P02747	C1QC	Complement C1q subcomponent subunit C	356620	482966	208294	110589	65980.9	89686.1	78454.4	117521	37811.1	55076.8	26111.5	42874.4	63992.9	59346.6	97121.1	95230.1	49512.6	80921	27073.6	52155.2	95957.6	59949.9	114053	119488	61500.2	60320.4	44011.4	29349.9	40248.1	16956.3	32957.3	31632.9	174579	54989.7	204019	55601.2	85977.2	60016.8	62184.7	160555	100136	158471	84913.6	57519.7	67582.7	130620	88704.3
P02748	C9	Complement component C9	1.26486e+06	289715	112618	312131	137881	453295	134697	281032	141105	139548	187932	133105	178529	115084	160811	298207	141911	92064.8	87249.5	149995	257987	127492	317269	306778	200662	62949.8	119452	118841	208033	149604	99713.1	46343	414905	43375.7	153749	122091	72187.7	82413.5	86598.2	120403	116356	85458.6	117301	111729	65456.1	152118	117123
P02749	APOH	Beta-2-glycoprotein 1	1.98687e+06	881065	323683	288463	164769	109505	164632	358431	164439	166052	127795	163859	310033	135886	211529	260511	117002	353112	139028	278288	128532	206959	134203	239152	108285	145943	203651	268770	303280	79647.8	190636	178502	291307	197652	330685	303348	306420	119173	144260	168511	122950	516282	563083	331316	127399	156448	122167
P02750	LRG1	Leucine-rich alpha-2-glycoprotein	1.01856e+06	94206.7	18873.9	31882.8	8724.68	54304.4	13785.7	33829.9	5679.93	6348.21	17041.5	7799.26	15354.2	13745.7	22463.5	88211.5	5814.83	11388.2	7834.22	25456.1	34106.3	16760.8	27678.8	83057.8	12365	11810.7	8209.39	5234.66	8461.56	11044.1	7892.87	6839.51	45877.2	15551.8	19084.3	12190.1	23796.8	6358.86	11723.2	33633.6	18236.1	42826.2	25892.4	26144.9	6068.38	25268.3	12983.7
P02763	ORM1	Alpha-1-acid glycoprotein 1	19500708	2.26297e+06	808801	826532	457615	787600	624338	1.11827e+06	331681	290041	748188	260169	602641	437113	678392	1.95104e+06	378931	509737	376711	362350	956542	300859	1.00748e+06	89592.7	217074	284078	272571	333614	399203	150099	170378	303197	1.10361e+06	199679	776913	515915	316566	247682	522283	524107	612762	504100	1.15743e+06	450064	264088	575862	168527
P02765	AHSG	Alpha-2-HS-glycoprotein	1.67046e+06	2.11433e+06	412112	325474	227805	261309	193212	428959	178903	169092	108515	119287	301320	184582	287305	269774	218465	307384	216228	193046	261720	131062	261710	274378	272912	226703	101344	225614	303550	210522	268644	147000	350013	317834	274033	213702	193206	157565	154142	323771	265772	843458	473207	319411	87473.1	170236	139494
P02774	GC	Vitamin D-binding protein	4.26389e+06	2.22313e+06	717597	632334	203008	226948	208526	533389	125108	191309	146547	149036	263507	247199	326962	458060	137328	305830	186579	318505	506004	288347	470005	392603	244216	218694	120417	198880	337525	96675	241395	137702	399732	291404	464523	255064	305003	154543	204447	257339	310572	685332	555319	220051	150531	287173	117852
P02786	TFRC	Transferrin receptor protein 1	15044.7	19033.8	18715.5	16001.5	12786.9	19676.6	14249.9	19139.2	19482.6	13087	27630.6	14329.6	15465	12207.5	19552	14944.2	16535.6	16216.1	13410.8	28228.2	47223.1	17874.2	16111.1	32110.8	21388.6	24921.3	18872.1	21341.9	30696.6	14924.8	23364.8	26088.3	12312.5	13466	14894.5	16568.3	13277.9	25718.7	10909.2	10470	10412.5	11756.1	17927.6	23843	24155.4	16611.4	16376.7
P02788	LTF	Lactotransferrin	238085	307761	33384.9	87522.5	98778.2	143693	73786.8	184730	32565.2	301889	215175	410729	847557	73987.4	124658	2.73012e+06	63616.4	46859	41490.8	95376.1	66997.4	156474	121399	584078	125955	26839.1	51511.7	20288.8	29114.5	15512.8	27956.6	30686.9	187914	19711.4	71550.3	72892.9	159008	45865	16023.5	101579	34837.3	96925.1	71139.9	35687.1	48217.4	78218.5	25663.3
P02790	HPX	Hemopexin	20471832	5935908	1.77433e+06	2125622	975904	3.23052e+06	837910	1.86758e+06	585878	688335	715344	625116	1.25897e+06	927140	1535620	2.33078e+06	575499	1.25125e+06	793152	661224	737379	757187	1.15673e+06	872484	451369	610171	255437	840189	1.21395e+06	294911	641956	589885	1.54243e+06	458114	1.32774e+06	801984	870360	535891	636528	1.0595e+06	866817	1.41873e+06	1.89542e+06	889585	372661	793742	275636
P02792	FTL	Ferritin light chain	666714	96867.3	82518	76302.5	160713	63735.4	132219	49966.3	64438.2	70208.9	24341.9	49140.3	157262	122028	71669	211240	15829.3	129214	73347.3	6366.32	2940.03	5895.99	6014.8	2760.66	92687.3	16796.3	310508	130689	70016	214935	141610	57813.2	223626	90225.9	75211.4	92127.1	87915.5	46110	299926	93488.1	146170	105748	140702	45802.2	17553.9	46388.7	23658.8
P02794	FTH1	Ferritin heavy chain	651374	166582	88083.4	106839	142874	78319.4	137852	57347.3	76606.9	79233.6	47319.3	79215.5	155650	150342	115084	354197	23025.2	124675	100774	12302.7	12932.1	7583.57	3278.85	30014.9	51922.9	43449.6	237125	105552	66829.2	189385	125065	61347.8	227755	173350	165761	103581	219404	46596.3	206029	148143	171548	253411	112921	64720.4	56689.3	124215	75848.9
P03905	MT-ND4	NADH-ubiquinone oxidoreductase chain 4	13659.4	16705.9	29220.1	64507.7	46551.5	39597.1	94740.5	52945.4	81868.7	62299	66014.3	51551.8	54708.7	43667.9	44504.3	13855.3	90750.7	61978.6	68413	41620.9	51701.2	28108.7	36112.3	56796.6	51412.2	58594.5	51014.1	199022	56562.9	131934	102228	54178.9	26950.1	57558.1	30639.4	43843.9	34425.4	73516.5	58749	46678.7	42416	47698.6	62114.9	48492.5	46058.7	63170.5	61166.4
P03923	MT-ND6	NADH-ubiquinone oxidoreductase chain 6	28236.7	39235.7	62113.2	181254	132509	124090	223337	125032	181930	132990	164386	139603	136993	100918	111420	34241.8	158351	128653	172625	115256	237595	103429	150547	168416	127180	122005	126576	471301	114061	338098	200645	122903	68630.5	172649	90970.7	117573	100319	148487	143363	120002	95005.2	105314	129000	142871	115015	158801	129712
P03950	ANG	Angiogenin	51322.3	24097.7	19615.9	10026.2	14889	12979	11469.7	20705.8	21237.1	10857.2	13178.2	13417.6	16493.9	11434	24441.3	22340	16547	18608.9	8646.9	12072.5	14953.9	6382.9	7753.87	8440.85	19220	13721.1	28842.9	12940.7	29936.5	14933.8	18500.5	21971.7	61439.7	7550.55	6682.58	59774.1	19975.7	13381.1	32377.3	18950.6	20114.3	9211.59	26045.8	29045.2	5699.84	11134.2	13955.7
P03951	F11	Coagulation factor XI	56015.4	16420.8	10992.7	13238.3	8110.47	12460.4	12726.5	17347.3	9200.14	9371.26	10095.7	7071.2	9335.96	9958.81	10830.4	9248.77	9444.94	8045.29	11035.2	25461.6	13673.4	9730.21	13176.5	13059.8	6544.18	7192.87	5070.63	7179.98	7396.96	2597.48	9023.84	8616.39	13219.8	8382.59	12458.1	7212.77	15399.4	6414.19	6020.13	9038.23	8009.18	17696.5	11494.2	13250.7	7031.66	13003.8	7376.09
P03952	KLKB1	Plasma kallikrein	147561	60144	28455.2	42394.5	13518.4	18767.9	16127.9	42418.5	12071.4	16691.5	12345	13236	24389.3	19599.6	28231.1	23451	17329.9	23798.1	17592.5	29405.7	40977.3	15862.9	31710.7	25640	10749	14012.8	10187.5	14911.2	11950.1	7270.91	12147.1	13800.4	22038.9	28976.4	58864.3	12243.4	39716.2	13840.7	9728.39	20542.7	18482.8	59755.4	40416	15189.2	17639.9	24216	14788.2
P04003	C4BPA	C4b-binding protein alpha chain	394171	199862	57488.9	66492.8	35279.6	95445.7	48365.7	106714	21887.6	36445.7	33990.7	25957.8	65615.3	41952	79354.3	61914	27208.8	53771.2	25430	36867.2	32723.4	23046.8	70903.5	196227	28024.7	27034	20714.4	29234.6	18627.7	23621.9	29341.9	25597	97568.4	35445.7	90944.5	30037.6	69220.6	26947.5	32473.9	66335.2	56329	166318	114883	54407.2	40952.6	79326.2	42612.9
P04004	VTN	Vitronectin	4195411	1.74541e+06	834442	2.62084e+06	1.06783e+06	1.73056e+06	1.3032e+06	1.78014e+06	1.22773e+06	1.23722e+06	933298	1.16671e+06	1.5717e+06	827203	1079068	1.62529e+06	837440	1.08644e+06	766544	2.5477e+06	1.95828e+06	1.53575e+06	2164981	4.00419e+06	857387	620610	709970	1.11929e+06	1.28269e+06	897551	824915	565647	2680123	607538	2166967	943557	767846	614787	734655	903196	810184	804331	1.35071e+06	1.26378e+06	978072	1.14158e+06	809931
P04049	RAF1	RAF proto-oncogene serine/threonine-protein kinase	8905.54	10755.8	6715.95	6716	7741.33	9174.49	6246.08	6847.24	8670.83	7390.91	7372.19	6904.82	6309.8	7302.63	7211.21	6324.57	6297.82	5231.22	6116.34	9504.66	16952.2	7626.54	8119.71	15595.6	8562.21	8138.51	8497.79	7856.79	8989.83	8776.8	8318.11	8292.03	8620.04	7596.68	8345.78	7960.25	5983.23	7151.13	7415.36	7357.97	8328.23	7483.56	6063.85	5410.52	9398.79	11021	9716.56
P04062	GBA1	Lysosomal acid glucosylceramidase	18491.6	21396.2	15843	17119.7	18050.5	19382.6	15665.2	18013.5	16815.3	17042.8	16642.7	17583	17524.1	14501.5	16177.2	22006.3	16402.7	22722	17467.8	39104.6	48422.9	23398.6	21202.2	52816.2	35769	21497.7	39888	27335.2	26607.9	26426	27023.5	22384.6	27414.6	26162	24748	23466.1	25532.5	17943.8	23325.6	18477.7	21617.5	24538.8	28208.1	24610.3	22175.7	20458.4	22111.7
P04066	FUCA1	Tissue alpha-L-fucosidase	71272.1	75920.1	127684	136458	129011	91743.9	122856	74437.9	150343	96274.9	126455	91459	135742	92404.9	112715	90361.9	194544	194390	185900	87866.6	148809	137646	117850	78090.3	223148	106166	200341	150151	128160	182755	141296	94555	105539	136589	165563	79300.5	63730.7	92943.4	138793	98160	93208.3	89113.8	102168	126248	88478	127382	162234
P04080	CSTB	Cystatin-B	237733	316349	177112	93474.7	162090	146306	138874	161195	109128	112783	132452	155783	140595	108427	166428	295610	121316	81623.5	142399	105344	85749.5	103631	76776.9	96493.5	134187	122860	89130.1	93707.7	120202	87370.9	104803	137204	109009	106962	123538	74619.6	84570	138904	125754	176921	111679	247345	88090.6	135885	95756.6	81358.1	109846
P04114	APOB	Apolipoprotein B-100	254416	544436	274026	210970	110746	85188.4	69156.5	227315	35986.4	101492	34046.4	58635.3	138611	115360	199149	99037.8	73489.3	124809	67353.2	78699	80956.7	68542.3	179056	185150	73154.9	70600	67544.1	38665.1	51374.8	59029	64898.2	51695.7	114577	130588	476477	54088.2	177742	82996	70949.1	85304	106001	408328	182955	72462	201065	188214	153249
P04150	NR3C1	Glucocorticoid receptor	10462.4	7445.81	7204.83	5758.34	4565.82	7162.11	8723.65	6835.5	7714.84	5277.36	5888.34	8219.08	10074.3	7755.97	8704.7	13216.3	7500.93	6804.23	9546.02	14501.7	15238.1	9026.21	8176.29	17683.7	4222.57	7145.13	2922.87	7044.35	5328.56	5163.41	7667.97	5702.9	6911.08	7251.34	4748.64	5821.01	5556.97	5096.47	4855.1	7487.98	5538.79	6742.67	5570.18	7293.35	3741.05	5637.32	6929.07
P04181	OAT	Ornithine aminotransferase, mitochondrial	31100.6	38959.7	91282.1	69473	135290	99292.2	66828.6	91305.6	104536	105961	39737.1	121531	86215.2	83197.3	87006.8	20880.3	170188	85928.4	156065	207797	179785	104216	84293.9	131032	126406	117762	200132	119080	108032	67242.2	58570.6	68057.9	70914.6	28799.3	27928.7	144945	25090	154937	252779	30568.2	98919.2	22855.1	164603	90068.4	42976.6	41911.9	15129.9
P04216	THY1	Thy-1 membrane glycoprotein	87812.3	125923	138346	7969.79	35968.4	4826.81	8477.89	15208.1	13314.6	7315.92	10687.1	11683.5	20144.5	38891	37485.2	30980.5	15063.1	32844.4	8756.14	91317.5	95310.6	91866.2	153479	58203.7	16323.6	39353.2	8242.68	5830.63	53980.1	5006.42	27358.9	16355.2	38681.8	76996.8	52508.4	66006.7	40685.7	14911.5	44966.5	5541.42	46791.7	133188	19015.4	10372.4	14365.6	27914.1	31157.3
P04233	CD74	HLA class II histocompatibility antigen gamma chain	33345	45276	17642.3	26134.9	20940.8	62473.4	38957.2	26460.3	22657.3	27702.1	39890.3	49028.4	33352.6	19368.2	21969.8	87298.8	32852.2	20416.9	31014.1	53830.3	69775.4	98106.9	43880	107562	46769.2	23143.8	33389.3	24158.2	22729.2	37739.6	23557.2	18538.7	57743.9	30416	28715.3	31097.4	63598.8	26293.2	30355	35656.8	29411.6	43233.4	20153	31921.4	29605.7	48725	51541.1
P04259	KRT6B	Keratin, type II cytoskeletal 6B	491299	110030	147298	72251.4	48584.8	64818.6	107222	51191.4	64488	69217.1	62058.9	106944	99412.2	85658.8	86882.6	83254.4	70902.1	80282	70148.4	99091.3	40931.1	52602.8	38608.4	64146.5	170773	197712	370604	466076	254949	841196	234612	255074	415962	362527	144277	213490	678336	169369	602967	401634	63913.2	177020	268044	126599	21604.5	103862	93617.7
P04264	KRT1	Keratin, type II cytoskeletal 1	465583	126535	146212	64516.9	47752.3	67758.5	116017	56266.8	61137.5	44363.6	72377.7	88292.7	98036.2	108522	86360.5	84139.8	75241	87755.7	83486.3	137678	49314	54577.7	35868.8	122938	246227	230417	427564	539089	284224	975601	253913	264511	441470	476278	186849	211591	755026	153963	381810	414471	75082.7	150682	232917	117875	19925	96264.5	104105
P04275	VWF	von Willebrand factor	273158	83327.2	28469.1	22110.1	14657.6	37735.1	42994.5	37045	11702.5	19540	16690.7	24198.8	39206.4	16898.9	33870	145936	12881.4	16559.6	12755	16443.6	18236.4	24469.9	29018.6	42682.8	13673.8	20430.7	15857.7	8481.85	12103.2	8448.44	15786.9	45425.9	62717.6	18434.9	31979.6	6421.95	31479.3	29473.3	9720.81	56450.9	15569.3	32677	17998.2	27776.3	19262	31942.1	21783.3
P04350	TUBB4A	Tubulin beta-4A chain	9253.16	14245.2	16243	27386.6	27716.1	35526.3	26384.6	25322.7	31310	25900.5	21988.5	26512.4	22013	35104.1	29037.7	14876.5	29681.2	28057.6	31125.8	67018.4	133362	13180.5	26515.1	51076	21523.3	18160.2	18030.2	26957.2	31449.8	33363.8	28026.8	19601.3	21250.6	4435.42	18368	27723.5	4731.83	11070.4	21418.9	10774.8	15491.6	29903.6	17828.7	27745.2	35761.8	9483.03	10812.4
P04424	ASL	Argininosuccinate lyase	56167.2	114254	204442	200909	212556	186753	248278	205913	268316	210842	196361	184078	165641	202918	174404	59360.4	356350	315705	274407	406838	521121	258980	230728	515252	200353	196308	247836	313317	303035	322319	313585	191855	141666	51548.8	69370.2	188317	36457.5	163270	192564	132160	195003	38049.3	249103	194120	62667.8	75528.5	72080.9
P04439	HLA-A	HLA class I histocompatibility antigen, A alpha chain	240072	646234	211030	324389	235435	373518	276932	243281	218262	332020	276517	330652	281918	218491	264479	443117	202073	275984	302113	406744	509674	744103	265533	414944	226300	139118	199801	263304	143074	345805	205228	127794	335498	236592	318442	261534	219966	264907	490098	281990	200287	213919	250942	318049	268305	343377	227144
P04626	ERBB2	Receptor tyrosine-protein kinase erbB-2	5440.7	2526.28	11051.9	11462.4	12505.2	7897.02	11503.9	11595.8	11874.9	10312.6	13282.3	11184.4	11763.2	10623.2	10411.2	7549.04	12734.7	12054.2	13170.2	10494	24703.7	4802.66	10755.5	13879.8	9009.11	10751.4	10715.6	13632.2	10993	15898.4	10616.1	12218	8717.96	14134.2	11383.9	9265.8	14062.7	12382.4	10646.1	11327.9	9058.88	12580.7	10523.9	8685.75	12294.9	12509.9	16333.6
P04632	CAPNS1	Calpain small subunit 1	112176	290183	173045	177543	144891	215084	181908	156921	159092	175247	206209	186601	159994	167359	151743	187504	152989	176681	194155	162101	183231	129113	157998	210921	134756	149859	130880	135641	143030	156315	144249	136036	190098	169942	244416	127417	161617	184181	128951	201198	163295	204210	120391	142650	225372	258271	217704
P04843	RPN1	Dolichyl-diphosphooligosaccharide--protein glycosyltransferase subunit 1	118565	87519.1	106686	138107	119957	152112	152582	127737	145352	136624	157923	145357	125029	105808	106985	150155	154539	111795	148698	202688	333532	201637	169584	138792	147013	130454	165650	139145	140663	141075	145356	119035	131081	130275	138004	139732	130906	127849	130259	94639.5	131554	127816	100587	93137.8	120149	118712	148817
P04844	RPN2	Dolichyl-diphosphooligosaccharide--protein glycosyltransferase subunit 2	43718.8	37021.2	48123	94311.9	68890.4	103926	135782	70651.4	110362	93351.5	122415	99590.5	80028.2	64041.7	68651.6	83050.4	117293	80178.5	118450	83348.2	114457	88263.3	81190.9	95561.5	80814.8	72541.4	101348	148104	79892.6	120177	106789	72502.1	65749.9	65351.3	71787.3	73809.7	65591.2	85775.1	80605.3	63346.9	69287.7	53310.8	79328.9	71898.5	79950.7	79229.5	100840
P04899	GNAI2	Guanine nucleotide-binding protein G(i) subunit alpha-2	108139	68175.3	62799.9	65839.6	56107.4	63600.9	92099	55519.6	72480.2	65975.1	66655.5	81733.1	63172.8	48303.5	46864.2	98273.8	75238.1	52399.1	69615.7	51892.1	41757.2	75302.3	57619.7	43559.3	54313.7	66794.2	64281.4	76494.4	60354.5	75951.8	70118.6	46792.4	66506	57092.2	79926.4	47810.8	53117.3	73693	56438.2	53257.5	56723.6	50398.8	42272.4	54507.3	78554.5	80970.4	107538
P05026	ATP1B1	Sodium/potassium-transporting ATPase subunit beta-1	30647.6	173781	324927	461220	361711	382472	494990	470840	502500	484372	531803	339260	411661	397361	362475	83795.7	666105	501533	610914	141314	61666.9	147491	281834	258943	362854	533744	308513	695547	530654	551292	511842	508626	256942	935484	875491	456809	653933	768390	444747	525432	516555	911523	318123	363886	1.03351e+06	947672	705670
P05067	APP	Amyloid-beta precursor protein	7684.85	11918.9	14270.9	13627.7	13832.4	15820.1	14066.6	14969.2	15878.4	11948.3	13483.8	14464.8	16186.4	15516.8	14304.9	20349.1	17198.8	14436.6	12667.8	24196.8	59076	27485.9	19717.7	29298.7	11579.3	17423.8	15828.6	19559.8	14459.1	15466	14927.1	13979.1	20361.3	39220	52968.9	14874.2	39959.8	16523.8	15453.8	17127.7	15887.1	41730.8	13950.5	18806.9	35144.7	34476.4	32435
P05090	APOD	Apolipoprotein D	427739	428160	484237	325548	249978	371342	222118	468409	365234	272299	173209	299508	203445	251148	407692	100331	200516	311594	276632	419934	188026	307324	283945	524905	338606	277293	300588	295583	194953	888334	192435	452022	205601	230018	396871	251955	173309	133444	324924	167969	400039	227979	443099	357946	193397	243517	142386
P05091	ALDH2	Aldehyde dehydrogenase, mitochondrial	774620	845237	1.67778e+06	582350	719762	704672	515295	1.31569e+06	1.44805e+06	1.44357e+06	865880	847122	956736	590043	937047	316856	1.42263e+06	1.66532e+06	1.54233e+06	885540	1.17956e+06	549588	405338	292950	670574	1.29666e+06	1.42446e+06	1.48731e+06	1726377	1.47231e+06	1.85315e+06	1405255	323260	176520	80083.1	1.30749e+06	91554.1	1.09432e+06	1.42965e+06	328410	1298755	282537	1.51947e+06	543568	66263.1	353926	225850
P05106	ITGB3	Integrin beta-3	22137.6	29903.5	10445.6	11509.2	11618.3	17650.7	27321.6	21675.3	14998.6	18078.5	23710.9	23289.1	16917.2	11405.3	19401.6	18905.1	16286.1	12305.1	13791.9	24114.3	27906.5	34446.6	19328	24550.6	6403.49	8313.53	15886	12307	8818.95	9505.18	14199.7	8437.65	14983.6	4253.55	14506.3	14587.3	14670.7	4696.55	9883	8504.32	5086.75	11879.5	9794.6	9660.37	12446.2	11285.8	13498.3
P05114	HMGN1	Non-histone chromosomal protein HMG-14	32111.5	35010.2	18222.3	18820.8	19611.3	15770.6	26485.5	19262	18161.4	18876.7	20357.7	21213.8	23385.8	22977.8	23300.1	39222.6	25441	21786.9	22519	58228.9	99918	50121.6	32209.5	63374.5	19680.2	23027	13766.6	22273.9	19230.1	18446.2	16661.5	25770.2	19695	37948	33036	16115.4	49146.6	25607.6	17272	32116.1	19393.4	28069.2	18734.2	20870.6	20913.9	21671.4	27892.1
P05154	SERPINA5	Plasma serine protease inhibitor	7375.3	36352.4	64906.7	97343.4	109717	43006.8	78311.1	115183	81416.2	76257.1	72261.7	63727.4	137402	62727	76122.4	21431.8	102921	109215	82321.1	103926	107342	59597.9	61816.7	28643.6	44428.5	74553.5	82453.4	100097	111944	60132.5	73966.8	45961.7	66532.5	16552.2	33855.1	123218	22470.7	15328.9	90012.9	11834.5	32932.4	16490.2	171509	94051.6	17167.1	25578.2	8284.99
P05156	CFI	Complement factor I	705688	169788	58292.1	125803	51816.1	227443	87024.3	112907	50361.2	53248.4	79300.1	51017.3	74673.7	46106.4	86190.6	123801	45587.3	76916.2	67190.5	83085.5	106055	45163.5	59317.7	192170	33034	30900.2	36975.3	51480	47037.6	32474.6	38792.5	23920.6	71867.7	33445	65101.9	41304.3	50536.8	24252	44176.2	51812.7	48500.5	87729.6	111797	64456.7	26990.6	57078.5	27720.6
P05161	ISG15	Ubiquitin-like protein ISG15	18252.9	29861.2	5928.31	6870.46	6869.01	7073.03	4962.06	6028.65	3944.2	4262.03	5308.83	6124.75	5341.49	14341	7711.1	14935.4	2588.58	3112.11	3326.88	18199.3	15421.2	13060.4	5045.59	40045.9	8642.62	9990.38	6235.07	2786.49	5687.34	5315.01	7623.78	2732.64	39764.9	12988.9	17605.9	7256.13	12128.6	8091.18	54776.4	10765.6	47586.2	16083.3	2669.78	5602.21	11631.9	11759.2	14899.3
P05164	MPO	Myeloperoxidase	71895.3	74020.8	17028.5	15091.9	14756.5	15992.6	26185.7	38770.5	11678.6	24811.1	25479.1	42848.2	31516.1	18472.8	28372.7	200046	17755.5	8744.25	10197.1	12626.1	32460.6	5471.29	10351.3	10704.9	11300.2	5299.64	10156.5	12768.2	13374.8	8519.03	13666.4	9793.23	22462.4	5253.01	21200.4	8278.58	15790.8	10952.1	6031.66	11381.9	7433.28	13943	22348.2	8969.8	10064.9	8259.67	4969.4
P05166	PCCB	Propionyl-CoA carboxylase beta chain, mitochondrial	322207	255949	631305	795168	828775	696925	804344	733512	1.01831e+06	982776	801784	701076	657258	728102	701581	168580	957597	961237	992053	992623	1475468	563275	782334	830563	690888	736465	791505	1.03734e+06	893369	952691	1.10152e+06	790613	550431	411237	205976	934844	352497	710671	872614	680074	767294	319149	971162	872496	282138	364778	343945
P05186	ALPL	Alkaline phosphatase, tissue-nonspecific isozyme	9700.37	4547.76	10506.3	5852.38	6565.85	7044.34	9566.71	6705.17	6840.11	6667.81	7382.42	7857.42	4998.82	6598.01	7093.96	3441.03	7138.35	8631.71	6722.87	10129.7	8101.2	7973.8	4293.25	12453.9	4993.72	4766.09	4765.05	4401.84	3363.62	5643.3	5288.38	4493.05	3589.39	3098.36	936.563	7500.06	2344.7	2845.32	3762.72	5477.99	5994.64	3173.76	7432.03	8941.08	2710.51	2217.98	2226.02
P05198	EIF2S1	Eukaryotic translation initiation factor 2 subunit 1	38275	31257.8	26973.9	31965.9	28334.8	30028.3	32319	26770.7	32799.3	28978	31709.4	29130.4	26600	29447.5	24959	28508.7	30449.3	31276.9	29088.2	42828.2	64541.1	40450.2	30518	42829.2	31061	26954.4	32463.5	33816.7	30704.4	32485.3	32471.8	24718.3	29323.6	19115.5	24259.4	28199.8	26457.5	26755.3	30204.9	25944.3	25202.4	21586	26858.5	31368.6	27280.9	27279.6	25144.1
P05204	HMGN2	Non-histone chromosomal protein HMG-17	573785	470422	271769	149779	186895	149746	239240	218758	219235	213203	240029	267298	260643	244318	213713	517876	235266	186107	194639	305470	663264	21171.8	22260.7	41292	389134	471559	179621	222639	355166	312230	284749	562336	355557	742438	295132	309400	688450	259878	290613	690592	357358	497511	248970	368966	234298	155287	515986
P05362	ICAM1	Intercellular adhesion molecule 1	75687.4	63765.6	52786.2	72376.3	46244	104499	88640.6	67471.2	58803.6	74635.2	80805.2	81005.2	86262.2	63104.6	54994.4	143482	60308.2	51808.5	69276.2	71647.6	77856.6	73800.9	59521.1	101681	42515	47053.1	54692.1	57697.6	38062	66237.5	46486.4	38757.2	70371.3	53747.9	56643.4	48339.5	49403.8	31279.3	63132.9	42610.8	36998.1	64280.4	42658.4	53800.3	74291.6	64765.7	63141.7
P05386	RPLP1	Large ribosomal subunit protein P1	131496	120806	108551	87713.9	81981.3	100532	77807.9	58791.8	50969.4	66111.6	71581.2	68282.2	59709.3	62978.1	54047.6	58522.6	105824	98737.7	67590.2	135654	117873	74913.5	71574.8	316969	56767	54729.2	66953.1	57223.2	82172.9	82856.4	62581.2	45852.1	73703.5	42674	63214.5	41591.1	84642.5	37854.5	68205.5	58823.5	48630.8	96689.4	72813.8	59846.2	62175.9	67073.6	48037.2
P05387	RPLP2	Large ribosomal subunit protein P2	523833	301591	240506	198921	216624	264184	254227	211679	224701	255417	273392	309744	333702	234641	238192	474652	214468	193938	278858	318845	384621	317473	232181	469169	196584	202333	201516	237703	191922	227490	203228	223593	193569	200460	191191	190697	242462	178358	222115	262462	216447	310404	261585	304296	210861	156464	196722
P05388	RPLP0	Large ribosomal subunit protein uL10	137318	162444	116696	88691.4	103114	104922	58010.9	80746.2	73955.6	67270.4	77947	89042	82624.1	83027.1	90182.5	170224	68237.7	80437.2	64948.2	129025	132831	142719	115295	167181	125847	111003	125546	62977.3	108850	86311.7	98092.4	88327.7	131166	149093	142675	115149	145817	105901	98546	106433	112703	148197	78329.5	70550.6	136729	134448	127272
P05452	CLEC3B	Tetranectin	243027	93800.5	57398.7	48731.5	43320.7	49797.4	37928.7	72310.4	38423.8	53316.1	24842.8	35476.9	69198.7	48574.9	52474.1	61117.1	34569.5	37898	32602	87561.7	53516.6	70538.7	38520.3	95508.3	18471.1	33153.8	20554.4	28062.9	39619.6	12234.6	37453.9	22371.6	54148	22336.2	9057.26	43108.2	27453.6	14485.4	41349.3	33737.7	28249.8	30448.4	56591.1	59943.2	6559.88	16253.2	11615.2
P05455	SSB	Lupus La protein	52092.8	54863.7	44609.9	52201.6	45518.9	46219.5	45857.2	42637.7	46692.3	43782.8	46945.8	49059.2	42518.5	52958.2	49563.9	66100.1	47568.6	46287	47714.2	73457.4	110012	78338.2	59216.5	73252.4	45593.2	54304.3	46362.8	45312.2	40799.5	44627.1	46200.3	44986.9	52983.5	48323.3	55743	45368.6	59241.7	52700.6	45123.9	61608.2	47947	51420.6	38740.9	49352.3	56298.1	54492.7	64079.1
P05496	ATP5MC1;ATP5MC3;ATP5MC2	ATP synthase F(0) complex subunit C1, mitochondrial;ATP synthase F(0) complex subunit C3, mitochondrial;ATP synthase F(0) complex subunit C2, mitochondrial	133819	31769.3	110969	100151	108455	118483	92812.1	126235	186929	122831	156933	76726.2	116667	133680	108283	29668.7	115901	187278	144010	266958	195851	97894.2	79544.2	101303	116195	136421	190835	120994	166483	83657.7	242576	91055	142163	124611	56971.1	208966	149691	94864.8	204102	29639.6	74857.2	129049	41081.5	35813.8	37423.6	51462.7	25732.3
P05543	SERPINA7	Thyroxine-binding globulin	176050	216320	67326.5	83573.3	28783.3	82984.5	47313.5	91508.7	24265.4	32123.8	26814.2	30489.9	43701.2	36137.9	53464.8	39799.5	28017	25472.5	29278.1	72296.8	55028.8	47598.9	40568.3	92693.8	22420.5	22224.3	11889.4	13210.5	16911.9	6759.94	24476.4	10205.1	60786.6	17037.6	26670.4	14234.5	26086.5	12708.8	24238.2	30887.6	27813.8	42603.8	29208.1	26959	16588	33707.2	17194.6
P05546	SERPIND1	Heparin cofactor 2	363273	242280	83592.8	125599	50391.8	151343	55357.7	103828	59801.2	48318.3	32118.2	29680.1	53558.4	34059	52107.6	36039	34140.5	50451.2	36999.3	67241.7	72718.8	42543.6	71708.9	98752.9	35366.3	38314.3	29381.6	35720	59262.9	16471.2	43035.8	24882	56521.8	52360.9	192990	39005	66532.7	40614.7	29691.5	33601	41961.1	77669.1	87639.5	39224.1	69887	114625	51411
P05997	COL5A2	Collagen alpha-2(V) chain	146290	164769	63217.5	68801.3	49871.8	60907.5	105463	49386.2	136401	64502.8	63992	124399	111279	45718.4	33041.9	114953	78258	45204.8	42218.3	141841	81136.7	66672.1	46672.6	80826.8	40767.1	53972.2	42283.7	38995.5	23003.8	46887.4	92633.7	40219.2	86521	12379.2	39118.8	44097	19921.1	86986.6	28926.2	65409.4	48472.1	20647	51681.5	107656	62600.3	59496.1	109687
P06132	UROD	Uroporphyrinogen decarboxylase	32298.3	64652.6	62243.8	38321.9	43858.3	34521.5	36319.4	34786.8	43169.3	44995.7	30909.9	37061.7	38618.4	36678.2	40191	23661	42013.9	42683.4	40324.9	33286.1	66036.4	26392.1	32468.6	60889.6	41300.6	18470.3	38860.9	42404	31964.2	38562.8	39740.3	30455.2	29368.6	19246.3	29573.1	36878	17524.4	24826.8	34122.6	27576.7	28124.3	24243.5	44407.6	28071.6	22819.3	24618.4	18806.2
P06213	INSR	Insulin receptor	9017.18	8232.59	23535.6	33828.6	25473.8	21277.3	28038.3	30835	33904.2	27693.4	26950.8	27176.4	24221.3	27495.1	30765.9	17341.1	36765.8	40580.3	31508.4	60861.7	61619.8	36372.9	32263.9	43778.5	29500.2	22483.3	29213.7	35701.3	21509.3	32333	25921.6	28726.8	17543.7	14139.5	7218.07	21397.9	8683.15	21290.7	24198.8	20366.4	19286.2	7143.88	35270.9	29931.5	8238.49	9362.29	12007.5
P06280	GLA	Alpha-galactosidase A	15385.9	34479.7	53416	37478.2	31480.6	19210	22406.8	27646.8	50551.5	35287.3	31258.7	41283.1	52553.8	38031.8	47847.8	47274.7	39119.4	55409.8	50612.3	29979.5	41009	34045.9	17732	98176	39871.8	64366.1	36340	35015.8	32850.9	42759	26738.2	81548.7	18792.9	66017	45306.1	24584.4	28377	36692.5	69888.8	48639.2	92392	47570.9	40907.3	47637.4	38262.5	35350.7	47338.8
P06312	IGKV4-1	Immunoglobulin kappa variable 4-1	3127904	1.51682e+06	452956	237141	121231	215182	116213	250260	59971.3	143203	125899	118577	273645	65284.8	254220	405054	106296	252095	109250	133125	220219	162508	193141	498958	244539	132776	82212.9	81163.9	156699	122226	232982	106379	214215	99455.4	125824	120532	141973	86630.9	148291	340573	173946	288874	452505	182490	47158.8	69981.6	81581.7
P06681	C2	Complement C2	438036	89253.8	37482.9	63315.2	29407.8	67067.8	30867.8	41910	24674.4	26387	32517	21107.9	28970.8	25721.6	41189.1	39993.5	21131.5	32504.8	26667.4	43983.1	63403.4	26939.8	53184.9	75165.5	16341.3	16123.1	16593.1	18685.4	26529.9	12283.4	19724.5	9913.12	48534.4	18550.2	42922.8	20500	24530.9	14246.9	21818	30181.7	21710.2	32322.6	36025.5	23635.1	14073	34229.5	16901.9
P06702	S100A9	Protein S100-A9	341662	488170	101943	98787.6	63081.2	62201.9	120155	188303	35790.7	190544	95094.4	178771	281909	71849.4	115150	826943	107286	46005.7	41508.4	24384.1	6709.44	6406.49	8436.91	9884.65	40611.1	28112.1	28009.3	39463.6	51216.7	23289.1	51510	44842.7	101121	23872.7	154949	33674.7	80972.4	65981.5	18711.2	57678.5	33860.6	80058.5	85309.5	38717.1	69448.7	48950.4	35431.7
P06703	S100A6	Protein S100-A6	3.07086e+06	5.16368e+06	2.91834e+06	2.50842e+06	1.88687e+06	2.07276e+06	2.19333e+06	2.29344e+06	985619	2.15771e+06	1.94049e+06	2.24025e+06	1616646	2.04562e+06	2.25457e+06	3.24882e+06	2.142e+06	1.93434e+06	2.0603e+06	1.73256e+06	936642	2.37437e+06	2.50125e+06	2.26214e+06	1.50156e+06	2.29133e+06	1.46873e+06	1.28612e+06	1.38434e+06	1.51088e+06	1357848	1.6219e+06	2.65585e+06	3.4334e+06	7.51981e+06	1632645	4.15245e+06	2.88316e+06	1.37495e+06	3.1738e+06	2.34413e+06	4.78578e+06	1.5248e+06	1.43722e+06	6377491	6.74254e+06	4.69169e+06
P06727	APOA4	Apolipoprotein A-IV	469235	96938.8	81181.9	76993.3	79020.9	51217.5	81301.8	142688	57185.1	51253.7	30714.6	49783.4	76486.5	36183.9	68318.5	35645.2	53059.6	212932	46341.4	80167.2	46649.3	35738.2	40690.5	74724.8	51299.2	75182.8	30394.1	150345	245050	29303.7	58865.4	65946.1	84984.7	47711.5	161532	157534	105792	55024.1	87271.5	38083.2	43046.3	255246	197332	145066	57013.9	88150.8	51983.1
P06730	EIF4E	Eukaryotic translation initiation factor 4E	34420.6	54455.9	40726.4	28975.1	28688.9	26299.7	26114	28864.8	25319.9	27272.9	25849.3	28747.4	23387.5	29921.4	32727.8	29929.4	30716.8	30775.4	24670.9	69712.2	105631	40266.6	40440.1	66479.7	37795.3	35472.4	33400	31861.4	32471.2	34321.8	28898.6	32257.6	32926.8	40039.8	46526.5	31169.2	36816.9	35187.6	29255.7	32714.7	35187.1	38018.7	29939.6	27401.7	49485.7	45418.1	39607.7
P06737	PYGL	Glycogen phosphorylase, liver form	109283	52052.9	33288.4	22127.4	18198.3	25571	23413.5	17296.7	17923.2	15252.4	15552.3	18266.2	14642.8	20861.4	19619.8	35040.3	18145.1	16067.7	19811.3	24694.4	47307.6	30364.4	19556.5	38537.7	20478.8	18647.1	15979.3	22427	16058.2	18371.3	14477.3	14614.8	25070.1	10884.1	18274	14663.6	13621.9	19525.7	15262.8	17806.7	24898.1	8678.85	13277.6	14069.6	16570.7	19585.2	20212.1
P06753	TPM3	Tropomyosin alpha-3 chain	173081	310576	307363	314059	272649	350781	424392	330445	452534	429230	469668	425004	492250	362555	360921	404780	345482	445006	497045	380452	293225	262486	230489	410252	177696	233502	264052	395649	257727	353300	305040	235684	297902	203899	251001	218524	271801	223503	350118	304713	208159	244058	402776	477780	255347	233718	239911
P06756	ITGAV	Integrin alpha-V	30646.5	40351.3	23874.4	28468.7	26294.7	38556.7	30581.5	29699.5	26124.9	35130.9	36834.8	39608.7	34767.9	27980.6	30648.8	50368.2	26549.4	24413.7	25580.9	27368.4	41359.5	32681.8	22708.7	60703.2	18328.3	20567.9	29194.8	23558.6	18951.5	21428.6	26382.8	18008.6	41373	28033.5	29638.2	30688.9	46656.5	16801.2	21862.3	28878.4	19141.8	35037.4	20757.5	23472	32699.9	30364.8	34667.9
P06865	HEXA	Beta-hexosaminidase subunit alpha	26274.6	29736.8	43669	43279.6	37438.5	54635.2	57473	47573.6	62034.7	48276.1	77915.8	53224.2	74114.4	56483.4	51972	63067	54980.3	97082.8	90312.7	55516.8	113395	48590.7	38234.7	125508	115724	36337.7	113657	91082.7	39416.7	129644	85195.6	119090	55579.5	47676.2	33676.1	35925.1	15095.6	42482.8	66450.4	40622.6	38799.5	24961.6	76008.8	75149.5	19213.7	22629.4	29066.4
P07093	SERPINE2	Glia-derived nexin	9370.25	10040.1	8149.95	15020.1	12069.8	18582.4	14404.3	15690.3	11916.5	12913.5	13140.8	11510.3	20828.1	14198.6	13256.5	17740.8	16081.6	14610.2	13249.9	19932.3	13309	22277.2	26230.1	22312.7	34632.2	21470.9	33674.3	18323.3	17539.2	21705.9	20604.1	17223.7	53284.1	11817.5	4504.57	17386.8	12848.8	26353.9	23328.5	20413.9	23525	8112.81	12433.5	26141.7	6538.01	10147.2	15016.1
P07099	EPHX1	Epoxide hydrolase 1	220764	63506.3	160959	223619	288707	168087	314242	216782	364091	331907	211042	194805	188410	158032	162240	68856.8	367917	259538	336830	439827	733771	114163	146769	120436	142110	146979	178364	397162	189423	332565	501201	128069	72646.4	66732.1	99067.9	216226	49716.8	123217	264116	65081.7	117660	50282.8	218359	151797	86966.9	115569	70697.3
P07203	GPX1	Glutathione peroxidase 1	862176	423056	293230	169351	214962	169216	169388	189916	116118	166832	136817	157410	169551	200848	168979	253400	164558	193248	124346	479508	801287	399848	351837	510454	168115	171265	167272	177204	159513	241258	224583	185826	202958	235699	246111	178928	275849	179078	195676	214531	182740	241387	276145	275822	163319	164703	138824
P07205	PGK2	Phosphoglycerate kinase 2	59809.4	98021.8	77461.7	41829.3	71983.9	58145.8	30110.4	52466.7	55508.4	46061.9	48263.7	52374.9	55960.3	66589.7	76956.1	71535.4	37749.8	61181	52881.1	386378	675428	325186	326098	494703	73127.4	58306.8	67709.1	65059.8	50516.6	62165.3	68155.5	66135.4	50051.3	68658.6	58633.4	63342.9	67652.3	60577.3	70907.7	74938.9	60987.4	78462.2	67248.4	60689.1	50170.9	63803.2	42952.4
P07225	PROS1	Vitamin K-dependent protein S	254928	158069	50922.6	55270.9	23292.6	45286.5	25626.7	65574.1	14052.6	23716.8	17829.8	20092.9	35856.7	20691.3	39980	38075.5	18504.2	34571.4	17837.3	38610.5	36319.3	35088.4	45584.7	70779.5	17476.8	20029.5	13749.1	16260.8	16564.3	13122.5	21170.5	16853.9	38004.7	24826.7	66389.2	22072.7	33861.9	18778.3	19065.5	28034.3	27828.8	88369.9	55359.3	23716.2	31983.5	60908.8	26507.5
P07237	P4HB	Protein disulfide-isomerase	824321	455856	301885	338184	354540	474281	386000	357954	366268	364498	397338	383021	365066	306865	337765	402278	389093	345259	448740	474700	584472	429830	412705	504099	460440	323996	517174	481907	406132	487603	443498	330990	395482	287037	273231	402683	361229	330652	386288	333044	414103	263877	421038	443452	211884	247537	286007
P07357	C8A	Complement component C8 alpha chain	213760	78270	33032.9	71294.3	20761.7	71181.6	25786.6	50285.7	24210.9	29474.3	20921.5	27899.4	35309.6	26071	39105	52188.6	27375.5	25031.7	14629.9	27749.7	13549.6	22003.3	39297.1	23206	18698.7	10623.9	13117.7	22783.7	19496.6	10601.5	20864.4	9165.95	49738.2	11904.8	24398.2	21693.2	12665.7	12035.5	16893.2	17028	20678.2	30020.9	37623.7	25084.2	8708.37	21282.7	16329.3
P07358	C8B	Complement component C8 beta chain	317573	136202	48810.9	96401.3	30316.9	86223.5	31384.5	69410.4	33893	39655.8	25828.5	35360	37427.2	26728.8	43345.4	49564.6	37372.2	26957.1	15977.7	24420	62713.6	20063.3	42191.1	61375.9	39016.8	20399.1	28779.8	29957.1	39696.3	15346	31634.2	14547.2	76009.2	18162.8	55084.3	34279.5	15646.7	20535.4	21843.2	23789.4	35754.5	37802.6	38676.4	29618.9	17241.1	41661.1	28663.2
P07360	C8G	Complement component C8 gamma chain	252641	102671	36157.8	82974.2	33628.9	145547	30480.5	50681.1	26749.7	36380.5	22826	32411.7	45236.4	24797.6	38053.4	70911.7	27741.5	26259.5	14895.3	48179.5	26199.5	32293.2	65495.2	145580	34126.9	15365.4	25393.9	24633.3	35085.3	18614.1	25101.1	13060.4	80790.5	12412.3	29445.4	33741.3	18088.9	15570.9	23485.7	28804.8	32760.9	30655.1	41099.5	28917.1	13643.7	28872	26163.6
P07384	CAPN1	Calpain-1 catalytic subunit	34069.7	76389.5	65440.9	56290.2	52773.9	62138.1	74705.8	52359.7	65269.8	58094	76483.4	66238.5	59985.3	52159.3	59155.2	68029.3	63538.5	56988.2	71209.2	67418	119990	69143	57632.6	76599.5	53514.9	53674.1	57992.7	67418.4	51662.1	65208.6	53307.5	47785.6	46486.5	51562.5	106826	39319.5	49298.2	73537.4	48238.5	57087.8	44405.4	65237.4	48233.3	43999.5	93133.9	110235	96516.2
P07437	TUBB	Tubulin beta chain	885646	961894	582394	587802	474379	604199	627431	504769	468118	432415	585425	621846	614838	589171	615289	933091	451498	442722	504394	360403	509622	665244	468181	912630	553475	597340	584733	401376	467024	593688	506633	525130	861956	824151	950022	526925	1151645	671694	499848	798288	714899	1.10141e+06	305209	574150	920975	860611	929996
P07451	CA3	Carbonic anhydrase 3	40886.6	223113	97192.2	11938.6	19388.8	1854.58	5191.49	17514.7	4217.03	5854.79	2047.07	6036.8	9318.28	10339.8	15434.2	4591.87	20088.7	16201.4	3696.14	12346.5	11723.1	14353.2	15072.7	65637.9	3568.26	17826	5042.97	5312.58	26288.6	6195.04	12043.3	13778.5	12728.7	18039	64616.8	11932.3	25160.6	9198.57	22723.5	33147	12620.9	140551	41839.3	29860.7	46503.2	37601.4	28831.4
P07602	PSAP	Prosaposin	286060	190014	197569	242005	230304	191243	379052	233170	318077	303937	367064	270594	342205	241329	265935	318936	259980	298388	387387	440826	522197	355113	276151	606905	345653	181974	283698	564247	306204	512385	337216	293673	290503	240024	132802	254630	152417	155975	403817	216053	203251	186945	428286	265334	113522	115116	124353
P07686	HEXB	Beta-hexosaminidase subunit beta	78465.5	60797.7	74694.8	61640.1	55524	107065	68786.8	66876	80173.8	62865.3	114754	78779.3	112592	80741.8	74377.2	162598	73647.2	115844	114360	92856.5	157791	105856	61867.2	209368	177566	68641	152917	99662.6	48927.5	215346	111120	234922	110890	109171	62169.5	52325.6	47540.2	81712.7	100126	137166	76586.9	46143.9	115969	214557	37556.9	47039.5	61230
P07737	PFN1	Profilin-1	1.28564e+06	2.14946e+06	841147	469257	611511	598498	443031	705014	426015	544681	451707	714771	685083	541083	684100	2.00655e+06	479104	520760	462647	927407	1072680	1.2024e+06	862874	1.10973e+06	539301	608213	520848	489930	472784	384525	525956	646786	823670	562077	762533	561841	808276	578556	607667	929376	592430	1.02756e+06	597834	470530	565750	419005	557486
P07738	BPGM	Bisphosphoglycerate mutase	82688.6	323776	190892	15693.4	69153.5	14217.9	12318.4	21917.3	8459.17	14473.4	7522.42	12478.2	17637.3	20254.1	33138.4	10267.5	26319.4	43669.6	10099.9	26433.7	21914.2	29929.7	23337.2	47776.1	11844.3	13545.8	17333.9	4952.83	11344	7162.65	12072.3	18999.9	16082.2	18607.9	85726.6	24410.7	24810.4	18355.3	13844.4	30422.5	22592.7	48842.3	84118	12186.4	28382.5	36486.1	18750.5
P07814	EPRS1	Bifunctional glutamate/proline--tRNA ligase	41039.4	43135.6	41434.7	47921.9	49944.2	49851.7	45172.9	43355.4	44051.4	46806.9	54447.7	48522.8	43475.9	45080	46560.3	49818.3	46059.3	45760	44962.5	106774	158312	86982.2	67317.8	130719	53942.1	50267	51532	45385.8	48706.9	44167.8	48532.7	43779.1	48261.1	60276.4	58636.9	49422.4	59855.1	52725.3	50751.9	46032.5	46884.8	61839	49105.5	47676.1	58210	60543.8	56303.3
P07858	CTSB	Cathepsin B	138813	200031	313321	256541	271163	192636	273381	213270	340549	314707	279176	379129	384062	253452	400388	350979	337103	473201	458852	318952	379217	287241	192783	243265	184002	191761	322459	276147	149575	444405	351126	245692	209223	65809.5	70638.8	199723	62874.3	145902	379016	259951	202241	51825.8	407623	331852	44726.1	52232.3	63765.8
P07900	HSP90AA1	Heat shock protein HSP 90-alpha	502892	672797	788381	581886	640421	673323	547481	543196	555132	574906	621687	558772	573231	674570	600981	587738	705516	669771	623416	894456	1191341	799450	620232	935425	703780	629491	614119	634240	745200	675076	702345	522630	690325	470427	645444	690112	528381	599976	642180	522210	637158	528229	609696	558259	524327	611343	554093
P07902	GALT	Galactose-1-phosphate uridylyltransferase	32304.5	39773.9	34226.6	26987.1	31119	25493.7	21959.9	26615.8	26485.6	27334.5	21171.2	23965.8	19898.7	34720.9	36982.8	14246.8	32873.2	29951.7	29648.5	57016.1	103325	40115	39700.1	75125.4	37942.4	27908.3	25448.1	26920.4	30297.5	22041.8	29719.7	29203.3	24864.3	22146	18519.2	35352.7	18347.2	24564.4	30001.8	24229.6	28880	17993.1	31802.4	28305.1	21351.5	22895.7	18597.3
P07911	UMOD	Uromodulin	91440.8	341465	117128	792267	135658	1.06745e+06	457095	359675	186665	1.18726e+06	1.03801e+06	2.61407e+06	848117	519690	723039	6073723	271853	150511	276396	280488	289536	408301	229421	1.01768e+06	1.15621e+06	748587	432484	104949	80312.7	154249	82685.1	642956	1.59959e+06	717781	96276	259357	1.0624e+06	1.48027e+06	208626	1810845	863161	808185	52935	248294	558384	1.67839e+06	1.49477e+06
P07919	UQCRH	Cytochrome b-c1 complex subunit 6, mitochondrial	42130.8	44904.1	101303	120256	58482.5	68386.7	144458	143997	112108	147218	118125	120051	179734	134845	97034.9	24447.7	111410	148653	145211	167281	231641	64557.2	95961.1	55790	84201.9	121598	56805.3	144913	84729.5	101870	101864	145706	51681.9	48261.3	32962.4	87482.2	54339.1	96756.4	104826	106623	110403	106948	110211	185116	55638.6	44480.6	55123.1
P07947	YES1	Tyrosine-protein kinase Yes	62971.2	46816.5	64396.3	79375.4	72155.6	79071.6	62850.2	70310.3	77344.5	73669.2	70886.5	69169.1	61590.3	66958.4	69603.1	56805.9	81714.4	76228.7	79290.8	127093	117881	76378.8	79062.1	160348	74889.1	68157.5	88705.5	100733	73398.3	83890	84752.3	65953.8	65498.6	55480.4	53686.4	74974.3	47616	70357.5	75353.5	54623.9	60784.6	41546.3	65765.3	68522.2	59765.6	56253.5	61736.2
P07948	LYN	Tyrosine-protein kinase Lyn	26628.8	19117.1	12570.9	17221.4	11485	22501.2	23043.4	15764.2	14980.1	17114.6	11999.5	18903.6	15760.1	16828.1	6823.23	32893.9	17260.4	16023.5	13587.1	27669	61766.4	29470.1	25409.2	53945.4	15277	15559	16231.1	13617.5	9503.08	14299.2	10320.1	11925.7	19074.7	14271.3	22853.8	12805.2	17679.1	16555.7	11947.1	16655.3	11916.2	10352.1	8089.32	16483.5	17014.7	20704.5	19959.7
P07951	TPM2	Tropomyosin beta chain	257309	132030	285485	202075	122013	181181	326261	314984	240102	359597	227320	203158	289906	187442	235848	365121	229979	242998	267700	250736	270769	197219	161296	214290	115655	164583	330369	351431	168142	167148	141265	968143	808863	101381	82896.1	102293	155058	149229	178384	400143	222830	79520	247608	367624	84782.1	73937.8	123108
P07996	THBS1	Thrombospondin-1	245564	143240	107682	134870	107889	76180.2	108747	136800	159043	106440	120666	109525	111840	67265.8	119423	94605.2	117220	80804.9	78624.4	155304	190626	118244	125629	95779	46731.6	78799	77781.3	69105.7	83098.5	89722.5	74962.1	48616.6	97285	55498.6	81648.5	82717.9	134648	77183.5	98957	70551.4	57930.7	68743.5	101527	81755.9	83954.8	87571.5	175853
P08123	COL1A2	Collagen alpha-2(I) chain	4615920	5595356	3.05348e+06	1.68735e+06	1.23447e+06	1451463	4.02612e+06	1.34922e+06	6.32835e+06	1756408	1.31729e+06	3.50028e+06	2532065	1.04842e+06	872603	3.08217e+06	2.9347e+06	1.01685e+06	805966	1.84349e+06	2.29656e+06	2.26296e+06	853313	1.49629e+06	1.21883e+06	2132926	1.07842e+06	813527	749015	1.52136e+06	4065231	984600	2.48593e+06	346440	1.62987e+06	704519	541772	5.01684e+06	567638	1.89191e+06	1309082	328812	1.15445e+06	2734846	3486300	2762194	4708792
P08134	RHOC	Rho-related GTP-binding protein RhoC	137038	165204	198050	272737	258122	229665	384466	280356	325323	298664	325231	279684	262623	242295	243247	229438	321378	275224	363745	389445	777133	382676	370802	111348	232922	214278	267055	467654	265038	382005	299372	228196	189050	219046	243771	223151	177313	233848	235291	223687	197419	107466	257120	224065	266878	271216	228558
P08174	CD55	Complement decay-accelerating factor	21064.9	53150.2	12590.8	16940.3	16419.1	18351.7	24379.1	17300.4	18741.2	13357.2	11580.9	15602.4	15574.3	13838.4	12269.2	25431.1	15985.4	11221.2	15658.5	12705.8	2702.88	25264.6	22555.9	28399.3	11636.3	15568.8	15116.9	11609.6	12899.5	12076.1	12986.4	14081.9	26890.8	13111.3	26068.7	9219.66	21219.9	16071.3	9924.81	20616.2	15498.9	9892.22	14149.6	18887.3	15812.3	25419.7	22599.8
P08183	ABCB1	ATP-dependent translocase ABCB1	5726.84	15418.5	36757	55861	62642.6	35193.8	62650	73746.6	76835.4	66205.4	58760.2	49043.2	48987.3	39386.6	41386.8	17051.3	73231.5	69102.2	79573.8	60476	90795	55808.6	51387	36643.2	59719.9	46289.1	63514	111701	57108.4	68862.5	68586	45441.4	36326.5	13814.1	3762.05	63779.6	6960.85	38867.5	68275.3	20378.1	36581.8	6555.94	76951.6	51885	6765.9	14928.3	11405
P08185	SERPINA6	Corticosteroid-binding globulin	407799	186524	71683.1	142577	41418.1	87713.2	54385.4	51573.6	39013.7	41993	50760.7	38920.2	60344.9	36187	73725.5	45636.9	48227.9	59171.6	49195.8	77644.5	83632	44483.6	51521.5	128749	18065.9	29597.5	17706	35808.1	25341.4	8187.37	36013	16183.4	58852.9	25918.6	43276.3	27057.9	26423.3	23640.7	18423.7	35965.6	30196.5	41345.2	59623.9	40404.4	19229.1	51574.2	19227.2
P08236	GUSB	Beta-glucuronidase	65042.7	54673.6	103565	53145.8	59711.4	37039	21340.4	19988.6	63752.2	23427.2	36366.7	36100.9	60448	59921.1	51181.5	50387.9	21974.3	89982.9	52187.1	10186.9	3150.52	2970.32	4168.25	7551.3	120745	86727.1	146212	73256.7	60631.8	149682	63408.6	250293	58316.6	87430.3	84534.9	60215.1	33910.9	39319.9	91761.5	51049.4	171557	50008.6	85288.1	107464	41355.8	38021.2	48581.7
P08237	PFKM	ATP-dependent 6-phosphofructokinase, muscle type	16208.2	42654.4	49355.2	49250.3	53496.5	55420.2	47042.9	44407.9	52988.5	51030	50219.7	38404.1	40468.3	49902.2	46310	23609.1	49082.5	48682.1	44728.5	71310.2	117614	51381.3	58351.8	94025.9	46148.2	48346.8	46278.8	57254.7	52313.1	56833.4	58904.9	46555.3	53734.9	60172.7	53625	55377.2	49824.5	50874.5	55363	47130.1	48994.8	70088.2	53083	44823.8	60502.7	66006.8	55336.6
P08240	SRPRA	Signal recognition particle receptor subunit alpha	13492.6	11967.7	8799.71	10488.4	10512.6	12064.3	9225.98	10792.7	11369	10369.8	11699.3	10933.7	10119.2	10718.5	9010.74	12475.5	12023.6	9548.97	12956.7	23478.3	25793.3	19679.1	12493.9	27602	12457.1	10301.9	14127	13327.1	13169.7	16036.4	12112.3	9943.35	14426.7	12426.5	12182.5	12455.1	11791.9	10923.5	13781.9	9744.96	10446.3	11121.9	9600.51	10285.9	12244.2	12247.4	12546.9
P08253	MMP2	72 kDa type IV collagenase	29976	7365.58	6059.94	12063.2	8227.26	10098.2	11747.1	10739.8	9471.37	9324.24	7518.2	13890.6	11573.6	8764.48	7746.11	18705.5	6318.2	6732.29	6962.04	20484.2	53251.3	12963	10486.1	12833.3	8102.82	9147.04	8348.79	9031.6	7132.69	9605.7	9128.9	6644.59	21197.1	7002.54	17106.7	7616.78	21756.9	8464.17	7777.02	8946.74	6843.76	8862.4	7974.75	11936.7	8924.65	12616.4	12050.5
P08311	CTSG	Cathepsin G	501725	179469	41913.1	15579.1	19319.9	44641.9	21606.4	38708.7	15178.6	27147.1	10253.2	37061.4	53872.1	16326.4	29876.7	197796	9867.95	13162.1	9452.34	43545.6	31913.2	71381.2	17342.2	122815	18518.1	10988.8	6299.05	6313.22	9172.25	4706.66	8417.07	9733.42	45163.9	12532.4	36796.8	31382.6	25411.9	10691.6	14652	56917.9	28351.4	19185.8	28656.3	33478	14020.5	18825.3	4564.39
P08397	HMBS	Porphobilinogen deaminase	27133.4	67388.9	31823.8	6208.24	17917.2	7437.96	4640.01	8108.57	4934.1	5284.81	4226.59	5397.57	7633.55	8249.07	12188.1	7706.61	8130.35	11422.2	3782.73	17666.6	23386.2	8513.81	11156.2	25555.3	7572.66	7476.13	7178.25	4967.25	3717.03	3790.44	5922.68	8052.74	7346.55	12348.4	18898	10459.9	13767.5	6775.54	7790.81	11967.5	10384.8	24416.5	19980.2	7235.9	9211.58	11110.6	7296.46
P08559	PDHA1	Pyruvate dehydrogenase E1 component subunit alpha, somatic form, mitochondrial	391825	283093	355792	372637	358819	330487	320593	380775	369625	370671	373622	303953	307972	323929	302278	160504	372803	377580	366473	749410	967004	375839	579060	846955	404370	477253	253162	332023	375041	270592	360345	416854	289999	692071	362893	403624	511798	565926	404124	474912	477959	718644	355055	377741	534420	538645	451929
P08571	CD14	Monocyte differentiation antigen CD14	212818	83243.1	31219.9	29587.7	22598.2	37980.4	18716.1	26638.7	15452.9	17105.2	16350.2	24528	22241.7	18788.9	25974.1	75175.9	16599.1	17713.5	10447.9	16249.9	67317.6	34577.6	23109.8	62917.5	38266.5	17831	20720.4	12801.7	18838.8	14325.5	17883.1	12108.2	53014.3	23126.1	52283.1	18647.5	57233.8	22242.1	16159.2	37325.3	29895.9	58763.3	29766.4	26709.6	33967.5	39028.8	21504.1
P08574	CYC1	Cytochrome c1, heme protein, mitochondrial	113231	91402.8	139577	165854	142049	148129	148122	177017	163935	178166	169510	136546	146075	138103	145285	56263.6	169336	170288	175877	106861	67211.2	79314.5	151705	83721.4	182423	183338	138292	189061	202864	133384	164628	152514	109232	214461	154208	172580	144539	216992	160201	132575	174978	258338	153642	105416	203656	237210	187375
P08579	SNRPB2	U2 small nuclear ribonucleoprotein B''	33683.5	28588.2	19572.2	17634.1	20915.6	14612	19138.8	18899.9	19712.8	18881.1	19926.6	21625.5	21715.5	19831.9	18456.8	30238	16891.1	19341.5	19948.6	32334.1	46639.4	27824.1	22788.4	24064.8	19678.5	20585	18993.2	19315	16979.5	21831.3	18386.5	21897.3	22436.1	28736.7	23707.6	19924.9	33665.6	19929	20281.5	27158.3	21215.1	30624.9	23958.6	26999.7	24866.3	23224.9	24738.5
P08603	CFH	Complement factor H	722344	266771	106458	212254	93802.3	177806	105222	202580	72047.9	113533	97346.5	81915.3	158034	77574.2	154882	157333	71568.1	125635	87495.3	100270	95605.7	80990.3	152754	148756	56662	47477.1	51986.6	63736.2	52422	29568.9	63211.7	51128.2	140442	75471.8	125411	70806.5	125035	34406.4	80255.7	90989.4	89120.7	189917	223893	123984	50412	101968	74029
P08621	SNRNP70	U1 small nuclear ribonucleoprotein 70 kDa	11491	10664.2	17759.9	19319	19729.3	15373	22202.2	19304.8	23310.1	19826.6	27409	25164.8	23490.7	16423.3	20047.1	26749.5	23172.3	20282.8	23408.1	32345.1	55547	21781.2	16595.8	32158.4	23253.3	23620	27833.4	15263.5	22118.2	20039.3	19550.7	20301.5	20041.8	34096.5	34186.5	20815	25316.4	26223.9	22441.2	18428.8	19041.7	26793.7	13768.8	13100.6	31492.3	28945.7	31966.6
P08651	NFIC	Nuclear factor 1 C-type	18216.9	17472.7	13655.2	12206.2	12483.8	12166	13112.1	12793.3	14634.4	12703.8	10844.3	13138.7	13888.4	13896.2	12779.6	15960.8	15008.4	11566.1	13117.4	16881.1	18773.5	16654.5	15663.6	21497.2	9986.91	12005.7	7896.11	9345.57	10814.2	8138.37	10187.9	11386.9	10096.5	11856.5	17055.6	7485.71	12179.4	15377.3	8808.06	12548.9	10719.4	12163.4	11392.2	10051.7	18149.5	16628.4	14344.7
P08727	KRT19	Keratin, type I cytoskeletal 19	68379.1	350184	402763	420505	428724	417061	509920	550511	619983	538694	940399	803221	710970	680830	460077	1.08232e+06	332370	578692	584809	394520	348709	268428	317004	838568	826070	670906	272379	402787	283775	489536	393314	700945	706975	1.00997e+06	1.09082e+06	397991	999584	820599	745047	1.03929e+06	638655	734958	354889	506576	686437	751584	859234
P08729	KRT7	Keratin, type II cytoskeletal 7	14246.6	98461.6	64864.4	127477	66137.6	188120	162735	134061	110880	129880	211974	255076	224097	150337	124648	650859	90472.2	135233	177323	128641	132085	102639	101222	234272	68151.1	145106	87301.6	94321.8	61325.1	99107.3	64218.4	100060	203811	308965	706474	115674	421180	197171	84341	305737	144710	210825	109189	127498	234462	322212	227612
P08754	GNAI3	Guanine nucleotide-binding protein G(i) subunit alpha-3	79413.8	118835	137798	137734	138560	135974	167521	131188	155226	132054	152082	127844	135372	121797	112921	110025	165543	151246	183132	47280.7	138517	122583	105678	126291	121881	123246	140030	212411	135075	196582	185291	126654	114247	118897	142999	114074	88801.5	134524	146066	122055	116779	132586	148763	150916	130793	137201	136481
P08779	KRT16	Keratin, type I cytoskeletal 16	3432.98	7188.9	6062.34	3979.42	6827.72	5593.02	3329.35	2944.82	3254.3	5374.74	3882.47	6056.37	4363.5	5738.71	1968.31	4031.13	3987.52	4312.69	2774.79	7557.97	3471.5	9948.92	2797.89	5264.69	7336.57	5813.94	7913.16	8190.38	7575.93	31241.8	7534.12	6184.48	11524	10178.2	6023.63	8391.82	10785.1	6140.69	6183.87	6619.26	3175.96	11899.8	9665.26	5900.67	2119.55	2538.49	3188.92
P08865	RPSA	Small ribosomal subunit protein uS2	236120	205117	136573	132372	135560	137684	150149	132754	122135	127963	128586	142514	134932	138522	127209	262516	142486	136078	127965	229140	268878	219333	173115	338700	153537	151743	152627	173534	144456	155867	141544	122969	153796	173331	154021	136979	212273	128264	133981	161041	141973	187733	130339	149253	176015	154557	149914
P09001	MRPL3	Large ribosomal subunit protein uL3m	32516.1	17766.7	23499.5	17417.5	21804.4	18185.7	14225.3	21582	23344.8	16101.7	23729	18729.7	20210.4	16740.7	24948.5	11199.8	18023.6	16257.5	16652.6	46553.3	65919.6	23452.3	24776	46792	27233.8	23573.2	25841.1	20003.5	23442.8	20867.7	21162.5	24132.2	17604.9	40018.5	24653.5	24284.7	27911.1	28802.6	22477.9	24464.5	24782.3	38966	18837.6	20244.8	25804.4	27095.2	20738.5
P09104	ENO2	Gamma-enolase	27834.7	36472.4	13764.1	14062.8	14537.9	19594.4	13554	17766	11018.1	17008.3	14011.7	15317.2	19853	14147.3	21927	29514.3	15124.1	9101.23	29093.6	25454.2	49684.7	29413.9	21604.9	66658.8	12812	21104.8	12099.3	8460.91	9737.82	4776.91	11446.9	21197.5	33495.5	37063.3	35232.8	12842.7	41803.2	15183	12750.3	33557.5	25687.4	54787.7	10982.7	16861.5	38331.2	37632.7	37411.3
P09234	SNRPC	U1 small nuclear ribonucleoprotein C	13296.1	9570.28	9862.27	16312.3	13063.9	14718.4	17542.6	13040	18486.2	17578.6	21350.9	19261.1	21783.7	18836	19165.2	29294.7	16302	14049.9	21427	18733	19443	21869.8	14982.6	21133.4	17159.8	22075.1	14424.1	25909.6	14002.7	26016.3	19472.4	30909.7	17711.6	34361.9	19506	15643.6	28995.6	21274.2	22736.6	22967.5	18096.2	26025.2	18410.6	23455.8	20824.8	14787.1	23100.1
P09382	LGALS1	Galectin-1	3.46332e+06	1805232	873446	327036	314145	296661	434040	429569	454918	505336	273549	457918	569981	356595	388608	845472	298558	316535	292169	261878	1.03965e+06	391153	321606	80756.3	288473	412203	272924	255341	307857	227002	276661	443247	692737	389969	514764	280438	567757	285230	281159	510616	474864	537815	405491	337729	431972	288437	397942
P09429	HMGB1	High mobility group protein B1	360856	267433	188386	93331.4	150556	94953.4	89443.1	122657	112080	105944	123886	146448	163905	152003	162169	301618	105370	113120	121307	265907	515569	170956	161872	234903	155227	167609	136396	104084	131357	134741	128869	203364	168738	290738	206406	135322	265501	157773	160571	224722	204403	283791	134722	159018	191935	173155	235776
P09455	RBP1	Retinol-binding protein 1	27775.3	56590.4	30340.7	55253.4	36848.4	76630.7	57074.7	41217.6	42019.5	47377.2	40541.6	49940.2	39805.3	33827.5	40038.7	75749.5	34607.7	29351.2	39777.7	37210.1	91355.5	82551.7	55716.9	91081.6	21071.5	43341.2	24079.4	44965.1	22672.1	21423.4	27919.6	20782.6	69457.2	32974.7	46905.4	28503	41104	46917.3	24727	69021.1	45921.3	38094.6	21528.6	35727.3	47086.8	33431.5	60451.1
P09471	GNAO1	Guanine nucleotide-binding protein G(o) subunit alpha	11535.9	13338.2	13290.4	26123.8	16613.3	30626.7	36994.1	16387.3	21304.9	21021.7	14415.3	25425.8	14660.6	22817.5	23060.5	32108.9	29422.8	18393.3	16411.4	38345	40595.6	39169.8	32480.1	40827.2	14613.3	15700.2	25601.3	19613.5	18545.5	12035.2	17815.7	14018.3	20198.1	4229.03	11004.8	18826.3	4832.51	15861	10139.2	9923.5	13497.5	2807.04	12105.4	23309.6	9943.67	8565.22	12656
P09488	GSTM1	Glutathione S-transferase Mu 1	108761	74633.4	237193	100888	84514.5	143982	33082	42244.9	41096.1	93722.6	80846	133852	40687.9	138356	50336.1	33353.6	127950	50048.4	94727.7	14498.9	205885	29105.8	31985.3	29046.7	37838.9	74729.8	37748.7	126068	44131.3	66515	97831.3	44130.4	44422.4	113790	77240.7	41004.5	61678.6	111627	46569.4	61373.7	51061.1	89112.9	30670	35389.4	121440	128982	183662
P09543	CNP	2',3'-cyclic-nucleotide 3'-phosphodiesterase	63987	98319.5	85790.2	85914.2	82969.9	69824.7	66881.1	81452.9	74830.6	72562.4	68484.7	78674.4	60153.8	76297.2	71018.2	55850.9	89486.4	80641	79797	102142	139145	70209.2	85418.8	221776	170799	171759	101791	98719.8	79422.4	81952.4	69001.6	130766	91819.6	195133	264061	101654	143158	172682	128954	170597	187644	201182	81212.1	91285	181450	183396	184453
P09619	PDGFRB	Platelet-derived growth factor receptor beta	30623.3	20947.1	20152.2	21571.1	15800.6	23376.5	34415.1	17217.5	26078	21145.5	21057.9	27220.9	22722.2	21303.8	17931.3	36475.6	19372	16382.2	18228.6	27621.5	81432	27675.2	19268.7	41330.8	14665.3	20251.8	21499.7	30015.5	15487.5	26184.5	27235	10517.8	26390.2	6823.55	35762.7	13652.9	15349.2	25337.6	16287.2	17280.1	15474.4	11796.3	13692.6	25448.3	35099.4	30834.4	44473.8
P09661	SNRPA1	U2 small nuclear ribonucleoprotein A'	52511.8	49126.7	33567.3	29651.9	31252.4	33079.6	32703.9	29991	28843.5	27812.9	33313.1	35775.8	41316.2	32274.1	34077.3	71740	27500.5	25949.1	30529.8	24153.1	25104.8	34962.9	23685.8	48424.7	34272.8	35565.8	27298	29895.7	29251.9	32733.6	25675.4	45503.4	35202.8	62409.8	41446.4	30583.6	63411.4	34442.8	31531.1	44791.1	37873.2	63598.6	29832.3	30480.1	42249.1	38156.2	43229.5
P09668	CTSH	Pro-cathepsin H	170352	126849	444985	365888	373278	572338	847297	452014	617382	451327	742104	602210	962737	595788	637785	376271	210792	746792	628762	286346	121185	202520	182959	285534	235474	226404	553453	635196	137687	981441	493042	454656	420686	166172	144540	324689	148861	189254	268403	518471	333055	117560	1053016	867226	101238	112716	124333
P09669	COX6C	Cytochrome c oxidase subunit 6C	430214	192645	376426	335902	290309	348635	336494	345030	358641	349863	390920	266535	276649	338380	337923	126527	498315	425094	556953	198999	192659	34651.7	173813	342274	390801	461525	375141	347167	446662	311977	379015	332945	302550	759759	728077	448725	534506	676478	366429	346298	385987	872011	295886	263621	666681	746788	441648
P09871	C1S	Complement C1s subcomponent	144185	154154	50683.7	56707.9	27399	39188.8	23148.7	59791.1	17188.4	24812.4	15910.5	21724.2	29776.8	16454.9	45786.1	41972.8	32315.7	39887.2	21464.1	33757.9	43054.8	31327	44862.9	70319.6	17555.7	20041.6	14897.9	19176.3	20660.3	10425	17211.7	14247.2	48145.7	20623.7	76106.6	22090.3	47038.4	23333.2	23844.6	41596.5	31585.3	63859.3	43929.5	30413.6	27996.2	47664	34253.3
P09913	IFIT2	Interferon-induced protein with tetratricopeptide repeats 2	10212.6	20298.6	14719	19908.5	14571.6	15889.5	14725.7	14066.8	15601.6	14396.6	14346.7	13580.5	11141.8	19678.5	15306	13850.5	14352.2	12026	9598.12	28741.2	33332.2	32483.1	21576.4	38647	13403.2	13564.8	13288.1	13688.4	14798.5	14730.3	13112.6	8531.12	22642.5	9188.94	10852.7	10527.6	8448.79	10118	23611.4	12137	22278	7862.44	15727.2	12136.5	9799.57	14174.8	10940.6
P09914	IFIT1	Interferon-induced protein with tetratricopeptide repeats 1	9364.2	13297.9	9854.7	8319.05	6569.24	9150.05	7847.9	7657.65	6361.67	6716.35	5745.69	5948.77	6050.25	14689.8	8248.23	7922.24	6239.85	4721.73	7288.34	20150.1	33157	13771.9	8913.12	23297.3	10180	8178.42	7012.39	4135.14	7290.75	8514.91	5794.33	4903.19	19991.9	9669.8	11782.4	6953.74	8140.77	7269.61	28553.5	8338.17	32374.3	12023.2	5256.85	7611.46	9668.82	11502.5	11279.2
P09936	UCHL1	Ubiquitin carboxyl-terminal hydrolase isozyme L1	134822	129503	47000.1	106248	65580	77353.1	41593.6	79784.9	36526.2	70449.9	58114.2	73049.1	70960.3	95111.3	91525.1	86582	80372.9	55281.1	58058.7	98818.6	70987.9	119530	114960	206580	134063	114099	90265	46690.5	59165.3	34392.2	35731.7	102745	128690	168291	65910.5	86811.3	202659	119098	70157.8	149329	171319	250653	62074.2	98819.8	165497	147894	120194
P09972	ALDOC	Fructose-bisphosphate aldolase C	3.2493e+06	1.61261e+06	1.02954e+06	435607	489083	544367	408044	488744	391686	530101	435296	519100	596723	755031	620615	1.38928e+06	414776	505020	416100	604572	1.07527e+06	780731	774788	976277	562510	742941	475930	391263	395352	441947	459032	736457	1090978	1.97074e+06	1.60917e+06	524393	2.14365e+06	727535	572423	1473747	918728	2.4031e+06	583758	666506	1.31253e+06	1.41562e+06	1.22573e+06
P0C0L5	C4B	Complement C4-B	389645	380503	106600	240161	92667.6	156228	87930.2	227741	38576.6	49962.4	76921.2	27416.5	77769.8	73692.2	82898.6	121663	69730.9	52814.9	39138.3	77554.5	95638.2	55671.7	129818	190233	37363.4	25592	39576.4	26868.8	34731.7	40636.7	37401.7	17195.5	117734	44377.2	167178	62940.2	55172.6	15045.9	35257.3	78257.8	59745.6	181657	91978	95021.2	26266.7	116355	91190.1
P0C0S5	H2AZ1;H2AZ2	Histone H2A.Z;Histone H2A.V	86495.5	66730.9	66732.2	71303.7	80000.5	88030.9	92155.8	71469.6	94404.9	107324	97225.3	141422	83808.4	76980.3	70698.2	184842	112564	95355.8	93663.7	195803	261803	50666.6	54725.2	215696	120684	175951	115283	62944.2	128233	87943.6	73548	110517	77860.6	179288	104483	96506.4	146346	135529	97008.1	81429.1	125598	131873	41978.2	28287.3	143337	148596	177578
P0C7P4	UQCRFS1P1	Putative cytochrome b-c1 complex subunit Rieske-like protein 1	366242	219733	342134	328044	353254	242152	269988	342121	334539	368568	298814	275813	288085	339396	291063	119025	313101	339211	296867	457088	404347	246320	437964	483822	344421	481061	295940	423537	403224	358333	428720	412527	264957	655809	376480	454311	432896	515804	429665	424331	404775	745212	407104	424238	459070	459269	366109
P0CG38	POTEI	POTE ankyrin domain family member I	65068.6	43768.8	46025.8	45484.2	27553.9	41023.5	115686	35039.6	37058.4	57899	34956.4	44838.8	44866.4	43857.8	29801.7	53787.4	282681	293548	136731	456217	303115	140101	184652	54165.6	41814.7	33089.5	32095.2	34440	36279	46845.1	23793.3	42907.2	37531.4	19685.2	24643.5	28251.9	21553.9	35213.5	36330.9	35294.2	41279	30429	21112.3	33683.6	34280	31465.7	20664
P0DJ07	PET100	Protein PET100 homolog, mitochondrial	11394.5	8764.9	10613.5	14927.1	8944.89	13891.3	20757.7	16111.4	17785.7	14937.5	14939.5	10637.1	11701.3	12358.5	9938.22	4182.7	19579.3	18194.3	24513.8	23067.9	26928.2	15375.9	16998.5	17955.8	16709.1	17581.6	15846	37533.2	21426.7	26214.2	53569.3	16532.5	8854.63	17237.3	12963	14693.5	9692.7	22497.1	13637.5	16085.3	13158.6	16539.8	16299.6	14275.6	21697.3	18334.7	14046
P0DME0	SETSIP	Protein SETSIP	88529.3	140647	129065	103415	117550	96935	111882	101856	125367	102235	129123	110594	110554	123666	122806	177033	126779	118212	122983	187883	359095	201285	148117	230956	136453	159890	121723	143759	120085	163166	106812	139284	149221	180673	173562	120829	219195	158976	131437	184804	162242	145648	112783	219749	182638	165867	205463
P0DOY2	IGLC2;IGLC3	Immunoglobulin lambda constant 2;Immunoglobulin lambda constant 3	27498334	5.24176e+06	3.38858e+06	1.7956e+06	1.25481e+06	3.40192e+06	996623	2144132	447906	1.02479e+06	864951	1.00563e+06	2.12124e+06	5.66812e+06	1.87155e+06	5909020	421634	1.8694e+06	833404	1.29917e+06	784135	973900	3.51824e+06	4419052	1.04867e+06	712602	499797	448757	488028	524425	1.14072e+06	659912	2.74021e+06	894116	1.00184e+06	813170	1.63668e+06	481610	1.11565e+06	2.6827e+06	1.0682e+06	3.0165e+06	2.79661e+06	1.55285e+06	548366	797304	490166
P0DP02	IGHV3-30-3	Immunoglobulin heavy variable 3-30-3	1.54953e+06	426338	128924	158754	76823.3	332191	100916	157358	56379.8	98493.8	109773	71195.1	166976	29638.7	150462	316310	39064.2	199639	50813.6	10697.8	6440.53	17359.7	100734	26369.1	88359.8	38118.5	38401.5	62193.9	63238.4	47786.5	129193	27403.3	88655.6	41185.1	57958.4	59756.2	81078.4	17389.5	58445	140426	43855.3	129473	246426	179811	33733.9	38443.5	16401.2
P10109	FDX1	Adrenodoxin, mitochondrial	22917.9	46152.7	65468.1	83065.3	77008.5	61138.9	77745.5	85362.5	77314.5	85937.8	46074.1	52368.6	65315.8	79646.8	60453.4	19429.4	79960.3	88071.2	88823.8	271058	531815	63241	79983.2	195775	64860.2	60313.2	67077.3	89788.1	91655	64013.8	79866.6	51954.8	39271	25217.2	16629.2	75013.5	18843.7	54391.5	75878.3	37157.1	51232.8	32411.8	82111	65694.2	26487.6	29387.7	20959.6
P10155	RO60	RNA-binding protein RO60	25287	31645.6	27673	29417.6	24313	29909.1	22095.2	22529.2	23699.9	23605.1	26958.7	29873.1	25747.5	32141.3	30558.6	45773.5	22190	26240.8	24931.9	56871.8	103391	35179.5	33809.1	59192.7	32941	33174	35379.2	18966.2	30989	15404.6	24267.8	28586.7	30767.7	30830.3	46472.2	30109.3	34040.3	31499.8	23928.5	22731.2	28567	33781.5	17232.9	15217.2	36744.7	42143.4	36976.2
P10176	COX8A	Cytochrome c oxidase subunit 8A, mitochondrial	74250.3	85293.8	138269	133921	93165.2	66000.9	122551	127757	96388.9	120066	91622.8	74815.5	64438.8	77197.4	69396.5	24781.6	112887	86743.7	91738.6	87290.1	31202.9	68923.3	151200	85467.8	109645	163092	38160.3	135064	149012	76110	96148.8	70080.9	60555.8	196530	150723	81766.1	95090.9	190261	70642.8	99123.9	102302	198229	75954.2	47912.4	247114	227943	161638
P10253	GAA	Lysosomal alpha-glucosidase	76325.6	106642	85086	80369.7	63208.9	76534.4	93815.3	66841.9	89436.7	87045.1	102287	76649.2	156770	84433.8	60844.9	260070	58095.6	127212	115032	66165	127781	85666.9	40362.6	125109	35593.4	106516	104168	83476.4	86882	159796	69703.1	253948	66939.4	135427	156017	46301.4	108134	58331.7	94183.9	75830.5	205414	116174	123828	124861	124965	91212.7	128385
P10301	RRAS	Ras-related protein R-Ras	123422	27110.2	36656.8	30525.6	22704.5	23588	27073.5	22928.7	23282.6	21433.4	23226.2	25869.5	22179.5	21781.8	21778.5	34391.4	23844.5	17667.1	17410.8	40266.6	161805	32426.8	29832.4	34541.2	19560	27017.2	22951.6	19733.3	25251.3	19373.7	21605.9	26906.5	42064	23889.7	40114	25799.3	34110.4	34406.6	18638.7	25061.6	18827.3	22684.6	16866	19632.4	36932.7	36078.3	40890.1
P10515	DLAT	Dihydrolipoyllysine-residue acetyltransferase component of pyruvate dehydrogenase complex, mitochondrial	87968.3	102960	134168	175586	157789	167664	160317	164140	191107	178751	170307	153272	148331	153536	143970	66925	191179	178330	174792	189572	233866	100207	131491	253532	154219	196596	115888	146690	168932	141191	188506	158421	119997	224637	163622	165205	159380	215548	172783	169819	161764	221970	169481	167075	202357	219306	166704
P10586	PTPRF	Receptor-type tyrosine-protein phosphatase F	25770.4	13447.3	13196.6	14957.5	13205.5	14148.9	15045.7	15313.6	18214	16800	14507	15713.5	15441.4	15410	11651.7	12623.7	16718	17224.4	14702.8	18940.5	27606.3	17458	16686	35734.9	11423.5	15651.5	14649.4	16309	12933.8	15460.6	15614.3	11878.6	13639.2	14091.1	11870.6	12033.3	15724	13728.5	13782.9	14743.6	11863.5	15920.1	13796.6	15444.5	17355.8	16917	17679.1
P10599	TXN	Thioredoxin	625406	1.05796e+06	1.21546e+06	901009	1.01214e+06	714482	806355	1341307	911802	1.27902e+06	950566	901694	1.14159e+06	1082757	1.02553e+06	737776	1.09123e+06	1.19871e+06	1.10722e+06	1.77642e+06	1.86249e+06	1.24238e+06	1.23256e+06	1.7824e+06	1.01785e+06	968410	810831	993772	870788	832800	796249	807568	590013	311700	208769	914640	241322	603520	1.00347e+06	796136	901907	326123	1.16992e+06	1.17317e+06	233665	222459	241737
P10636	MAPT	Microtubule-associated protein tau	102459	127603	131062	116956	199218	120979	163222	125865	149540	172157	176364	125001	170862	166844	162578	60052	207417	137574	205442	200497	441408	112914	97861.5	127996	61318.7	81651.4	74984.3	156447	139498	162973	124768	144200	80081.4	23044.9	9571.31	108349	11800.2	39998.6	187696	54644.2	71564.1	13469	237922	155766	9856.4	6867.43	16529.2
P10643	C7	Complement component C7	368586	117879	35295.8	66272.8	37004.8	83103.9	29381.9	36522.4	27163.9	34567.2	18495.5	28835.8	37699.2	23349.5	35523.6	74323.8	23070.6	25306.4	14636.4	32162.3	34564.8	21499.1	46402.2	87117.1	30729.4	20540.5	53239.1	19429.8	30393.3	14992	23627.9	17580.4	102682	24034.2	60835	25072.2	62790.3	29990.3	25344.3	49230	31715.1	48762.2	25199.4	33515.9	25131.8	32469.2	35583.8
P10644	PRKAR1A	cAMP-dependent protein kinase type I-alpha regulatory subunit	40178.1	47099.4	28049.4	33278.3	30957.3	35586.5	31829.1	30712.7	31658.4	31810.9	33362.7	29693.5	27685.1	32558.9	33880.2	33200.2	32988.3	32200	30350.7	59129.1	114902	35301	36966	31063.6	41227.9	30140.4	39182.7	37261.8	34287.1	32436.9	35446.3	29739.1	33395.3	32913.6	29349.7	30103.2	31380.1	37589.7	31441.3	29662.5	32336.6	33890.6	29039.4	32796.9	34815.5	30223.2	32539.7
P10768	ESD	S-formylglutathione hydrolase	294458	400422	326277	254975	262166	184235	253953	122250	226601	272990	226819	215491	221672	296688	280460	221066	277768	301322	287472	553319	865299	185166	309987	324811	270563	243573	255616	252717	198611	215188	272637	252472	296061	232041	192560	278256	230535	244810	276840	275609	265327	172125	266726	251607	205940	181699	199873
P11117	ACP2	Lysosomal acid phosphatase	12956.2	13246.6	17379	13901.1	12089.9	10986.5	10630.1	12536.6	13571.2	14051.2	13987	12797.3	15067.7	11193.6	11625.5	21337.6	14547.1	18682.9	17447.7	16472.6	10530.3	13991.7	9096.87	24510.9	20507.5	10780.3	22655.1	26004.4	18954.7	24761.3	22877.7	13642.8	14309.1	12871.3	11393.1	11918.1	9505.37	9943.49	14894.3	8708.18	12602.8	10667.8	13304.2	12545.1	8452.88	9365.33	8944.27
P11137	MAP2	Microtubule-associated protein 2	25899.6	16971.4	13069.2	12889.7	13348.3	15077.9	18500.1	10979	14913	14213.9	13856.4	18126.6	16119.9	20016.1	19290.6	27546.4	17591.7	19419.4	22077.1	21234.5	39760.2	15525.3	17749.7	26594.4	14463.7	23308.1	11054.5	24460	12797.2	17439.3	15816.8	32547.2	23217.1	42097.2	17079.6	14619.1	32382.1	17184.7	18098.2	20396.2	21809	40481.8	12409.5	18422.1	26258.3	14476.7	31726.3
P11166	SLC2A1	Solute carrier family 2, facilitated glucose transporter member 1	21189.3	179527	76926.4	13629.9	45891.3	8164.92	24869.8	31006.5	12604.4	15429.4	10411.7	11889.3	19754.3	14528.9	33620.3	6331.33	32347.1	33322	16321.9	24577.5	26871.4	20024	18870.9	31157.8	7171.67	8121.21	10629.8	12713.5	7480.05	11667.1	12136.8	15367.9	9271.39	12578.5	48541.7	14177.6	22953.2	13987.7	14393.2	16134.1	11575.6	31597.4	50567	10702.6	23586.9	21832.7	13249.4
P11171	EPB41	Protein 4.1	63110.8	297610	113579	27703.1	70635.8	27298.9	32988	47932.8	24033.1	31265.7	21244.5	26636.8	32298.2	29484.6	51754.7	21136.8	35198.9	42270.2	23117.3	31647.5	48614.5	36103.8	34594.9	49944.9	15409.7	20648.6	19819.6	21599.6	19945.2	17079.4	23245.2	29701.3	24546.6	27318	62358.9	28671.7	33973.9	21979	28217.2	38031.5	25639.1	58073.9	95870.7	29701.4	34004.8	30194.4	22279.2
P11172	UMPS	Uridine 5'-monophosphate synthase	13512.7	23738.7	27004	26052.5	25883.6	25350.1	22699.1	25767.4	25115.6	24562.4	20957.9	24195.7	20608.5	26927.1	26806.9	18559.5	26369.6	29002	26697.8	22954.1	15502.6	27101.6	30028.5	19882.1	31445.4	26518.5	25468.2	27283.4	28384.3	27032.6	26740.2	26660.1	21511	22328.2	21223.5	30131.4	18816	31426.2	26386.1	25876.2	26266.4	20456	22746.3	19882.8	25276.7	26329.8	25420.4
P11177	PDHB	Pyruvate dehydrogenase E1 component subunit beta, mitochondrial	417631	336210	513251	511331	462447	422119	420570	483383	451309	484361	460125	380896	375732	410033	413543	213883	542084	498041	454994	581816	400551	391717	553469	1.14386e+06	491259	610614	334094	399452	506718	347919	432664	494325	359288	832427	496268	499591	611071	707289	488929	548830	575976	912373	398897	362798	738050	678155	563494
P11216	PYGB	Glycogen phosphorylase, brain form	73539.3	105159	103361	126398	126041	197430	132765	120020	122195	105888	136760	151333	103275	156671	144291	129490	110428	91155.7	105048	223472	415030	179642	242323	234355	127435	149987	143445	111923	134723	177197	126968	114596	146470	163892	224049	131515	136343	157191	102646	115716	134525	176158	98494	101685	165103	240650	168347
P11217	PYGM	Glycogen phosphorylase, muscle form	77419	51836	59823	65900.9	57727.7	93136.2	87622.9	59157.6	69560.7	63414.7	71282.8	76898.9	54210.1	76739.8	71007.9	65261.1	68919.1	51568.9	64101.9	115183	240938	84398.1	91409.5	164473	53101.5	65877.5	60819.9	76764.5	70756.6	92047.9	60290.7	51600.9	78120.7	59219	71994.6	51553.4	49881	72606.9	50741.5	60989.2	56224.8	59882.4	52006	70755.5	68024.1	85863.2	78199.1
P11233	RALA	Ras-related protein Ral-A	55369.5	38609.4	45734	33396	36983.3	31011.6	37814.3	39099.2	43965.5	37812.1	41523.9	32590.5	33706.2	33534.1	32732.1	25882	42364.4	41139.9	41813.1	41033.5	46768.8	28328.3	33227.9	49574.9	33530.4	34716.3	49397.4	53946	45508	47838.9	47058.4	35799.2	33371.3	45537.9	49539.2	39613.8	30125.7	44602.7	34588.3	31195.4	30361.2	37468.7	36130.7	28161.2	43692.1	48336.3	44540.5
P11234	RALB	Ras-related protein Ral-B	21948.4	15769.7	31333.1	32796.2	35015.1	28484.2	35344.2	32189	37598.9	32979.4	35468.3	29248.9	32063.1	29556	28724.2	16622	37496.2	38861.2	41492.1	23545.8	51309.3	20031.8	27312.9	23354.3	45724.8	39551.9	48819.2	52139.7	37748.2	45721.6	41681.4	40833.9	27186.7	33139.9	29330.5	37390.8	19751.5	40535.3	39554.8	34427.1	37350.8	23367.6	38317.3	32137.6	30502.4	31732.8	28516.1
P11274	BCR	Breakpoint cluster region protein	13423.3	11833.3	7514.9	11537	11507.1	12326.9	11679.9	9991.38	10065.8	10908.7	12097.6	9396.13	9476.03	10551.8	10906.4	9390.98	12909.4	11093.6	12343.9	13657.1	22080.1	10086.5	12265.7	16592.5	10170	7853.31	8842.08	13562.1	12700.1	14688.2	11688.2	10318.4	9560.92	9067.09	8980.46	10919.6	11442.6	7670.01	9875.02	7302.29	8546.99	8604.46	11658.1	10619	10289	10056.7	8523.18
P11277	SPTB	Spectrin beta chain, erythrocytic	67746.2	354558	181411	26332.7	112049	13264.9	31838.8	63129.5	14199.2	29660	9946.76	25509.5	33377.1	31381.1	85852.6	15739.9	48386.3	58743.2	20270.7	36167.8	35680	48229.6	44007	55564.8	12511.1	16060.6	18928.4	15274.6	11714.2	5866.44	16242.4	30558.8	22262.7	21684.6	91169.6	29922.2	40852.3	20930	27407.1	42235.5	24821.9	68424.6	138860	26684.5	35933.1	34889.4	23210.3
P11279	LAMP1	Lysosome-associated membrane glycoprotein 1	105853	152120	150824	210927	141815	246666	269994	220285	238435	201095	250403	184722	224690	179374	164824	241901	220896	211829	188311	235090	192562	169907	78247.9	259442	213295	119649	267507	340430	222906	417769	298447	146443	173743	117184	135762	129828	84917.7	116025	155290	115457	109232	98773.7	208938	170325	113312	111036	115364
P11310	ACADM	Medium-chain specific acyl-CoA dehydrogenase, mitochondrial	337970	343361	550299	497574	741426	287789	330777	478231	536611	415418	324404	341808	427778	487844	588560	121443	496251	686139	460477	1.17057e+06	765340	615400	545210	855203	554875	617899	529483	475677	539499	364879	536631	496843	289710	387610	221579	720401	255893	525107	442155	443455	675943	417406	816502	590750	280805	327719	207163
P11413	G6PD	Glucose-6-phosphate 1-dehydrogenase	413886	341279	170618	125755	121193	122116	33416.3	109871	98480.3	96157.5	99706.3	104705	90193.4	121546	114337	158821	86031.6	94461.6	78818.1	78181.7	266348	123760	109847	101235	128301	97170.5	141405	108078	121786	118672	108028	102381	159852	80375.1	194368	112738	147624	106668	100682	114084	126069	81743.7	113227	97993.6	154106	158786	120578
P11441	UBL4A	Ubiquitin-like protein 4A	35789.8	30232	22557.5	16893.5	19594.3	20617.6	19637.1	17485.2	15861.5	21827.6	17372.9	16812.3	21479.6	20304.1	21027.1	28386.6	17656.7	17957.1	17605.7	29131.2	34371.9	27643.7	25801.7	41862.5	22168.9	22601.8	15195.3	19092.1	17797.7	17334.2	15343.8	19159.7	17106.5	28155	22451.8	18402.5	28408.6	21513.7	19904.6	25219.3	21610.5	34326.3	25789	22623.1	23812.1	19599.5	21215.5
P11532	DMD	Dystrophin	34091.9	16349.1	19798	16791.2	14178.4	16460.5	19022.4	15656.7	16156.6	15951.8	13808.1	14308	14926	14696.1	13322.6	14504.3	15673.8	15964.9	16355.7	42366.7	24556.6	21006.8	24191.9	34091	8709.72	9040.74	12783.1	15797.6	14042	13015.8	11689.6	15973.7	21469.2	13205.1	10786.4	12061.2	11207.3	11113	10887.2	12259.6	9946.63	13833.8	18171.3	15218.2	12571.6	13371.1	11844.2
P11717	IGF2R	Cation-independent mannose-6-phosphate receptor	16260.6	13612.6	10985.8	15616.2	11535.6	24288.2	15545.4	13442	13830.7	13124.1	19316.9	14037.3	15233.7	13565.1	14486.3	19450.4	13229.9	14551.9	13217.1	17891.8	36901.3	15111.3	11985.4	21851.1	16147.6	14849.7	21260.9	15471.3	15695.5	20863.5	17891.8	12774.8	18543.2	19225.4	11459.5	14126.4	21207.9	13044.2	14519.7	13974	13065.9	15944.2	14560.3	16371.5	18036.2	18065.1	21867
P11766	ADH5	Alcohol dehydrogenase class-3	906439	894436	814664	639087	709906	561888	524632	590054	678270	659342	505178	512588	527310	734029	741768	437041	681891	736902	653904	666518	835318	645770	700985	940386	729567	668261	737292	641593	706311	702571	731788	634568	628656	501948	521843	736225	559664	571697	741859	575529	664145	456774	686783	654365	459880	512050	484297
P11802	CDK4	Cyclin-dependent kinase 4	9686.37	6530.8	4734.53	6917	5746.39	8364.4	5968.44	4450.07	6586.76	5370.2	4639.99	4476.2	3550.14	6539.42	6930.01	5849.78	7701.46	7324.35	5798.65	20880.4	23786.5	11856.2	10834.4	17142.8	5370.58	2925.17	5132.58	6479.71	3748.37	3223.81	2863.74	4718.62	6610.21	3075.78	3954.41	5436.19	2508.48	4643.43	5042.8	4914.38	3118.2	3333.79	5742.32	4208.69	3834.6	4818.49	2805.67
P11908	PRPS2	Ribose-phosphate pyrophosphokinase 2	41379.2	87761.9	68215.4	51337.3	48183.1	57814.3	44327.9	40201.7	45998.8	43921.6	49674.3	41286.8	38622.5	44848	51581.8	36035.3	40459.8	49689.8	49066.2	73569.3	124896	24840.2	43405.2	163778	39305.8	48589.1	34390.9	49830.8	54177.9	44482	51094.1	37094.9	43535.5	58298.5	55844.1	52149.8	47836.5	45495.6	45342.7	46716.3	44832.6	58943.5	55677.9	43843.4	59118.9	66710.9	47470.1
P11940	PABPC1	Polyadenylate-binding protein 1	84513.5	61408.1	53835.3	37816.1	50751.9	43405.3	32329.8	43559	32925	38691.7	39330.5	44427.2	51879.7	51504.1	51839	83199.3	32617.6	45571.4	38794.7	71352.7	124192	62188.1	52568.6	74489.5	49958.4	44099.9	50801.9	40583.8	43372.8	45739.9	43689.9	50971.1	52274.9	69852	47885.3	50131.3	72966.5	44259.8	53232.7	57733.4	53750.1	78961.7	58088.4	56010.6	51788.3	49387.2	47981.2
P12004	PCNA	Proliferating cell nuclear antigen	12112.1	29590.4	22725	28399	23323.8	27521.1	27572.3	21481.3	27931.3	25112.8	27944	28202.6	22292.6	29175.5	25629.8	29209.2	22419.6	23403.2	23955.2	41044.8	48828.7	43131.2	34999.3	36704.3	26929.8	28799.8	23921.9	23908.2	25170.8	29623.4	26658.5	21595.3	32337.5	26666.7	27655.4	22479.7	33943.3	25574.4	23008.6	25941.3	23087.9	28662.3	19178.8	27008.6	35269.2	31446.3	36424.6
P12081	HARS1	Histidine--tRNA ligase, cytoplasmic	27089.8	46467.3	42722.3	58467.6	49182.4	70204.2	60929.1	49531.9	58804.3	53256.3	53572.7	57833.5	43485.2	53282.7	49608.6	45460.6	36773.3	60961	58461	104369	139290	101167	66184.8	138432	60391.5	45802.7	60891.8	68152.8	60597.7	59063.8	59355.3	44796.2	48671	29852.4	52157.6	48792	35476.1	57902.2	48694.5	40664.5	43677	38055.3	45641.6	44057.7	54044.1	61242.6	51427.9
P12107	COL11A1	Collagen alpha-1(XI) chain	248013	316206	137855	203655	92866.3	139536	337729	130297	436927	172942	192125	291746	274132	120734	87464.8	211289	274206	137513	126938	166388	198016	176680	106796	72323.2	119211	130635	104904	128072	64048.1	129090	248990	80607.9	208306	30047.9	115701	98496.9	43178.1	303166	80232.3	146660	133156	35565.2	137126	204822	173355	193144	279703
P12111	COL6A3	Collagen alpha-3(VI) chain	1346662	833835	396834	344108	266071	309469	338644	266165	335516	263844	239887	336476	320818	200322	192340	734435	214100	129437	132054	387791	438833	463407	300154	397440	248851	311495	201691	204093	209095	157344	219481	326353	659461	186222	346453	264733	331150	218862	162731	725967	398167	135912	118880	544582	266969	290973	311960
P12236	SLC25A6	ADP/ATP translocase 3	63558.5	133568	182170	165126	153430	131793	189560	182472	192874	201521	230570	168447	144408	187155	138184	86851.7	249996	164827	221964	338333	533125	248484	299281	341926	179769	192618	138307	259209	226879	177172	193961	168847	148508	303601	192975	200549	189549	237711	206313	122078	175423	355283	165952	158763	225354	211516	188980
P12268	IMPDH2	Inosine-5'-monophosphate dehydrogenase 2	47890.3	31872.4	19967.3	20477.6	22936.4	22228	18568.4	20025.8	17030.1	20010.2	19153.4	70085.1	28473.7	22468	23745.4	53202.6	18430.6	18560.9	20436.1	31314	43895.4	38185.8	23224.3	42926.5	26822.6	20217.5	25003.9	18317.3	19092.8	22073.7	21213.8	23272.8	30963.5	28434.3	25786.9	24408.8	35101.8	20605.1	26443.8	28443	24218.9	30537.9	28567.8	28014.3	16847.8	18938	19973
P12270	TPR	Nucleoprotein TPR	42773.6	28161.4	25981.5	21804.7	23076.6	22489.2	21166.6	23015.2	19307.9	24193.2	22974.2	28734.2	33868.4	25549.8	26901.6	54495.3	21190.4	23898.5	24560.1	42214.2	54585.8	37011.7	31608.4	49311.1	19891.9	24885.5	19722.7	17318.5	18122.7	17003	18471.2	28172.8	26795	35289.4	25063.3	21898.1	35620	23138.2	24703	34665.1	25910.1	33025.6	23651.8	29052.3	25051.2	23974.4	27492.2
P12429	ANXA3	Annexin A3	42528.9	41617.8	19893.2	19761.4	17820.9	27050.1	15866.5	23129.9	14181.3	17440.7	26846.9	25030.9	15709	23914.1	21927.3	44872.1	14968.4	13439.4	15308.5	38702.6	63533.3	35907.8	29339.8	81491.8	21353.8	48244.4	16180.8	9854.4	16984.5	12552.4	15445.1	19864.2	33730.6	66761.4	43519.6	19431	103520	42651.3	14307.6	44932	38179.6	64110.7	11381.2	16000.4	90869.6	85345.2	84228.3
P12532	CKMT1A	Creatine kinase U-type, mitochondrial	60818.2	12562.2	22967.8	23036.9	23237.4	16986.5	18655.6	21621.7	9819.12	10977.7	33928.9	16094.8	16356.8	32962.4	27711.5	19023.1	18970	19968	18622.1	15509.2	12482.6	22748.6	27923.1	28557.9	16230.4	15065	21241.3	14600.6	18328.4	12737.3	11255.1	22149.1	28425	14622.2	13644.9	20216	23167.7	17249	10707.3	34044.2	26340.9	31047.2	12449.9	27277.9	15310.2	36125.1	22254.7
P12694	BCKDHA	2-oxoisovalerate dehydrogenase subunit alpha, mitochondrial	126788	49731.7	63916.6	49583.3	66630.6	32460.7	40072.4	59775.6	47591.7	49954.7	39098.5	44788.5	39112.7	50889.8	47716	20657.8	68289.8	60593.9	60419.1	123593	159384	60236.2	88707.8	116581	78162.4	84063.1	57445.9	60981.4	66004.4	51832.2	55206.8	80010.5	43147.9	87671.5	47334.4	87415.3	59047	113840	67711.3	97687.7	103888	96688.9	65223.8	72886	60855.3	69676.5	59389.2
P12830	CDH1	Cadherin-1	13050.1	12276.8	20761.6	25183.8	18071.5	20579.5	26431.3	23121.7	24612.1	28819	26055.7	22382.3	24051.1	22952.2	21161.6	19067	23616.9	25028.3	33088.3	40833.4	46652.4	15253.2	27212.3	50779.4	17501.5	31894.7	13580.3	26263.9	25005.1	22469.6	22111.8	21399.3	22358.4	53846	44149	19966.9	46283	29157.2	23192.5	37998.2	28710	55712.5	19622.3	23590.5	49603.2	43450.5	44097
P12882	MYH1	Myosin-1	31283.2	362282	53862.9	72893.6	32203.8	79121.9	60611.8	66576.7	54766.4	60945.2	54357.8	60790.7	59390.1	58050.2	52068.7	90174.3	66706.9	50018.2	46630.6	158467	34153.7	41646.7	87597	488489	61994	60600.6	85036.1	67265.2	138909	27272.2	42565.9	162354	118237	39052.8	49774.3	63558.8	58921	64490.7	120269	173829	65542.1	34667.9	36352.8	176079	63967.2	41828.9	64694.3
P12931	SRC	Proto-oncogene tyrosine-protein kinase Src	12889.7	21443.4	15324.7	25444	20632.9	25798	23119.9	24716.5	25035.9	22173.6	26814.7	23246.4	18732.1	20391.5	24666.1	21499.6	27332.9	17898.5	22319.8	53996	60528.8	19883.8	28763.2	48241.6	23429.6	19042.3	28320.3	22920.5	20741.4	27167.2	23907.5	20809.5	20242.2	16521.4	22747	16074.1	18155	21316.6	18220.1	18031.6	17730.8	13085.1	21527.7	14355	23315.6	20440.1	19888.7
P12956	XRCC6	X-ray repair cross-complementing protein 6	127782	186508	189186	202658	183916	194648	157880	168002	177513	156812	181280	218769	173567	188547	187948	337547	174387	171572	156159	327455	460452	375995	262982	428462	240288	245354	249087	150767	195417	171683	182469	215390	246232	223843	343914	213219	306903	240466	188802	240109	240169	239937	142658	169131	280928	296834	289589
P13473	LAMP2	Lysosome-associated membrane glycoprotein 2	21608.7	33202.6	34629.5	75242	46144.6	79194.3	75957.6	58156.3	93112.1	62840.1	79128.4	64216	85920.9	63421.2	59754.2	72969.7	60522.5	55547.6	71725.1	20282.5	8923.79	36744.1	45763	5227.6	91217.2	44846	91331.3	126172	73826.3	129439	96499.1	54694	48349.9	40503.2	33379.6	45355.1	18366.7	38250.7	62732.2	39765.4	45949.1	16999.7	66780.1	74624.2	30186.9	31934.2	33192.7
P13498	CYBA	Cytochrome b-245 light chain	9424.43	24321.6	7842.23	15043	9554.94	13383.1	25974.5	12946.2	14750.3	12301.3	18303.7	18309.8	17808.8	10387.7	10431.8	33072.6	18519.1	12529.6	16069.8	28260.9	24487.2	36293.5	18339.4	28270.3	12514.3	8625.31	14053.7	26306.3	9642.47	25261.6	13908.6	10384.4	9178.24	2208.83	15199.7	8418.62	5892.13	9383.95	9047.55	4035.33	7510.98	2582.26	13534	9691.37	9417.41	11431.8	9205
P13591	NCAM1	Neural cell adhesion molecule 1	9942.78	14310.2	13551.8	6962.04	7767.72	6889.73	7860.67	8635.03	12492.9	9146.48	3981.01	7064.52	10751.8	5580.6	6476.65	9416.01	4635	5778.29	5203	7675.84	8062.76	6414.61	5506.23	34206.6	4054.27	15808.1	3044.34	4667.05	6567.32	9271.29	6651.04	6782.23	15406.9	11901.4	31384.5	4259.92	18980	16730.5	6867.38	21209.3	11926.3	15482.2	8523.96	6592.33	14395.9	24410.7	23013
P13611	VCAN	Versican core protein	21185.2	33104.7	11213.6	13317.2	6495.99	14001.3	11798.7	7822.96	5279.51	6211.64	20243.3	29312	19262.4	4512.88	8425.92	41987.9	5359.99	6115.81	5901.3	7222.41	13196.2	55199.5	9306.19	13831.4	4424.17	13242.7	15608.4	3108.68	2239.29	2700.57	3284.92	16070.1	131737	54889.8	286008	10020.2	52380.9	10960.7	4833.02	16837.6	18577.3	57905.2	5737.36	19117.2	123734	50219	83132.2
P13645	KRT10	Keratin, type I cytoskeletal 10	176866	68692.2	87353.1	41093.8	32815.6	41985.6	80451	39385.3	30644.9	25822.7	44497.6	68841.6	58033.6	79684.9	32935.8	85123.2	42920.7	47245.7	33059.7	94219.3	33142.1	47781	53640.2	80176.5	160793	129325	267848	328869	190497	438011	156372	161939	238790	339723	114357	128491	438217	98817.9	193676	291903	47754.4	86487.3	153743	62235.9	17054	105446	58672.2
P13646	KRT13	Keratin, type I cytoskeletal 13	199115	51553.3	57598.2	72469.5	64018	103039	79570.9	84206.6	83781.6	78021	111085	111496	94585.6	72828	79067.4	138244	74302.2	84998.9	86429.8	119930	103356	85735.2	95499.9	388405	70541	78170.9	41730.6	59602.7	43523.3	48236.2	48265.6	72198	73991	96168.9	124423	55060.2	85395.5	85437.2	74616.5	98437.1	73830.5	109867	88736.9	50102.2	90905.2	135195	65159.4
P13647	KRT5	Keratin, type II cytoskeletal 5	22655.1	10492.9	9923.9	5841.34	4788.38	6219.75	10086.1	5282.15	5850.74	4953.23	6442.29	7261.19	9617.06	10779.5	5974.83	7746.82	6315.36	7466.52	6369.19	15946.3	3881.17	7291.33	7125.34	7526.97	17930.8	16502.4	26734.6	33948.8	21965.4	55150.8	19809.6	18062.6	31629.4	33691.9	14747.1	17576.6	43279.3	10944.1	23330.3	30959.4	4927.06	27555.4	21853.7	7187.42	2801.77	12199.1	8297.86
P13667	PDIA4	Protein disulfide-isomerase A4	132043	111984	79897.8	100815	92329.8	193289	127674	103131	118123	90000.9	132557	116112	111197	88262.4	86612.6	144923	132387	96055.8	140610	164295	177312	154764	117890	179463	110871	89037	127824	124524	110120	129848	129971	97626.9	128290	63064.6	57634.1	108652	102128	84510.9	114043	97895.5	101606	50022	113536	132283	51722.8	55256.5	89903.8
P13671	C6	Complement component C6	348652	89891.1	36224.5	82137	38519.9	90827.1	33317.5	60609.3	31364.2	34054.2	25237.4	27965.6	53619.1	30535.3	48984.8	72797.8	28106.8	23227.8	20272.1	68545.5	51981.7	44446	56634.9	154075	36546.7	21883.4	27528.2	20760.4	31098.4	14848.2	27107	21185.2	95767.7	27997.2	53318.4	35068.4	47081.5	18375.1	25316.2	36163.9	31178.7	67403.1	53716	34875.8	23249.2	36813.9	29229.6
P13674	P4HA1	Prolyl 4-hydroxylase subunit alpha-1	17788.4	22269.1	9783.38	12309	14607.8	14923	14183.6	11769.8	13775.7	11174.4	12957.1	13861	10370.4	10058.2	13558.6	14698	17531.7	15478.9	16242.6	27128.9	30051.4	20562.4	17555.4	29383.6	15154.5	12871.1	19351.4	16107.2	14077	12729.8	15860.7	12402	13235.1	16620.3	27118.7	15060.2	19956.9	13156.6	13835.1	11473.4	13068.4	21518.4	13431.4	15491.2	17167.9	20393	17672.5
P13688	CEACAM1	Cell adhesion molecule CEACAM1	14147.8	15252.6	19195.6	40900.7	30190	52144	58601.1	45291.5	53644.6	47083.4	44839.1	38452.4	36427.4	36806.8	26760.9	31760.6	52597.4	53216.5	39036.2	29226.2	29840.6	19807.7	33473.9	24803	33967.5	29053.5	43037.2	47965.7	32662	48172.4	36857.3	24514.7	30760.3	35585.3	41636.3	33123.8	29656.4	35341.8	46323.3	19381.8	17758.4	21649.7	34896.7	33922.2	44983.4	36551.5	37356.1
P13693	TPT1	Translationally-controlled tumor protein	91634.3	95394.6	59838.8	40985.1	47197.3	35805.7	32187.5	45796.2	38955.5	45428.6	41151.3	41346.4	45242.2	55310.4	50942.3	50937.5	38007.8	47585.5	40075.9	44114.9	116559	57606.9	51640.5	52155.2	46923.9	41553.5	56019.3	42831.2	51196	41034.2	45284.4	40962.7	48739.6	42955.2	44389.8	52392.3	64267	42564.6	45298.4	42615.9	44301.9	57273	47448.3	46264.3	45653	41410.6	43517.3
P13796	LCP1	Plastin-2	186174	265474	43732.7	53188	36771	128513	85609.4	66649.6	36699.3	51085	59960.5	183369	136360	59015.3	69803.2	610238	25835.4	29730.7	45773.3	42187.5	47072.1	212508	54540.2	113785	55718.9	31969.7	25041.1	20259.7	18549	21258.2	24757.1	18325.4	156826	22861.3	64338.5	33650.8	77774	28054.9	28172	124395	42313.4	48485.1	37800.5	63148.8	46557.9	59198.5	43480.2
P13797	PLS3	Plastin-3	96645.4	160773	118732	141673	103388	161402	164126	135661	141380	141314	145486	174978	134724	170603	149460	116782	130414	138814	149795	169724	207870	158954	180220	286911	81595.9	113092	109148	128761	129131	117655	121830	97301.1	146289	93620.5	163534	104920	108929	110102	111379	118790	100324	112823	107682	122456	171206	153829	150598
P13798	APEH	Acylamino-acid-releasing enzyme	103006	244452	196340	92343.1	162906	107926	82290.9	126578	112046	108129	112628	104057	139353	149670	143421	111084	104725	152903	135154	138929	170921	137607	127794	148427	144674	114962	136461	131537	124222	124564	166117	144985	120994	104714	106693	141633	99827.2	104041	157714	132879	132151	123911	198046	139902	79428.4	92246.4	76249.9
P13807	GYS1	Glycogen [starch] synthase, muscle	16983.6	9868.64	11561.3	19276.9	16047	18301.4	22527	14802.4	23585.4	17600.1	20828.2	15656.4	12210.4	13915.4	14352.7	11651	20069	18413.2	18697.2	22336.5	39042.4	19696.9	14124.8	21104.7	15626.6	13790.9	16802.4	30699.6	17011.1	28380.6	19884	15810.4	15292.1	14384	11323.6	15917.1	10481.7	17958	14955.3	13186.5	12219.9	11515.3	17064.4	18979.6	13221.4	15577.8	14431.1
P13861	PRKAR2A	cAMP-dependent protein kinase type II-alpha regulatory subunit	82340	83257.1	77273.8	100204	85693.9	96045.2	89536.1	94271.6	98568.6	84261.9	85690.9	84885.9	82659.1	97308.8	86328.7	68636.6	95884.5	91682.6	93796.5	88245.9	267234	83946.8	100414	131180	88125.2	97517.5	83806.7	101163	84687.9	94091	81728.4	84500.6	86684.2	92590.5	70981.1	89062.8	78728.4	92656.5	83520.8	80752.3	85874.1	78445.9	82587.1	88111.8	86510.9	90931.4	86459.1
P13984	GTF2F2	General transcription factor IIF subunit 2	7060.46	8431.32	4255.48	4592.42	5877.19	6672.44	5139.75	5986.92	3641.3	7124.03	6953.77	9019.88	8106.94	7238.32	7295.77	16934.1	4862.67	6275.45	5550.68	10499.9	14426.4	11216.8	8065.58	14381.4	6840.58	8364.12	7389.57	6600.71	5571.57	7918.78	4092.48	10044.9	9956.84	21508.2	10689.9	6868.2	21339.4	10093	7827.13	14154.3	9389.88	20213.1	7631.34	9990.03	12040.9	9316.62	11567.8
P14209	CD99	CD99 antigen	75790.9	87864.7	40993.6	29817.2	20075.9	27397.9	82479.1	19477.9	57546.1	43732.2	23585.3	40256.4	18590.3	21381.5	34728	31154.4	19454.2	29036.2	30630.1	97272.6	94952.9	69099.7	42649	121987	28745	20803.1	30360.3	71799.3	26909	46139.8	30019.1	18273.5	12763	11093.5	29457.8	26874.8	16754.3	23455.4	25109.1	20944.6	11214.1	16600.5	42599.6	24823	25944.4	13060.7	32214.2
P14314	PRKCSH	Glucosidase 2 subunit beta	307914	209766	167987	188599	185895	243651	240693	179934	231916	206181	244037	246675	229286	201737	189246	284915	254529	219100	288981	378078	416718	293541	237835	347689	252419	211223	277809	245936	211095	227048	245563	208767	224568	205493	181895	217493	203643	188085	229622	220936	227317	167366	242176	282818	164521	152044	196001
P14317	HCLS1	Hematopoietic lineage cell-specific protein	139882	122389	28685.1	35137.7	28639.3	71993.5	59065.9	36902.7	28267.7	34001	41001.4	85767.7	66929.1	37352	45700.2	253297	21512.8	22405.6	36863.7	27062.3	29559.7	108775	35893.4	81324.8	36647.5	24972	23088.7	29153.9	21267.3	27594.9	17981.6	51306.7	90013.4	31399.3	48020.9	27999.6	110364	34906.4	30486.3	83681	46705	46417.8	42380.4	49356.1	30232.6	34107	39860.4
P14324	FDPS	Farnesyl pyrophosphate synthase	12863	29165	22995	25330.9	24674.2	20937.8	31490.2	25788.9	35311	27059.1	26836.2	23159.9	21469.7	25747.9	23831.6	15179.6	36780.6	36672.1	35445.9	48287.2	79471.9	28107.2	24077.9	43065	21012	19511.8	19606.2	38006.1	21636.2	29179.9	24091.2	17027.2	13266.7	10549.7	16974.8	16926.6	8868.46	24310.3	19731.2	19479.2	17938.1	8980.84	23545.2	30101.3	27064.1	25460	28483.9
P14384	CPM	Carboxypeptidase M	67181.4	14491.2	17158.5	14165.9	10699.6	14072	11989.1	12823.4	14451	10967.5	11377	15295.3	12256	8869.73	11339.6	43377.7	9718.07	13448.4	8143.43	9337.99	8807.25	10495.8	9002.62	10794.7	8261.15	11241.6	21064.7	21456.2	16197.5	14388.7	10115.6	10853.7	11335.1	15416.9	20133	16149.5	17787.2	14567.2	10843.1	12356.1	8176.97	14848.9	13062.5	11896.2	18140.3	22960.6	13088.5
P14543	NID1	Nidogen-1	595809	93841.9	158865	155758	119144	104932	98877.9	160592	102983	133167	98768.2	135655	130078	111148	115223	266671	108097	113419	77112.6	217452	224184	146548	166061	264407	79212.2	111572	86003.4	136657	91423.1	85398.2	86828	112403	193105	164102	161930	149674	218332	87693	98800.6	145940	111220	134669	100112	111109	167841	125598	160507
P14621	ACYP2	Acylphosphatase-2	22451.1	19753.5	9291.19	10902.3	7925.07	14401.1	9204.2	8044.07	9642.76	9771.89	11557.6	11534.5	12199.9	10600.9	11967.3	14420.7	10469.6	10303.2	11897.3	21257.4	32241.8	17945.1	11989.7	13404	11077.6	12341.1	8106.26	12032.9	8699.28	9389.75	12473.9	14291.6	11683.6	9078.62	10674.2	7437.71	7431.26	11006.1	8598.85	13227.6	5812.57	16059.8	12027.5	12241.6	11261.2	10075.9	9449.56
P14649	MYL6B	Myosin light chain 6B	336853	359631	268633	221518	264857	181133	167785	259322	234064	256983	179571	294663	391109	326506	314737	445066	210406	238679	220047	144551	290403	224341	302974	255095	206729	290277	225117	210566	293629	201642	224674	308738	439310	474736	391710	237387	473258	312872	556116	482476	316589	570838	383873	426893	333101	246491	384110
P14678	SNRPB;SNRPN	Small nuclear ribonucleoprotein-associated proteins B and B';Small nuclear ribonucleoprotein-associated protein N	88216.1	55827.5	40669.3	13208.5	20419.3	17122.6	11066.2	20050.1	10918	15792.2	15689.9	19710.1	26459.1	25663.8	26534	73974.4	12996	16442.9	15529.6	46306.2	33383.2	53643.1	9326.64	44740.5	33067.7	36113.3	29549.3	10205.4	20981.9	18185.7	18424.8	39925.8	40050.2	91554.5	51891.7	31755.7	79325.8	37382.3	31439.2	55499.8	40189.5	84872.1	23921.2	30966.2	42578.7	40697.5	44769.4
P14735	IDE	Insulin-degrading enzyme	14404.5	22676.8	17236.4	22251.3	20476	24907.2	24474.5	20667.9	22941.3	20810.4	24470.8	21371.6	17546.6	20399.1	22519.4	16503.5	24761.8	23525.8	22809.8	34251.9	56855.4	39682.1	33446.6	50180.9	21058.1	14791.5	22907.6	23489.6	20815.8	21529.3	21062.6	15977.3	17243.5	11768.7	23781.6	18889.6	10812.2	21172.6	17474.6	14268.2	16161.4	13546.7	18876.3	14876.4	21007.7	21876.5	17770.1
P14866	HNRNPL	Heterogeneous nuclear ribonucleoprotein L	76585.6	76709.9	65675.7	50582	55314.4	40989.5	43252.6	50378.2	43115.5	49179.4	43671.1	56507	51600.4	46330.6	49730.6	92978.2	46464.4	50760.8	46604.7	83329.2	102159	72287.4	63710.7	85532.8	51788.9	65678.4	43589.8	42414.2	46419.1	46784.3	37725.9	55907.7	53408.9	86519.8	68371.1	52323.5	98363.8	55756	50480.7	67987	62662.9	97774.7	43741.8	57833	68061.6	59630.2	68166.9
P14868	DARS1	Aspartate--tRNA ligase, cytoplasmic	42650.3	57948.6	46048.5	57596.2	59192.1	63515	45781.8	51713.7	50638.9	52696.5	58343.6	53333.1	45301.6	50526.3	49966	62080.9	53251.4	52204.4	50543	71120.1	83578.8	61885.3	58889.7	80476.4	72785	65641.6	70930.1	49318.8	61511.7	52711.3	57332.1	54359.1	60512.8	72666.2	81893.8	65245.2	80672.1	62130.2	61371.2	54245.9	62708.1	78015.6	49562	49021.5	75862.6	78786.4	70366.2
P14923	JUP	Junction plakoglobin	12206.6	23658	43667.9	38691.4	43859.1	32399.3	28898.7	38250.4	35074.2	34368.1	31509.1	30709	27129.6	37939.5	32993	31842.2	32776.8	31506.8	32359.8	37392	100099	33328.2	33296.1	66891.7	44829.3	59088	48469.5	33566.2	46389.1	48220.9	35074.4	44724.2	40877.5	84626.4	73372.2	44180.7	65679.6	53603.9	40353.5	46404.2	50201.7	89032.2	31481.4	26680.5	68368.4	65398.7	65001.9
P15090	FABP4	Fatty acid-binding protein, adipocyte	28507392	8.09176e+06	1.62354e+06	120533	117031	112013	75308.3	213685	38566.2	49150	37080.2	33580.5	110108	43830.1	119035	101585	81274.1	62230	40012.9	123044	55639.1	43214.8	105880	127649	30020.1	33075.5	49264.7	98191.3	91511	40654.5	55534	28325.6	37354.3	154207	50168.5	46833.2	43803.5	38923.1	29703.6	25400.1	56092.2	186454	84880.9	34341.2	107027	147851	42009.3
P15104	GLUL	Glutamine synthetase	1405382	46590.5	18845.9	8739.56	13219.9	13068.4	7802.72	5943.07	8965.29	6569.08	8210.51	6596.2	6062.49	8356.74	11555.4	18536.5	8990.43	9712.24	8037.96	20912.9	33274.3	17416.2	9979.08	18936.4	8652.57	10250.4	9386.48	9014.88	13335.3	7237.31	8424.57	8951.78	9823.46	18783	27098.5	8333.15	18931.4	9563.34	7914.56	9043.03	7061.52	23697.3	8654.78	8441.3	25620.5	15963.4	12157.8
P15169	CPN1	Carboxypeptidase N catalytic chain	89901.9	57447.8	20171.5	23192.6	10151.7	13941.6	10965.5	24181.8	4654.76	9349.74	9137.19	7657.29	10190.9	9463.95	19684.1	11921.5	7286.9	14299.3	8668.77	21989.7	1512.75	5403.23	16557.5	15362.4	4888.22	6175.59	3656.27	3192.14	4352.25	4732.04	9341.01	5535.83	14324.2	14776	37205.2	4002.44	23219.5	9950.65	4574.78	11866.5	10228.5	47207.5	23147.3	10581.6	20759.8	32101	13039.2
P15170	GSPT1	Eukaryotic peptide chain release factor GTP-binding subunit ERF3A	69940.9	86766	53211	52897	54290	63011.8	56385.4	51018.8	54595	49498.7	54541.4	53245.9	52384.6	58296.2	57390	57032.1	53213.3	57970	50572.5	100901	130617	95316.5	72740.2	119057	52063.8	45968.7	51273.2	53071.4	49306.8	56456.6	54183.5	44589.4	61017.1	48102.7	85698.9	50524.8	65375	52779	49153.2	52665.2	48086.8	65522.8	59275	53767.9	68780.2	65314.1	56812.8
P15259	PGAM2	Phosphoglycerate mutase 2	9153.74	54369.1	19096.5	20738.6	13261.9	8346.04	6388.34	25252.5	7977.31	13101.8	13534.9	23624.1	14692.7	25217.8	10670.8	13591.6	18168.9	18740	19223.9	39295.2	50847.6	14228.4	48840.5	22632.3	97660.2	65424.1	13802.2	11524	31745.7	14887.9	12626.7	35769.8	41946.3	52576.2	30689.6	38133.6	52270.1	78133.8	23066.6	52305.6	38617.4	124153	16072.5	17942.5	36676.1	62923.3	66960.5
P15374	UCHL3	Ubiquitin carboxyl-terminal hydrolase isozyme L3	47086.6	80905	52880.8	35110.1	51118.7	44422.4	39115.6	44223.7	41987.9	46363.7	46393.4	35730.1	41437.8	47048.9	49275.1	28223.6	46466.4	51731.4	45206.3	63325.5	68207.7	52561.6	49691	100286	52046.5	36355.4	47454.6	43967.1	48825.8	41434.1	46803.4	40727.1	37171.2	27402.8	36853.2	45581.9	38721.6	35231.1	39908.3	40654.1	42000.1	28067	47357.8	40541.9	34252.8	31900	31354.6
P15531	NME1	Nucleoside diphosphate kinase A	252242	130082	122462	50848.3	79877.7	41784.6	49820.9	60323.2	39244	53254.3	37783	47327.4	40161.2	59143.2	72660.3	60786.1	59698.3	56061.9	37533.3	145873	286977	133466	153446	84834.9	81764.4	74970.6	79292.3	55614.2	76338.4	56597	64267.8	58302.7	59804.1	90524.4	114189	82356	105018	69315.7	73824	73159.7	74457.3	128045	86575.4	53166.9	69728.9	59277.4	59783.2
P15586	GNS	N-acetylglucosamine-6-sulfatase	139058	133734	239835	202485	219083	221947	306091	306358	351404	253073	309828	295552	474727	320430	245821	205563	253465	541195	382930	149240	130010	189004	125923	164554	228177	145991	281301	421336	226756	354315	250704	267968	181988	154657	75791.6	191366	109692	111181	323017	165946	162372	82796.2	485473	476958	83655.8	74490.9	85933.7
P15814	IGLL1	Immunoglobulin lambda-like polypeptide 1	29955184	4948504	3.17913e+06	1.52479e+06	1.16098e+06	3.83314e+06	679553	1892211	243898	750753	863528	569897	2.1614e+06	5.79293e+06	2.45638e+06	6.73542e+06	223695	1.71599e+06	727662	2.02324e+06	1.16393e+06	1245821	3.53043e+06	5.08526e+06	1.3629e+06	653162	694209	432271	417093	436149	1.40603e+06	982025	3518231	1.29327e+06	906862	952793	2.02134e+06	477384	1474898	3.53092e+06	1.07773e+06	3375191	3.00484e+06	1.54565e+06	342341	696249	258711
P15848	ARSB	Arylsulfatase B	10808.8	16556.9	38918.7	9047.33	22553.2	8436.03	12595.7	18886.7	14125.4	15201.7	9675.79	8801.62	24452.2	11957.3	16534.6	38714.7	17206.5	24728.6	19037.5	27102.4	43749	18922.1	14797.2	41055.1	33438.7	26090.6	29371.6	25092.8	10072.9	30194.3	25666.8	24192.2	13382.2	24845.9	3782.33	16409.6	10373.7	10244.2	26063.5	25649.8	13668.2	9538.18	10854.6	17993.8	4265.02	3934.09	6732.29
P15880	RPS2	Small ribosomal subunit protein uS5	289427	131548	93653.5	79088.5	96433	92372.7	80526	86225.8	81148.1	80029.7	99684.4	97471.9	91547.1	87871.7	90664.2	136774	80036	79914.3	72584.9	33302.8	119979	57041.3	42494.4	97614.8	115209	102733	112672	105588	98829.3	96334	98583.3	88300.7	107937	138390	120852	102936	143094	89804	99707	89508.1	96640.2	155929	89113	80466.9	101491	104339	96133
P15927	RPA2	Replication protein A 32 kDa subunit	7318.51	8649.33	5186.63	6661.93	5093.35	5750.56	5043.67	5310.53	5856.89	4357.97	6126.39	6831.05	7123.59	6017.88	5890.48	13874	4679.93	5160.91	5678.45	8891.55	15147.7	9264.16	5267.78	10181.7	5502.72	7248.91	4049.33	4382.07	5002.4	4704.68	5116.26	5248.61	6982.38	8167.13	7686.8	4865.95	10112.8	6848.42	4928.38	8171.57	6990.72	9110.01	3715.3	5751.71	9089.91	8797.95	7869.33
P15954	COX7C	Cytochrome c oxidase subunit 7C, mitochondrial	320696	228968	294219	212196	200067	125810	226180	235285	167139	252504	174649	153533	126345	162937	135777	59038.9	287968	211712	187650	726226	968334	434191	707051	691101	221928	287165	137469	278568	259435	173414	181206	166893	128853	562082	335363	236100	322612	369760	178685	228681	252518	625644	196101	171338	324879	440970	250725
P16070	CD44	CD44 antigen	55894.1	92232	24027.1	26581.2	19693.7	27631.4	54629.7	26101.8	31216.9	29914.2	27074	50909.6	36364.4	22676	25078.2	86953	51250.7	26328.9	25841.3	23195.4	54084.1	21345.4	18680.9	16240.6	19183.7	29897.6	22728.9	14221.3	19898.6	20209.1	29104.3	16595.4	26912.9	13536.9	48810.9	12072.7	19928.4	44515.4	14565.4	18981	22273.6	30441.2	24409.3	27958.2	59479.2	38478.3	57898.5
P16083	NQO2	Ribosyldihydronicotinamide dehydrogenase [quinone]	82856.1	74894.7	152509	114926	201049	236575	117246	163331	475111	208454	293128	208823	152086	140834	205755	63633.6	508040	219461	469568	373550	535882	228215	161884	226597	212819	114373	376270	263120	182856	440065	224580	94706.8	156305	62871	8346.05	210666	21960.6	70055	225057	176435	142599	10121	341790	280426	21720.6	18602.1	34426.8
P16104	H2AX	Histone H2AX	105644	95080.4	52515.2	52724	42407.8	47816.2	45919	46936.6	42429.7	44972.1	47816.4	66279.8	55498	58709.7	46604.8	124691	45403.5	43614.6	36369.5	44816.6	23774.7	78324.1	48988	42598.2	60139.8	86640.5	60955.8	46229.1	54297.2	44558.2	49698.1	61108.4	85121.7	198784	153195	71171.9	157968	59276.6	57484	73221.3	60800.2	166326	43423.4	47635.1	98563.7	109493	100475
P16144	ITGB4	Integrin beta-4	21916	12438.3	10957.5	10990.3	9950.22	15422.2	7484.47	9722.7	9071.83	11385.3	11217.9	14239.5	16920.6	11066.7	9744.93	39942.4	7670.34	9381.14	12459.5	8151.22	23783.8	18307.3	15381.5	35756.7	12466.4	10726.8	8327.58	6527.26	8406.27	9080.67	6964.28	9838.82	18255.9	15867.6	12872.6	9111.03	23541.6	11549.7	11131.5	23381.4	8599.32	15364.8	8808.09	14383.5	20017.1	10115.8	18855.3
P16152	CBR1	Carbonyl reductase [NADPH] 1	194451	369524	315297	251940	272455	242619	160699	276165	213481	236534	183750	209008	252967	272236	313650	166753	249324	233686	194904	251478	453387	233078	256122	277852	267544	298759	212792	253616	208270	205225	295086	259867	235245	444590	252130	255542	376979	287546	275522	361318	323246	526725	344828	187814	340046	302908	352170
P16157	ANK1	Ankyrin-1	167576	891104	302190	27154.5	154231	14861.2	33218.8	75882.2	15597.4	33586.8	9980.18	26812.9	42297.6	39512.8	109607	22388.1	52105.4	64134.2	19241	45525.1	46004.5	60947.8	60381.9	79608	19548.6	26760	26410.7	18585.4	14851.5	7513.66	23112.9	48330.8	33812.6	43556.8	152590	48108.2	75550.2	28294.3	39833.4	79041.6	42252	134837	200455	39221.8	50532.1	47425	28966.3
P16219	ACADS	Short-chain specific acyl-CoA dehydrogenase, mitochondrial	125710	55920	86099.1	68191.5	85229.7	70991.9	60380.6	75263	77628.8	82205.6	71346.9	50292	66063.5	81878.3	89807.7	27505.9	79162.3	77967.4	80255.2	223388	290615	118397	76885.8	234467	99185.5	95105.3	92728.5	89126.3	105055	67226	124649	92228.7	57037.2	63151.7	56419.6	100329	42044.8	87203.6	78177.1	48299.7	60967.6	65761.7	92305.6	65536.8	45780.8	61857.9	41142.3
P16278	GLB1	Beta-galactosidase	6660.34	23374.4	48364.6	35779.5	32599.8	18371.9	24691.8	32161.9	39275.2	29096.8	42106.7	35677.8	39041.1	29592.9	36454.3	42576.3	37738.3	48424.5	47642.5	22536.2	62282.2	38922.8	24574.4	30548.1	44517.7	47310.4	50261.4	23953.9	28668.3	31445.8	21865	61515.8	31801.8	47123.3	45563.7	30152	19906.4	40348.3	42953.5	37080.1	61622	43256.1	33918.6	31791.9	35339.6	37152.6	38912
P16284	PECAM1	Platelet endothelial cell adhesion molecule	72365.5	29037.9	40901.5	39056.8	33640.6	55071	53159.6	44255.2	36904.6	48956.3	50270	57645.8	61009	35970.4	43410.5	96962.6	44457.4	37961.7	41252.1	32453.9	79497.1	29583.7	45980.2	33129.8	35444.3	46130.7	41817.1	45378	42376.1	51216.2	37786.7	43837.5	51239.2	63290	74737.6	39184.2	67646.9	45474.3	44469.6	45897	28575.8	42952.2	31763.4	42507.2	87349.9	58461.5	78684.6
P16298	PPP3CB	Serine/threonine-protein phosphatase 2B catalytic subunit beta isoform	37581.9	28054.3	21288.6	30885	26326.5	40716.2	38936.6	27813.9	31572.4	32028.1	34222	37528.7	29029.9	33415.2	28327.7	40112.3	30865.2	31501.9	34883	43154.4	16828.6	32379.6	30041.4	43001	32096.4	27134.4	30729.1	52737.6	27741.6	44238.1	39691.8	24804.7	30098.5	21980	29521.4	23590.5	16607	33997.3	28197.3	30428.2	29532.5	16773.6	21485.6	35575.1	32667.3	33696.8	36729.5
P16333	NCK1	SH2/SH3 adapter protein NCK1	38940.1	24544.9	12177.6	11360.2	11766.7	13038.1	14807.7	12410.2	10878.6	13573.3	9926.98	15410.3	16098.7	12614.6	11243.9	32071.4	10694.8	10801.5	11633.4	25102.4	20108.6	16570.9	10277.9	14449.6	10147	13308.6	10415.4	9407.75	9228.47	9851.61	12339.8	13527.4	16595.1	16133.8	15325.4	11646.5	20664.7	10998.1	10710.7	18529.7	13048.1	18109.2	13327.1	15048	13136.3	14356	14376.3
P16401	H1-5	Histone H1.5	197912	117726	32509.1	53648.7	34581.7	112992	107122	78552	55581.8	54391	125556	293572	162293	45827.9	59368.7	553283	39335.9	32848.6	43879.9	102636	113868	200958	44602.2	146164	67381.3	32019.1	58540.6	44746.8	26527.4	42893.6	44227.2	56101.9	146858	24475.9	38873.3	58746.7	51426.2	27077.6	31716.4	95540	68890.6	51294.8	44068.4	68977.9	38613.2	24275.3	54560.1
P16402	H1-3	Histone H1.3	171961	122044	54478.7	152753	110856	246815	540554	127871	137434	116451	259711	695498	187362	101816	71467.9	740584	119133	59067.3	106994	210705	162685	585396	106760	391544	188208	210520	164099	255276	92407.9	200105	99336.7	144397	165245	182901	306240	69515	218233	371583	37777.9	96264.9	79854.1	95316.8	74079.1	69980.3	430436	213431	582093
P16452	EPB42	Protein 4.2	68387.5	469395	205439	21881.9	118259	11879.5	24529.2	58941.9	12299.7	21863.9	6731.66	19496.7	31886.7	29334.8	89739.1	12851.7	34306.7	47071.1	12411.6	38343.7	25405.7	59233.3	19282.7	64644.9	14602.3	19309.5	20237	12215.4	11982.9	3961.92	14202.5	30262.4	24969.5	24490.7	88599.5	33749	23392.5	19776.2	28289.4	34155	27744.7	74605.7	106686	13273.8	31996.5	33626.2	22311.9
P16455	MGMT	Methylated-DNA--protein-cysteine methyltransferase	40588.8	19806.8	14873.5	5775.69	7440.4	5598.62	6212.34	7634.39	4540.48	5242.79	6638.07	5183.43	7240.21	7500.98	10571.7	19933.4	5828.95	6276.61	4885.97	18182.1	24339	14343.1	16637.9	18773.6	10530.5	12345.2	8072.32	4517.39	11825.5	8801.9	8351.91	13246.6	15726.2	33835.4	13199.6	14217.1	22428.5	10165.9	8133.44	14600.6	14780	20592.3	13972.2	7832.11	14603	16123.3	15753.2
P16615	ATP2A2	Sarcoplasmic/endoplasmic reticulum calcium ATPase 2	28527.4	21715.5	38326	51189.5	42247.4	60515	60606	50208.4	54446.2	49945.7	59206.4	49173.1	46281.9	37953.9	41036.3	44016.5	60551.6	51811	57386.7	95660.9	107514	78072.8	63372.1	100380	52124.7	41484.3	58312	63258.5	56110.9	56574	60558.8	40071.5	38554.2	43284.3	44328.4	48483.1	39769.3	40488.8	49570.4	31778.1	38869.8	34084.1	41110	36307.9	43873.7	48628	46671.2
P16885	PLCG2	1-phosphatidylinositol 4,5-bisphosphate phosphodiesterase gamma-2	14731.7	21836.8	33957.7	33577.4	35661.3	44280.9	42667.1	38105.2	44523.4	40534	46131.5	46213	39919.2	46538.2	44078.1	27810.9	39226.3	42097.6	41919	60403.9	103670	40120.3	51238.3	70506.8	15467.9	24529.9	43789.9	38969.9	46858.4	41576.3	42245.5	25428.6	38544	18678.5	22943.4	25909.2	25170.9	24011.1	34646.5	25697.3	23860.9	24000.6	32863.9	29470.5	29390.3	27430.2	29924.1
P16930	FAH	Fumarylacetoacetase	726060	520218	493556	266170	440176	250306	188413	320302	308705	274558	223562	234812	263956	380925	343455	105011	301216	443067	302263	281627	441328	209990	274078	285006	380754	260117	401625	338650	387653	305938	287707	237702	208007	85550.9	44994.9	290863	40163.8	207915	397066	153464	243225	58461.8	464015	296754	31212	63013.1	45256.6
P16949	STMN1	Stathmin	81916.9	64361.5	45049.6	29645	34465	33925.2	30512.3	33917.3	28058.4	39930.2	36886.3	49584	54550.6	39196.4	45775.1	82444.7	28483.3	33686.3	37832.2	57418.9	92141.5	72904.7	41241.6	69605.7	35078.1	45971	28385.7	23772.5	29110.8	31368.2	30022.2	36149.5	49621.6	55661.8	51040.6	30122.3	73690.7	36022.3	36307.5	60559.8	45783.7	104491	37734.1	44148.1	46856.5	36456.9	58093.7
P16989	YBX3	Y-box-binding protein 3	22736.3	18831.3	12719.6	11176.2	10050.9	15599.6	11219.4	10955	11646.6	6818.1	15231.5	14556.6	10953.3	9997.78	14849.6	24085.7	7585.96	6097.94	9564.62	7947.59	11920.5	10106.3	7219.44	15083.6	10445	8340.25	12046.1	10245.8	10203.9	17289.6	7357.89	17922.6	11370.7	14935.5	14100.8	8335.55	25281.1	11283.5	9461.56	13664.5	11211.6	18354.3	13121.5	13356	16545.2	11055.3	19448.9
P17050	NAGA	Alpha-N-acetylgalactosaminidase	35683.3	48387.1	78004.1	46639.6	42920.9	35699.6	41824.2	37522.2	53381.7	49650.3	41550.2	75532.9	63356	57830.2	55079.7	78487.1	56433.1	97808.1	76215.9	28917.5	28900.6	35483.2	30759.3	62438.4	88520	55998.3	74182	43518	46217.1	63355	43462.6	86211.2	33207.7	61056.6	39330.4	42204.2	30818.6	51170.7	70051	82273.6	81859.1	34398.3	56681.1	55883.9	31242.4	40434.1	40418.4
P17066	HSPA6	Heat shock 70 kDa protein 6	2.81114e+06	2740346	2.24077e+06	2.23457e+06	2.08127e+06	2.83045e+06	2247388	2.17006e+06	2.0366e+06	2.33347e+06	2152073	2.19117e+06	2425113	2.18423e+06	2.24478e+06	2.34421e+06	2.24179e+06	2.39079e+06	2.4314e+06	2194367	1.70215e+06	2.42728e+06	2.29472e+06	3.037e+06	2.40235e+06	2057128	2.28574e+06	2.18654e+06	2.31793e+06	2.4013e+06	2417771	2.01771e+06	2431774	2.22283e+06	1.84614e+06	2.30083e+06	2.59721e+06	1.92726e+06	2348896	1.93983e+06	2.18653e+06	2.31363e+06	2229141	2461571	1.706e+06	1.85387e+06	1.95324e+06
P17096	HMGA1	High mobility group protein HMG-I/HMG-Y	48552.6	53306.1	31138	26755	31351.7	34067.1	30887.3	32864.9	39598.3	36437.2	77412.2	92089.8	56825.5	43041.9	35225.6	132927	28350.2	22498.2	30340.6	17283	85654.9	25702.6	10394.3	25851.1	40449.5	45116.8	48027.7	37415	35973.2	53608	37993.2	57784.2	51682.1	116780	76170.7	35480.1	92846.1	44210.3	46011.1	57874.9	46107.2	87494.4	25494.1	44280	58714.7	46363.6	69295
P17252	PRKCA	Protein kinase C alpha type	9552.6	14771.6	22401.4	36969.3	27501.4	26097.9	31626.4	31738	37509.2	31029.3	25207.2	24102.1	23665.6	23805.8	26554.1	21570.5	34013.7	32531.6	34163.1	59016.9	79534.2	38600	35590.8	52699	25405.8	29894.9	29689.3	28588	28116.4	28215.2	32666.2	24816.2	24552.6	18076.6	53867.3	24671.8	22042.9	31565.7	29108.3	22280.1	20370.8	21778.9	38389.3	27844.4	38852.1	35431.8	37340.4
P17480	UBTF	Nucleolar transcription factor 1	7378.84	9071.46	7854.38	5820.73	6610.36	6744.45	4999.61	5950.24	6171.77	5818.67	5771.3	8289.29	6746.11	5592.48	6844.46	12590.5	5338.76	6513.41	6320.89	13860.3	17288.5	14774.4	9724.09	10254.5	7285.04	8721.3	7226.14	4084.03	6678.22	5601.62	5756.03	8305.66	7120.89	12562.5	9638.47	7204.09	10743.2	7977.06	7040.35	7387.17	8004.54	10699.9	5175	5298.59	9689.11	11325	10597.5
P17540	CKMT2	Creatine kinase S-type, mitochondrial	23355.1	33138	36427	35356.6	34267.7	23798.2	37902	34948.4	33507.1	31636.4	44874.2	24099	33732.3	49389.1	36376.7	11179.3	27544.9	27314	38646.8	36805.4	55542.7	27625.3	51739.8	38308.1	16528.4	16958.8	20351.9	21396.5	36213.8	24388	35517.8	26783.3	32537.6	14538.8	12958	23518.5	23317.9	18305.1	24285.4	29102.2	21121.3	14300.9	29173.2	28391.5	21578.3	29766.6	14296.8
P17568	NDUFB7	NADH dehydrogenase [ubiquinone] 1 beta subcomplex subunit 7	30154.7	22877.1	44365.9	64133.3	49394.4	54768.5	68129.2	61757.3	63893.2	67593.1	64188.5	50627.9	45827.4	38254.7	41688.6	11166.5	84492.5	72687.3	83864.2	139907	272277	63492.7	81114.2	105147	48308.8	56910	42576.6	106154	62305.8	71066.7	75040.4	53392.1	23188.9	62092.8	39419.4	53914.3	48294.6	100377	57894.4	39688.7	46918	71242.9	50037.6	49952.8	68401.1	70900.8	85998.5
P17612	PRKACA	cAMP-dependent protein kinase catalytic subunit alpha	13869.1	18448.9	13711.1	17567.3	11753.1	12606	15967.3	14571.4	15437.2	13082.5	14926.1	14748.4	14154.4	15742	15561.3	15941	16868.2	14054.4	17211.2	33574.7	52976	27717.4	28202.2	23545.4	16173.2	16223.8	15497.6	12116	14785.3	15028.2	15005	11337.1	12660.4	15443.9	29696.1	12632.8	12446.7	24571.4	11416.5	9384.62	12727	13768.4	9049.76	7269.95	24570.9	26989.9	29930
P17655	CAPN2	Calpain-2 catalytic subunit	112621	140427	111017	148196	110707	133895	170752	146929	157177	147469	188292	143407	124842	151626	148499	121406	166283	155853	170925	143539	237716	159181	178229	206765	104356	107813	105691	151662	113259	155579	132254	98215.9	106810	109823	186100	92162.8	93448.6	182291	92515.6	131058	123227	116184	85346.1	121992	224297	249966	213054
P17661	DES	Desmin	1.36424e+06	205698	510592	82203	165847	111757	106608	379314	58157.9	101042	71734.7	91733.9	98178.7	64257.6	104070	398523	59276.2	88171.5	65939.1	117859	139355	169188	84990.7	151754	235521	360828	300096	128196	105968	43412.2	51352.5	1244350	980363	327099	80684.1	52201.7	74794.5	402912	102511	1.65182e+06	845085	102090	55541.6	427611	84018.7	45585.6	94990.3
P17812	CTPS1	CTP synthase 1	10287.5	10196.8	8910	8109.27	7510.08	7927.83	9543.52	6698.74	6917.31	7733.25	6570.43	6907.64	6460.4	6308.17	6546.74	9803.1	7299.15	5739.87	7027.79	8373.17	9187.51	15247.9	8254.18	16247.7	8750.92	5920.34	8596.28	6978.74	6556.21	7113.45	6432.07	7337.27	10686	7652.33	24967.9	7774.11	12889.3	8903.03	3977.41	6552.53	7857.84	18346.1	6144.71	4926.02	14496.2	19971.6	10962
P17813	ENG	Endoglin	56808.5	29986.4	65235.1	95133.2	58037.1	77698.6	67850.2	63973.9	75405.8	70918.2	64809.8	76823.5	86273.3	68499.4	54313.9	144036	59034	64994.7	71096.1	118184	298156	102547	96606.6	120859	62649.6	92790.9	63238.6	83022.2	35763	47041.1	53461.5	46777.1	115350	76022.4	173967	52686.4	156648	86566.5	56612.8	70172.6	74109.2	88459.8	46278	49570.1	178559	124168	182934
P17844	DDX5	Probable ATP-dependent RNA helicase DDX5	49487.5	43029.7	37020.5	44064.4	43503.9	50832.3	38120.6	38930.4	39433.3	38957.9	41560.3	43128.9	40290.3	40882.1	39615.6	64466.2	37184	39741.8	37886.1	58591.9	75580.9	64526.1	49054.4	68369.7	52194	46475.1	62965.1	43774.8	45522.2	49139.1	48552.3	49178.3	56367.9	65131.6	62026.4	52670.8	69551.4	49572.5	50604.1	54112.4	49609.6	69424.2	45036.7	48771.2	67250.4	59763.8	64852.1
P17900	GM2A	Ganglioside GM2 activator	85776.6	196060	464019	307883	467933	218370	374640	462601	606917	383602	398770	397182	788745	504115	371858	70918.5	259502	633087	684582	476747	450499	312154	321408	346867	206838	184007	146432	368201	172580	256234	222350	231304	366246	50255.4	12405.2	301110	20063.7	44162.5	507651	230974	113906	17607.4	906451	446973	10112.4	15602.7	13562.4
P17931	LGALS3	Galectin-3	1.01355e+06	490813	290416	137087	209415	161905	154278	185493	243130	202216	232779	198998	306169	244799	190373	459440	108016	161985	182569	62683.4	41233.2	113000	146794	86559	80193.3	115147	130625	176454	210993	238724	275192	189787	264039	159036	135916	168244	205931	119346	226731	241464	152093	117708	273323	273342	119378	107996	120702
P17948	FLT1	Vascular endothelial growth factor receptor 1	7804.62	1801.77	8284.86	9626.93	9359.82	8137.65	7236.66	11986	9071.72	10613	7141.27	9478.17	9406.29	10026.8	9912.07	15200.2	9341.68	8102.57	7144.1	19160.1	19449.3	7971.78	10731.2	9698.21	5142.74	5580.83	5199.5	8688.73	8678.79	9935.97	12853.4	7059.35	9624.02	5557.34	4604.45	9396.56	4845.46	3492.31	8845.95	3293.42	3987.35	4856.62	7738.74	8489.74	4509.9	4260.02	3971.43
P17980	PSMC3	26S proteasome regulatory subunit 6A	64540.5	50959.7	38326.4	24000.7	30924.3	24276	27222.9	31415.3	23202.4	29594.4	25240.5	26884.5	30802.8	28298.6	29354.2	35572	26416.9	30178.4	25887	35691.8	33740.9	37717.3	33358.7	38112.8	26291.3	26293	23706.6	24943.8	25576.3	22646.4	28279.6	26644	30784.7	32813.8	26815	30376	41285.3	23142.2	28890.3	31435.9	29098	41652.9	35197.6	34562.6	25401.1	22574.9	23466.8
P18031	PTPN1	Tyrosine-protein phosphatase non-receptor type 1	19313.8	19180.9	11376	16127.5	14823	26185.1	19095.2	14356.4	15251.6	16378.8	18242.9	17589.6	13025.7	13577.3	12722.5	19446.3	16658.8	15103.8	13648.5	38339.7	53295.2	30145.5	20979.5	40937.9	19128.4	12012.5	23957.5	20439.6	20202.7	29347.4	14304.3	11914.1	18687.9	11858.1	13894.7	15438.9	15096	13424.1	16652.7	12250.7	13702.1	10353.4	13595.6	16041	14011	13063.5	14847.7
P18084	ITGB5	Integrin beta-5	12575	15533.4	10301.1	20734.5	14780	15109.8	16949.6	16276.8	16062.8	17717.6	15993.1	16571.3	12642.9	15306.3	13184.3	22511.8	17437.8	12153.8	14366	25235.5	37109.1	27272.9	18306.8	24784.7	12861.3	15451	18253.6	16965.2	15441.5	16792.3	17803.5	11529.5	20415.9	17529.2	17799.7	14472.5	16906.9	15434.2	13382.5	13500.9	13274.1	17377.5	12286.2	15501.3	20734.8	19467.5	22135.3
P18085	ARF4	ADP-ribosylation factor 4	51363.8	55018.2	52165.6	74905.2	62792.2	97012.7	86697	67954.9	79660.7	75030.3	81846	69265.4	58731.4	61025.4	61153.5	54301	81405.7	66524.3	82885.2	58924	141689	71472.1	76111.4	133862	67846.5	56020.6	79034	90484.1	66920	91654.3	71179.3	50501.5	58344.7	49374.7	71982	56174.9	35882.5	66710.5	62118.7	54672.8	51855.9	41375.6	51773.5	60003.5	75652.6	72292.8	72908.8
P18206	VCL	Vinculin	881336	392079	454680	316973	304730	320918	312243	331695	266448	326152	268793	375449	380475	321802	356508	704487	265400	263043	267866	444461	480748	453565	369229	613592	252123	321449	302243	255693	238097	207988	238000	443527	685136	325017	396446	279598	509560	278417	255273	467589	350805	327127	260291	287138	344860	288061	351113
P18433	PTPRA	Receptor-type tyrosine-protein phosphatase alpha	29720	27666.9	19011.6	17750.1	22275.6	21541.2	22862.5	17911.2	25854.5	19681.9	19611.6	18438	17803.4	21719.8	17192.4	16692.7	24991	19516.5	23821.4	24022.7	39057.1	22946.6	25470.9	29397.2	17037.9	18880.2	17704.1	28636.2	19774	27146.8	21157.2	15555.4	19042.7	18183.3	20888.5	17590.7	15744.3	22463.3	19579.3	16525	17481.6	16470.8	16150.3	20389.3	21344.5	17910.4	24838
P18583	SON	Protein SON	8550.62	8023.24	8214.7	8716.79	8461.53	10083.5	11730.7	9052.45	10160.8	9560.1	10521.7	10971.1	12387.8	9930.61	9405.48	13439.2	10063.1	11346.5	11622.5	21505.9	22479.7	14177.6	10764.1	26202.7	9817.22	9756.97	9055.57	11464.4	9220.3	11650.8	8515.63	10754.2	9895.19	11923.8	9495.96	8776.96	12820.3	9839.11	10338.5	10205.1	9611.46	11463	8489.52	11910.8	11224.6	9794.35	11778.4
P18754	RCC1	Regulator of chromosome condensation	15537.5	12646.8	9900.98	9907.75	7554.51	8421.85	6824.26	7221.72	7687.82	6934.33	8356.74	12005.4	10654	8550.79	9949.3	27734.2	8284.23	9352.34	7294.44	15015	19363.9	21828.6	13219.1	21254.7	8292.05	8915.23	7481.81	6258.85	6892.58	4920.98	5143.04	7097.08	9880.03	15420.1	24565.6	7645.69	20749.4	10680.7	6276.99	12590.5	9119.37	22509.8	5416.71	8226.42	16313.2	14878.6	11283.5
P19013	KRT4	Keratin, type II cytoskeletal 4	6353.6	65274	26517.8	40529.9	21777.3	47704.8	57869	43415	39408.1	45551.6	60663.9	72910.8	60582.4	47378.3	36714.2	145936	34722.6	46746.5	52575.6	58381.9	43106.5	42292.4	39339.7	51844.2	23504.8	38010.6	24878.2	35500.9	22681.8	33072.2	29637.4	32787.5	51725.9	73820.2	169769	35596.8	100183	52673.3	31136.8	69282.6	44260.6	56915.5	30301.2	44448.9	51069.3	70697.5	75308.7
P19022	CDH2	Cadherin-2	25539.2	18212.6	61263.2	68318.8	71827.9	57250.8	83048.5	68134	85727	85939.4	61144.5	58278.9	72506.1	64657	64426	17635.8	86230.1	88528.9	96816.5	85709.5	76298.2	40551.7	52081.5	81426.6	48640.1	42552.8	61070.1	97282.7	59653.6	96464.7	78523.3	57307.1	31423.5	16865.9	14310.9	57848.5	10509.9	35416.2	72197.3	27161.3	33046.5	14307.1	89355	81158.6	8328.86	13163.2	9551
P19174	PLCG1	1-phosphatidylinositol 4,5-bisphosphate phosphodiesterase gamma-1	13776.4	11644.8	10268.2	16574.1	14262.5	15864.2	19659.3	15409	15655.5	16187.4	13839	18635.1	13622.8	13049.6	13876.7	16183.1	15716.4	15866	17367.6	13219.3	20090.3	16506	14485.2	29985.4	15030.5	15367.8	16434.9	22554.5	16295.5	18327.6	17630.9	11491.5	15434.3	9217.67	22366.9	14637.5	15472.8	18915.7	12676.1	13284	12704.7	10078.9	15100.8	17971.8	20378.9	17886.7	22429.8
P19256	CD58	Lymphocyte function-associated antigen 3	23726.7	21602.5	16052.1	11957.5	16631.7	16804	18805.3	17232.3	16812.7	12976.5	16032.3	16438.8	16010.8	15816.1	15309	27147.9	16250.4	14821.3	14798.2	26919.9	36813.3	24448.6	16671.9	30144.1	9507.57	9869.65	14339.9	19777.3	12842.7	15174.2	13668.7	13569.6	15226.8	12527.3	14351.7	12892.1	14547	12450.7	13306.4	13024.7	9527.51	14774.3	22676.2	14775.5	17405.1	14507	12312.9
P19320	VCAM1	Vascular cell adhesion protein 1	37626.6	16823.9	11769.1	15588.8	10810.2	28546.9	16730.5	14941.1	13174.6	14528.4	20992.7	23684.8	25105.3	18660.4	20508.9	48458.5	10963.5	15791.3	13074.8	17505.5	34865	21000.8	14862.4	24169.6	10753.2	8114.64	24614.8	15202.3	8096.41	23420.7	15653.1	8549.03	24027.1	7143.62	6461.62	13366.5	7499.53	5983.5	17119.7	15572.5	9207.53	10556	12221.7	22535.2	4884.06	9311.73	10510.7
P19338	NCL	Nucleolin	312533	257794	212147	166468	188079	168066	211698	183774	206250	186618	205300	235698	242344	217230	212113	396602	193490	199550	213232	244204	298036	238771	163752	200635	200834	216410	158168	163340	169803	197653	155208	241367	226666	321505	225876	177692	352162	219212	195421	316161	243819	294690	188353	230618	231170	194462	269782
P19367	HK1	Hexokinase-1	35463.9	50840.3	46745	56025.3	43283.7	73845.5	51884.5	51764.7	45396.9	49752.7	64099.6	58918.1	54590.9	59745.7	57210.1	59749	51695.8	50722.4	53033.4	68896.7	75653.2	63805.2	73747.8	78396	68505	87004	44552.9	41098.8	63657.1	40067.7	47173.5	63503.8	75840.2	166109	196695	65025	117864	81815.2	56606.3	77564.6	83331.2	150916	31029.9	42964.1	190653	193092	142114
P19387	POLR2C	DNA-directed RNA polymerase II subunit RPB3	9768.16	8931.89	10265.7	10844.1	10526.6	9737.9	11754.9	9477.27	10033.3	11807.1	12287.3	11804.3	8755.37	9986.5	9337.35	14549.5	11681.4	11834.6	10456.8	17114.8	33227	14798.3	9846.49	19269.5	10727	9456.86	10311	9428.26	10708.3	11692.9	8531.77	9006.96	10333.4	12252.3	13890.8	10421.7	14331.1	13094.8	9153.92	12339.6	9108.45	12765.9	7389.84	10352.7	14003.2	10639.1	14443.1
P19388	POLR2E	DNA-directed RNA polymerases I, II, and III subunit RPABC1	21576.3	28071.3	19541.3	27224.1	21121.7	25501.9	21859.8	21997.5	25035.6	21642.1	24323.8	23314.6	21191.3	22699.9	21999.3	30533.7	24021.7	22351.6	23116.2	46225.6	62408	26665	22950.4	31784.9	24751.9	24570	24695.9	28508	23761.9	24981.9	23689.8	21440	24162.3	26988.9	27555.1	20993.8	30828.6	23883.8	22814.5	25790	20572.7	25928	22584	25546.9	28002.8	23767.7	28321.4
P19404	NDUFV2	NADH dehydrogenase [ubiquinone] flavoprotein 2, mitochondrial	86659.5	80060.3	109652	115079	112778	98340.5	107514	118936	93080.6	125244	87782	97099.4	103599	96289.8	104182	43017.7	128377	128006	111758	302979	392958	148707	152042	395642	100083	147915	81322.1	128536	124446	103700	121912	117088	76123.2	129820	88927.5	114421	105763	158980	115549	115395	106984	183773	122465	124165	118107	113912	109409
P19474	TRIM21	E3 ubiquitin-protein ligase TRIM21	19262.6	21523.8	10336.4	23576.1	13418.9	14045	13382	11395.6	12118.5	16015.6	14993.2	21510.5	12865.9	14461.5	16050.4	17985.9	10874	11008.3	13359.8	24079.1	36517.9	42038.6	24213.4	47345.7	14364.5	12824.9	16901.6	10499.5	14857.3	11964.7	11695.8	10621	24672.5	10298.8	22398.1	10846.7	17705.1	12220.8	16449.2	16008.4	13416	13250.3	12138.3	13701.6	16190.8	17608.4	19580.2
P19525	EIF2AK2	Interferon-induced, double-stranded RNA-activated protein kinase	15428.9	13638.1	9333.61	10323.9	9227.88	10634.5	10417.9	8884.16	8998.79	8679.07	8961.77	9801.02	8587.43	11333.3	9733.32	15021.6	7859.26	8645.97	7331.54	12381.7	12061	14328.7	12038.6	18936.2	10794.8	9108.81	9129.52	9254.08	8940.79	10491.1	8662.91	8864.43	17778.2	12349.2	12097	8238.36	14560.2	10036.5	18162.4	11210.3	16154.1	11697.1	8483.29	9423.97	11127.7	12873	12653
P19623	SRM	Spermidine synthase	58619.1	47948.1	28086.7	30678.8	26274.9	55894.2	35561.4	24754.7	31662.8	23744.3	39575.5	38312.2	36075.7	27321.3	33076.3	86589.6	21074.1	23489.5	28454.6	7003.81	24412.9	11607.7	14961.4	9637.53	28293.9	19583.9	31529.9	29100.9	22522.5	25106.6	27991.5	16204	42032	14643.3	23284.3	17376	29280.6	24038.6	18680.5	33471.7	24927	14031.1	15452.4	28799.1	19344.5	20658.7	25146.3
P19634	SLC9A1	Sodium/hydrogen exchanger 1	7200.36	7238.25	9479.76	10814.1	7800.51	7707.47	12362.2	8926.56	10522.8	8999.04	11011.8	10140.1	10694.2	11401.4	8773.6	10023.8	9580.23	10705.7	10210.5	18572	32044.9	13319.5	10941.6	17473.7	6348.27	10015.7	4623.24	9816.96	7314.37	7183.11	5960.7	10196.9	8830.15	17192.1	16385.4	10043.4	14874.2	10647.8	6009.15	9590.51	9785.21	15941.9	8831.49	9093.17	13118.4	11564.4	12662.4
P19652	ORM2	Alpha-1-acid glycoprotein 2	14069384	2999974	855771	720442	482027	282471	433451	1.03935e+06	181778	263035	427831	211645	505586	352323	485252	1.25896e+06	292044	486539	304908	582615	1.12043e+06	514303	1.16353e+06	558092	152583	368721	177916	280306	309329	66695.9	169012	213040	1.0679e+06	304835	872186	492467	380183	207377	314758	326332	658445	951987	1.16051e+06	465587	313112	527793	162636
P19823	ITIH2	Inter-alpha-trypsin inhibitor heavy chain H2	710007	1.30116e+06	449879	615557	200446	149117	197965	518114	134822	231920	130641	124663	228178	171708	323234	189775	206071	258967	189715	248331	259821	203644	272283	244903	157500	158999	146816	146892	172803	133416	172895	118467	214647	315011	851514	160159	437557	174217	99927.9	220055	153696	624200	344192	170371	425987	476678	225182
P19827	ITIH1	Inter-alpha-trypsin inhibitor heavy chain H1	373886	665365	248240	343215	109676	160649	104667	290160	82582.5	119624	90296.9	80309.3	125289	86305.4	190288	130110	108389	149712	96392.2	157555	150214	135966	203246	243806	76178.1	90852.5	64963.9	61391.6	74457.2	43704.9	49361	60980	144979	134108	475405	92393.2	180089	76513.2	48900.7	104724	81056.3	317811	195415	84163.9	210307	262931	129460
P19838	NFKB1	Nuclear factor NF-kappa-B p105 subunit	24552	20320.6	9084.81	10219.7	8391.23	11609.3	8817.24	8815.56	7083.33	7652.58	7172.63	12063.6	8899.15	9411.5	9872.94	26300.5	7277.9	6921.18	7425.08	23294	17661.4	22296.3	15621.2	23073.7	11079.4	10576.7	8417.69	5411.75	8070.67	7279.15	5351.75	8003.73	14369.5	14702.3	18160.3	9349.31	19820.9	10584	7695.36	13567.5	11404.4	16750.8	7307.46	8133.5	14698.1	14392.6	14757.1
P19971	TYMP	Thymidine phosphorylase	405637	433747	66288.1	80495.2	58034.7	126746	63815.9	77837.9	35213.8	62737.2	84134.3	142365	98870.2	88638.9	62168.1	564879	35508.2	38890.1	34842	131194	100362	179358	99429.1	232689	91536.8	48243.3	58491	23663.4	44136.1	48278.4	42011.3	32810.3	325553	30857.6	50448.3	65058.9	106128	81690.4	97243.3	151144	85567.1	42336.1	44453.8	69416.5	56593.5	93711.8	49136.4
P20020	ATP2B1	Plasma membrane calcium-transporting ATPase 1	29783.3	32600.6	40763.9	44740	34589.8	42274.7	57227.1	40827	51088.1	42333.7	45100.7	40814.5	38250.3	31267.7	32497.8	33174.2	49084.4	43311.1	50798.2	81396	128034	60101.6	51025.8	75909.5	26728.3	29086.8	40156.2	56024.9	40619.5	50104.8	44414.8	30203.9	23958.6	29157.5	38849	34326.9	24573.4	35096.5	34281.1	20920.7	23080.8	22295.6	30516	22997.7	43047.1	38952.1	41247
P20036	HLA-DPA1	HLA class II histocompatibility antigen, DP alpha 1 chain	12804.6	11385.4	24634.4	15429.8	12060.9	34452.6	62455.3	16929.8	31869.1	19405.3	43303	52941.7	57591	11556.9	15762.2	60312	24046.5	21093.1	25311.1	11642.9	17867.7	25146	12258.7	18759.5	31872.8	16212.8	17812.8	11142.3	9088.66	14587.4	5754.77	10340.7	21091.9	51868.4	31805.5	22836	28343.2	10029.8	29736.3	12854.1	18176.1	24941.7	3891.16	4689.79	17687.1	15089.7	23883.4
P20042	EIF2S2	Eukaryotic translation initiation factor 2 subunit 2	29959.8	29964.4	17196.8	17377.2	18972.8	26926.7	29755.9	21600.1	24342.4	24651.3	27004.2	26256.9	23322.9	20822	21590.6	24313	22653.3	26496.5	26599.2	39711	50398.3	30620.2	23703	37770.1	22891.8	19347.6	21766.2	27987.2	22040.4	30460.2	21738.1	23888.4	21130.5	15638.3	15503.2	19279.6	25367.3	17920.9	26814.6	21143.9	20333.6	17652.8	30183	33897.7	17415.3	17250.2	17797.5
P20290	BTF3	Transcription factor BTF3	30959.9	26225	26645.8	19858.6	28046.7	25799.7	22049.3	23272.2	24191	24417.6	26204.3	27337.7	31827.8	27995.9	30433.5	45121.9	22526.7	21402.3	27195.6	25535.6	39833.5	30451.7	25517.1	10966.6	28926	24665.8	26728.6	25909.2	27949.2	27235.6	25024.1	28901.4	22826.4	30805.1	24585.2	23981.9	29398.4	23790.9	27083.9	27488.9	25509.3	38437.7	20710.9	22978.5	24952	21424.2	26416.9
P20338	RAB4A	Ras-related protein Rab-4A	19901.8	16749.3	28060.1	35057.1	32324.5	33927.9	53419.8	31503.2	46492.5	38662.6	52908.8	35929	38880.8	34142.1	32637.5	28885	39992.2	41383.9	52651.5	33802.9	85897.4	27296	34517.2	47150.7	33633.1	27885.4	42365.1	67271.2	42387.9	63614.5	46599.6	33190.7	28340.8	17578.8	20774.7	26632.2	22192.8	33590.8	34485.7	28917.5	25068.9	14758.2	30810.1	39892.4	21302.7	27215.2	25938.7
P20339	RAB5A	Ras-related protein Rab-5A	57371.9	64537.9	75953	66956.4	76304.5	68275.2	75750.4	65910.5	74485.4	76392.3	70761.4	67402.3	71065.1	67566.7	71267.6	66629.4	83401.3	74830.7	95081.3	68463.5	106805	54058	48106.1	100829	74628.3	69990.6	80373.2	104326	79794.2	93261.7	83087.1	75998.7	67836.6	52698.1	68380.8	72599.7	58271.4	70553.6	73710.7	56693.3	58354.8	47551.7	75460.9	57180.4	64489.9	67509.2	69554.6
P20340	RAB6A	Ras-related protein Rab-6A	114027	86781	88621.3	107230	87923.2	121064	124483	115495	142319	111970	148915	114731	106876	103781	108938	111920	132345	97461	137411	38438.2	197514	82293.6	99714.6	57474.1	102624	93758.3	129801	160839	118087	153186	126734	91749.9	97261.3	116937	135273	93276.9	104078	124690	106316	94700.6	86636.2	100012	98638.6	97393.3	153847	154418	162230
P20472	PVALB	Parvalbumin alpha	19569.2	113279	94766.7	49690.6	59019.5	56229.8	51338.1	66021.5	61154.3	88085.8	58993.2	73572.7	58732.6	72990.1	73965.4	9068.5	88442.3	66420.3	101292	99192.7	103274	53548.8	124496	69188.8	49548.1	82320.4	18319.2	40319.3	94441.5	36797	60502.9	87410.1	30924.2	19649.8	19191	60664.5	21904.7	49777.2	57414.5	61319.1	61929.1	75392.4	82030.4	55694.5	30545.9	57294.1	29153.7
P20585	MSH3	DNA mismatch repair protein Msh3	45531.6	46992.3	28087.9	30464	27168.2	30165.7	25712.8	22934.8	28796.7	29837.9	27618.5	23404.1	20053.2	22801.3	28699.6	23644.1	29108.7	25323.9	31393.8	46517.8	50021.1	53912.4	49492.2	77674.6	20303.9	25173.6	21978.8	28120.7	19616.8	25445.8	24318.1	21780.2	28513.5	21673.9	31074.5	23945.9	26617.7	25833.2	19847.2	29629.5	15557.3	28296.8	24932.4	31996.2	25184.8	26999.6	22859.1
P20591	MX1	Interferon-induced GTP-binding protein Mx1	28447.9	11627.5	4602.29	13599	6696.03	13068.9	10613.3	9148.06	6381.49	5997.39	5662.39	8706.24	7921.26	26815.1	10133.1	18169.4	7341.74	7048.05	4386.16	14764.1	19676.6	40839.6	13163.1	28458.1	7417.32	6613.27	4610.89	4415.8	3432.68	13402.6	10562.9	1927.72	72316.7	10220.8	8524.64	4747.66	6656.08	5231.93	148464	7735.82	55953.2	8645.99	5072.06	8311.79	5277.74	9466.97	13738.5
P20645	M6PR	Cation-dependent mannose-6-phosphate receptor	28464.1	28816.6	29074.7	55651	29720.7	50443.4	66470.3	42038.3	52563.8	51392.7	65530.7	48969.8	46726.5	36812.2	37173.9	35043.3	66902.9	47907.2	67996.4	66286.7	105838	80128.4	50285.2	106433	45480.1	33819.5	50394.6	97142.9	45654.7	69796.5	73063.5	37329.3	33353	39332.8	45473.3	31711.9	36534.6	36828.8	47402	35161.8	31928.1	38506.2	47097.6	45025.3	37371.8	36991.6	41582.9
P20674	COX5A	Cytochrome c oxidase subunit 5A, mitochondrial	548924	500389	728422	576834	638391	403050	466956	681172	461663	594861	502154	464371	506582	561180	528660	258372	668131	602120	604793	307495	667520	273226	493553	218304	509690	697397	402969	625166	657162	508175	532305	598314	359296	601857	547888	574897	356710	827984	524837	521596	650406	1.19364e+06	657472	543154	666588	508880	561128
P20700	LMNB1	Lamin-B1	90707.7	98230.9	44115.2	47515.9	39136.8	52178.2	50858.1	47926.1	37801.3	45011.6	52842.4	101484	86608.7	42907.9	48174.6	224890	38347.2	42240.8	47030.7	73204.1	112625	125854	48746.4	81554.4	56773.6	57245.6	47353.4	37017.6	31353.6	36397.1	38780.7	48058.3	78741.6	65507.5	56327.2	50610.5	96407.9	43996.1	46822.8	92660.1	60280.1	74051	39030.3	63232.6	64101.1	51257.8	70630.7
P20810	CAST	Calpastatin	131780	109566	77332.5	49243.4	61307.5	66874.6	79008.4	64251.9	57787.2	76129.1	79318.6	72132.3	89965.5	82216.1	73974.2	92850.2	63886.1	71565.3	87877.9	67299.7	98220.5	60696.6	48045.4	102174	46266.7	51769.3	34247.9	55951.4	44655.1	61935.8	42507.5	80989	58233.3	78829	79082.3	41682.8	88868.2	49223.8	64422.2	94308	61752.5	102341	81903.5	84822.2	68562.7	51018.7	63547
P20929	NEB	Nebulin	4676.23	20295.3	9404.26	15647.7	13658	10960.1	16307	18444.7	16672.6	23194.2	19172.3	20659.2	15702.9	21513.4	20559.3	18722.2	21359.5	17813.5	14849.1	13687.3	25495	16799.7	19716.2	13223.5	10236.5	15836	8970.91	15093.5	11297.9	11889.8	17813.3	17417	12970	15296.3	10223.1	17580.9	9146.59	9510.95	15064	10518.2	12578	13586.4	8357.51	17387	9826.87	8082.47	10080.2
P20962	PTMS	Parathymosin	286133	396028	473870	376685	421266	347222	577961	333734	521478	578695	520734	528828	695064	558345	536099	394761	451317	607492	713393	479596	845168	369652	324421	476094	275595	305486	325439	635884	282221	439778	407173	387912	329259	322603	255595	260415	386971	291521	463220	459776	349516	342877	479017	695025	298307	243189	288865
P21266	GSTM3	Glutathione S-transferase Mu 3	44727.5	172728	206640	327295	182656	384280	290408	301516	222021	350879	151355	291999	198041	411013	326163	104888	389248	285489	354205	95442.9	49352.3	85087.7	191551	71239.2	276098	322397	161456	146550	288419	293593	301240	319247	179106	603717	1.19013e+06	190730	261948	393040	221150	409300	330584	636846	93906.3	183753	1.40155e+06	856669	742013
P21281	ATP6V1B2	V-type proton ATPase subunit B, brain isoform	136563	176408	294022	351554	414339	347246	376478	354174	397340	379780	302604	281039	312342	327434	370476	120923	365138	418318	348598	379188	180595	250630	373408	193140	263706	206594	349283	352829	401061	349698	455618	271718	250149	111034	78353.9	428760	94541.2	137432	416893	123275	203944	80669.4	524982	319279	85313.3	100841	73375.4
P21291	CSRP1	Cysteine and glycine-rich protein 1	121882	144728	108740	78103.2	83436.6	76950.5	79980.7	91113.3	77704.1	82288.5	52064.5	62320.3	61511.6	50463.8	80807.5	126401	76457.8	52613.1	69881	135122	116185	75463	88776.1	97207.3	46111.6	80826.2	44027.6	74169.7	61375.1	60819.8	42445.1	186279	195872	83442	129423	38207	117668	92296.8	34471.2	115001	87592.6	106155	103729	54697	93590.9	79427	115893
P21397	MAOA	Amine oxidase [flavin-containing] A	766243	139472	283165	335138	326628	374371	386876	259375	343136	327908	324945	261075	249157	266162	268591	84514.5	346697	356609	364190	526000	1.27933e+06	288277	307284	436821	238342	220615	296111	435054	434441	321946	286110	295631	180635	316250	270884	278464	339582	446346	342248	202505	250466	318199	301008	224107	308941	436574	281199
P21399	ACO1	Cytoplasmic aconitate hydratase	329149	411333	419180	444620	459000	460580	420354	340372	472593	473422	351008	341356	367952	459233	424111	106630	395640	472837	386195	537951	614806	464459	512932	549312	424886	249169	524111	537152	477585	546364	540772	351943	327781	128629	115079	486832	88628.7	198356	385955	210123	235184	91439.7	456755	360528	114927	149840	109983
P21912	SDHB	Succinate dehydrogenase [ubiquinone] iron-sulfur subunit, mitochondrial	172291	174404	310779	201583	333953	182391	255019	313967	320030	304424	241007	220725	255499	289702	249890	83795.7	325660	310039	295819	582535	879059	214087	316713	384802	274816	327173	238747	301637	320680	269900	339695	309906	172256	216925	213141	357039	227993	345801	364918	283701	264630	381296	370422	291799	258713	280569	205230
P21926	CD9	CD9 antigen	6837.96	12370.7	19712.4	40261.5	20039.5	41874.4	62891.3	26020.4	47652.9	47729.4	41085.9	38540.1	29138.9	34943.2	24602.1	34870.9	49045	29429.8	40545.7	34184.6	86701.3	31500.9	40969.1	49447.5	16572	24604.5	13200	50611.2	23523	42572.6	34275	22847.6	34209.4	44638.5	63488.4	13991.4	39198	42067.2	25712.4	39391.5	15249.2	32495.8	23688.4	23727.3	41683.6	58093.2	50592.5
P21953	BCKDHB	2-oxoisovalerate dehydrogenase subunit beta, mitochondrial	19492.5	12576.1	22971	31178.5	30078.2	22299.8	24273.4	28244.2	23697.7	25941.9	20629.2	22929.8	18188.3	21018.4	22714.8	8740.44	35091.6	31177.7	23836.1	87846.5	28209.9	43131.5	47216.6	70382	29313.8	31827.9	29599.9	41178.5	35146.1	25242	30959.6	30751.6	22116	28497.2	14449.6	42116.4	18405.1	38301.9	36449.5	31982.9	34908.5	24913.6	28839.9	26395.9	18375.1	20577.3	20893.3
P21964	COMT	Catechol O-methyltransferase	46514.5	105452	57145.4	62748.9	44421.3	78307	71297.7	63398.4	53436.6	51948	78375.3	60771.3	46727.3	72765.8	65964.7	65119	53335	56089.6	46532.9	105226	153891	61862.9	123910	218379	83236.3	111811	62414.7	57981.3	53613.7	57970.5	59581.4	61429	34269.1	191366	187020	73818.6	165958	161496	66140.9	72505.5	99835.3	261376	33251	41092.9	166914	208033	144169
P21980	TGM2	Protein-glutamine gamma-glutamyltransferase 2	183265	228486	202686	166459	132593	293309	298299	183764	140840	124696	142669	249736	135275	119764	105500	314582	135848	91370.1	68408.4	309314	635431	447663	211252	442768	158833	142833	203724	131031	142143	226890	111661	233959	483456	135502	813460	129015	375824	328081	109267	303989	293743	157741	122069	197980	370393	724584	327827
P22033	MMUT	Methylmalonyl-CoA mutase, mitochondrial	36614.5	52079.6	118341	162880	135366	107235	163961	157101	156655	164088	95028.4	113947	116382	143002	132694	38260.1	170010	174322	198716	237303	344569	137386	149986	201302	129800	153396	132233	127374	156302	135517	127182	141786	81544.6	78382	59033.7	147384	40632.6	167100	145545	102633	138647	87448.4	131558	118316	86581	90035.4	73297.6
P22059	OSBP	Oxysterol-binding protein 1	49461.9	43727.9	46848.5	46616.3	53521.3	51423.3	38910.9	46333.8	38785.1	44127	40767.8	42972.4	38662.8	48232.2	47287.2	39881.9	44013.2	50425.8	41607.2	101067	114594	71393.9	80285.4	99820.7	69618.4	60805.8	50412.8	35259.2	57659.7	50071.1	48608.9	56775.2	55062.7	91315.6	75330.4	60818.4	77831	58317.1	57256.7	57012.9	70792.7	97675.2	48904.9	51282.9	77821.3	74383.1	67861.2
P22087	FBL	rRNA 2'-O-methyltransferase fibrillarin	171403	171076	129037	107697	109497	115735	83451	99591.8	105792	88185	102103	124699	117247	108745	109441	207503	85211.6	94490	94897.9	160369	267422	154625	105124	186451	149486	145603	125409	81763.5	113386	101854	85066.4	131929	124146	189876	160623	120882	160198	116484	128744	132242	152966	184332	97347.6	115538	136089	129946	147962
P22102	GART	Trifunctional purine biosynthetic protein adenosine-3	33946.2	36979.3	23963.2	24685.1	25147.9	30047.4	28649.1	23973	22599.7	23323.4	24758.9	24832.7	24018.8	26975.5	26525.3	29894.3	23304.4	25158.8	24657.8	38578.4	42962.1	33959	25807.2	48426.4	29248.2	22963.8	25023	20878.3	25579.9	22850.8	23595.4	19543.1	28139.8	20452.4	31543.5	23575.7	25755.6	25749.6	21423.7	22975.6	20352.8	25628.7	21399	23729.5	31152.4	33213.7	27679.3
P22105	TNXB	Tenascin-X	71139.5	115648	54288	15324.1	32450	23495.6	31476	37995.8	32304.6	35904.2	18723.5	31821.1	68964.1	26036.7	23102.1	95253.4	18437.6	13505.8	19627.7	55408.1	49118.6	63751.4	46770	58643	21706.6	27789.2	8321	16531.5	11061.6	12995.8	13641	38326.1	79087.2	25261.9	16276.4	17045.8	36981.4	19917.7	28960.2	46955.5	42623.9	10638.9	42349.6	61195.8	16361.7	13266.3	33408.9
P22413	ENPP1	Ectonucleotide pyrophosphatase/phosphodiesterase family member 1	70702.2	25715.9	43091	37367.2	41972.4	50630.5	42382.7	36380.8	38435.6	40798.8	49168.4	44602.3	63378	37134.4	41628.3	76146.3	24565.8	29753.3	29436.7	53790.1	60147.7	59956.9	52092.1	65626.3	42266.2	34810.6	66258.6	45703.1	37140.1	54151.9	59251.5	45325.4	77284.4	28372.7	58563.3	46322.6	37913.4	30838.1	43676.2	34912.6	33187.9	24720.7	46978.3	42700.6	28570.5	34224	27293.7
P22570	FDXR	NADPH:adrenodoxin oxidoreductase, mitochondrial	114945	72796.9	53349.4	65043.3	64013.2	66109.1	39647.3	70813.6	25579.9	42243.7	108131	46045.2	39706.3	69504.3	57493.6	39001.3	57432.2	55545.5	48454.5	56234.5	43620.8	47205.4	54555.7	70890.2	82093.8	57027.1	61387.8	50948.3	70812.2	51414.2	45246.2	90206.2	50177.6	60392.8	45760.5	61459.7	58864.9	87939.5	71716.8	80738.5	72545.9	81618.1	41638	43288.5	57862	49337.8	53743.1
P22694	PRKACB	cAMP-dependent protein kinase catalytic subunit beta	34076.5	30959.5	32975.8	39263.6	30910.6	38246.9	42388.6	32750.7	37967.3	33008.8	40429.3	36050.3	32628.9	32821.4	33147.5	32393.9	40719.2	32388.5	40504.8	51746	51987.1	51040.1	39621.2	82485.6	34964.2	36680.2	36961.9	42086	34596	36567.7	35105.9	27673.7	27114.5	31307.8	48332.5	27205.6	24867	44098.1	28289.2	23519.7	29616	23438.1	25755.7	22336.9	44079.2	50306.6	55349.5
P22748	CA4	Carbonic anhydrase 4	138766	19153.8	51851.8	31432	33682.2	20103.8	32810.3	70275.2	41199.5	28268.8	24302.2	23994.6	24729.3	29445.7	21460.4	58471.3	50373.8	50617.9	41172.3	64194.9	111467	31231.7	30137	20126.1	17346.1	19496.2	45476	33716.9	44750.7	20771.8	30501.6	13940	23155.6	13746.1	37278.9	26461.2	18639.7	27805.4	44249.1	14554.2	16138.1	20232.4	31291.6	16219.7	13337.3	19442.3	11837.3
P22792	CPN2	Carboxypeptidase N subunit 2	88544.1	95106.8	33456.3	47267.4	25831.9	31335.2	37514.3	57892.6	21152.5	27019.3	23462.3	22516.7	27898.1	27663.6	42358.1	24651.1	29305.4	41174.1	29612.1	46348.8	29145.5	11481.6	23204.6	118539	11934.4	14751.8	12146.1	16346.5	14030.2	16944.9	23018.7	12246.7	37275.9	23753.9	63149.4	13759.5	40112.1	24555.8	13453.1	21992.8	17653.2	55583.8	47582.2	26312.5	36675.8	49731.2	22522.7
P22830	FECH	Ferrochelatase, mitochondrial	61683.9	58387.3	67569.3	94273.7	21168.8	109346	51447.1	80892	84330	73083.2	88985.6	68600.8	57466.6	115168	94807.8	30335	108140	55556.2	50273.1	301066	393265	67489.1	205747	262388	236805	216936	51838.3	79243.7	72505.4	57872.2	69837	105248	56136.5	258322	92060.2	143872	125812	221018	149263	233263	313833	257235	35011.8	92904.2	110150	218584	174413
P22897	MRC1	Macrophage mannose receptor 1	115751	85514.2	22355.6	20835.3	18070.2	42265.1	25215.8	15483.9	20926	15882.8	18611.6	22113.6	22525	12994.7	12708.6	56607.3	13898.6	10790	8673.34	18022.7	19658.7	25187.5	18273.4	29754.3	12388.2	7515.28	22859.7	12153.3	12503.6	11976.3	15564.7	5207.67	28469.7	4940.4	11482	10064.2	19856.3	11599.7	7823.42	19737.8	8090.38	5636.81	11900.7	18168.9	6015.43	13339.9	8564.63
P23141	CES1	Liver carboxylesterase 1	140366	30771.8	25874.6	14575.5	17046.5	6001.24	8165.58	8800.32	16946.8	4465.04	4700.89	24318.5	11324.5	36701.7	1968.94	8513.04	9357.04	4027.44	9426.44	11354.1	38699.1	14711.3	4495.18	22962.2	17426.4	11303.4	7678.67	6281.39	31309.8	9130.68	6392.48	7557.09	20848.6	39423.7	21109.8	6720.94	12413.1	12336.9	2213.68	50847	26408.7	10734.1	8788.97	8400.36	19029.4	42446.3	38824.4
P23142	FBLN1	Fibulin-1	113158	131040	58843.8	63201.1	44793.5	52207.1	45076.9	63248.4	52004.6	59930.9	41000.5	71551.7	69687.9	54540.3	49808.8	69865.4	39045.2	43647	39026.1	67165.9	77381.6	67787.5	45118.6	84407.8	38334.7	53953.4	39140.2	46672	40856.8	35435.4	47599.8	34630.6	112361	43723.9	80067.5	49180.5	74839.6	46294.8	39855.3	53682.3	48928.3	68489	40729.4	69660.9	46484.4	61092.7	64631.4
P23193	TCEA1	Transcription elongation factor A protein 1	34155.6	35260.2	28303.8	17734.9	24494.1	21030.8	19893.4	20839.7	17003.8	19376.3	17807	28387.6	23714.9	24886.5	28539.1	58140.9	23001.9	23544.2	20406.9	49390.2	46089.7	50393.8	32983.9	58679.5	20647.1	29874.9	16736.6	18670.7	18019.6	21914	17525.4	30577.8	29106.3	49213.4	32301.4	23831.6	57288.7	27906.1	28095.2	45740.3	29621.5	51225.4	25758.9	37157.8	31369.5	28634.4	29049.2
P23229	ITGA6	Integrin alpha-6	97552.5	62045.3	109835	104887	90421	108555	98254.5	97571.2	101755	106432	103435	92865.1	144510	94690	91773.9	125970	91638.8	98072.2	113359	118388	180133	79866.8	90821.7	154606	80309.1	84041.3	100941	143716	104776	119184	89883.7	99115.6	100527	97941.7	58325.6	89787.8	85801.6	77274.3	108369	96688.8	66299.1	86921.6	108710	91224.4	93005.3	63977.2	78078.1
P23258	TUBG1	Tubulin gamma-1 chain	22018.5	26895.5	28791.9	18943	21352.4	23336.4	23459.6	18279.7	20299.4	18494.9	19972.6	16496.2	17091.2	20901.7	17476.5	19514.3	24970.7	21065.7	20169.1	42677.2	38499.9	32771.7	25692.1	57326.6	20468.2	20161.6	21670.8	22356.8	20471.9	20050.1	21799.7	19400	23182.6	27094.7	26571	20490.8	27798.7	16997.9	18671.2	20456.7	20160.5	28755.6	22526.9	21568.5	22852.1	20609.3	19589
P23284	PPIB	Peptidyl-prolyl cis-trans isomerase B	1.04668e+06	609072	325471	255690	294925	391681	209436	271396	265225	259782	219941	232279	315455	232237	253325	601934	263971	248013	278652	353158	432398	423604	366430	325206	429197	329941	311415	229758	311317	270460	276539	324107	401215	381025	211826	316144	504074	309913	336569	406547	409452	341930	274988	353941	239129	246282	318698
P23297	S100A1	Protein S100-A1	192731	43251.4	10636.4	40511.1	58829.1	213675	199428	91603.9	98420.4	69577.7	163706	48750	45959.8	46290.2	49976	31242.8	24241.1	38839.4	91395.8	48509.9	87737.1	121211	225408	187123	14463.7	11346.4	110315	151844	46382.4	147301	56463.8	29068.8	98599.2	49229.7	83773	60602.7	37526.1	42458.8	26303.9	46792.6	22022.7	69191.8	80785.4	34681.6	58966.2	62428.1	56254
P23327	HRC	Sarcoplasmic reticulum histidine-rich calcium-binding protein	5119.55	32154.6	4493	7788.9	3336.78	9012.03	10762.5	6774.28	5969.26	4964.95	4968.65	8834.73	5076.81	6408.14	4994.85	13054.2	13942	7029.84	7777.58	14501.1	35893.9	12396.9	7483.85	21183.8	5322.86	8596.75	4576.57	11997.2	6786.75	6408.86	5577.73	8008.27	10309	1774	2865.58	4449.62	6738.02	7254.73	3974.62	7915.9	6574.21	2746.74	2489.07	14929.3	3462.4	3865.33	7675.64
P23368	ME2	NAD-dependent malic enzyme, mitochondrial	69361.8	86202.8	55741.7	74213	77660.9	96773.1	91952.2	74683.8	85774.6	72708.5	86764.8	61151.7	66770.1	86203.3	75907.7	81968.7	79620.7	71613	76402.9	34442.3	76266.3	50241.6	59698.8	110711	75244.4	92683.9	63366.8	93023.8	81041.7	66843.2	79403.6	82276.3	70306.9	102294	112109	86824.3	96436.5	111630	78958.5	88153.8	81177.1	142090	57556.9	79945.5	109604	130324	98383.6
P23378	GLDC	Glycine dehydrogenase (decarboxylating), mitochondrial	11579.4	35370.9	98239.5	76113.9	74064.2	53298.9	86012.4	91791.1	76233.9	72505.4	50526.3	63858.1	87596.3	71942.4	63510.2	13409.7	93287.2	119471	74962.8	75306.1	139570	45301	72700.5	27748.4	28761	53795.7	91666.5	76058.7	134607	86262.8	103941	66767.1	45906.6	14920.8	6099.1	100922	5278.11	53296.1	93211.8	35768.4	43465.4	9409.69	87714.3	58923.2	6964.18	11518.8	6192.39
P23381	WARS1	Tryptophan--tRNA ligase, cytoplasmic	146290	339072	117384	85224.8	88453.2	70409.5	78493	82174	67311.2	76162.3	65456.7	65687.3	83360	102931	82267.5	114905	64596.7	88327.5	66530.7	124033	176523	145001	126393	191729	107559	96379	84112.5	69455.6	89798.9	78093.2	74504.6	62265.2	115817	92835.7	147889	92716	99914.7	92269	94583	109186	100264	104010	70671.6	81065.4	101003	132324	112768
P23458	JAK1	Tyrosine-protein kinase JAK1	10802	15070	5460.08	7263.13	7459.89	7561.63	6914.47	8272.29	5429.78	7296.45	7188.25	8845.8	6578.77	7153.37	7640.44	15295.2	5946.57	7228.54	7071.84	25663.9	25019.3	24139.3	16005.5	24888.2	6746.47	6195.19	7632.39	10282.3	6911.75	5673.27	6264.79	7571.04	10356.9	9674.45	14870.1	9050.88	8178.65	10596	5985.61	10134.2	7485.57	9210.44	6861.63	6758.4	13864.7	13307.3	11948.4
P23468	PTPRD	Receptor-type tyrosine-protein phosphatase delta	12626	12878	18548.5	13664.8	17729.2	8841.37	19545.2	12290.8	14487.9	16335.8	7737.36	10096.7	22490.3	12228.1	14911.7	8227.43	18816.6	23360.2	20374.2	31306.3	39992.6	13334	19387.6	26173.2	8612.95	9433.08	10189.3	18199.5	15858.1	17654	17003.9	10350.5	9403.11	4065.5	6905.96	12564.9	5413.03	5885.84	20088.3	6899.75	7326.77	7873.05	14694.6	16685	6561.36	5108.77	6468.59
P23470	PTPRG	Receptor-type tyrosine-protein phosphatase gamma	49864.8	20572.8	21014.4	21728.8	21771.7	23442.2	16437.7	19699.3	20694	22792.3	18347.3	19793.7	20269.3	20374.3	20532.6	24275.2	22999	22275.1	21369.4	50279	60312.9	26958.3	27770.5	59006.9	18446.3	22537.1	21623.5	26681.3	22296.3	26115.2	22837.8	17224	22298.5	22015.9	20699.3	21626.2	30490.9	25280.9	18937.8	24818.2	20847.2	20737.2	19781.8	25354.2	27468.4	22815.1	35204
P23497	SP100	Nuclear autoantigen Sp-100	26412.5	17472.4	11630	13571.3	11125.6	12505.9	14358.4	12565	11370.6	12907.1	14891.5	16093.3	15712.8	14931.2	13043.3	27973.3	14214.5	11635	12579.6	23764.3	43977	14724.2	11897.2	17178.9	12865.7	15013.6	10636.3	14753.6	11113.7	13322.8	12271.5	13356.8	23611.3	19877.3	18207.3	12946	21371.5	13200.4	17966.4	20459.6	18484.2	20284.9	16073.2	17039.7	15976.2	15961.2	15804.8
P23588	EIF4B	Eukaryotic translation initiation factor 4B	15771.5	15377.2	13480.4	10297.4	13217.6	10305.6	11487	11531.6	10035.4	12200.1	10086.6	11552.7	11652.9	13131.5	14241.7	13955.4	12943.2	13293	11144.2	24024.1	49788.3	18452.4	12423.2	28680.7	10718	12561.2	6718.32	9461.89	9310.12	10785.6	8972.54	17083.5	11272.2	18456.2	17452.8	10384.5	18540.1	13668.7	11640.5	15309.6	11010.2	24207.1	18458.7	16004.4	16607.5	11774.8	14823.6
P23610	F8A1	40-kDa huntingtin-associated protein	7431.19	15022.4	9266.29	11838.8	9298.49	13416.3	10186.3	10650.8	10517.7	11234.6	10777.2	10399	9433.92	10012	11510.4	9350.32	15392.9	13239.4	11071.8	39443.5	38070.3	10305.1	11336.8	28386.9	14604	11244.7	11740.3	10580.3	11018.3	10551.3	11571.6	10662.8	12465.5	10946.6	10294.7	12937.2	10254.7	10605.9	9915.57	10609	9735.67	10747.9	10195.6	9134.37	9342.49	11474.8	11199.6
P23634	ATP2B4	Plasma membrane calcium-transporting ATPase 4	28480.6	22081.9	27345.1	17756.9	17111	18084.9	22496.1	18942.8	22232.4	16866.5	18249.5	18598.4	16146.4	13008.7	12965.9	19827.1	19660.6	18057.8	16570.5	46773.6	90559.2	30453.2	30941.6	37456.4	9354.26	12777.5	15040.4	17789.7	21317.9	15537.7	17570.7	13378.1	15453.1	9493.62	17172.7	14183.3	11687.8	13550.6	14044.9	7307.15	8911.43	8902.41	11996.7	8412.37	21370.5	18018.4	20204.2
P23786	CPT2	Carnitine O-palmitoyltransferase 2, mitochondrial	18566.4	31143.8	60106.1	68533.4	75967.6	48003	71746	96919.9	67562.7	43545.3	33944.4	62875.9	54334.6	84029.3	70973.3	17573.3	85314.7	71654.1	68580.8	113989	205221	34946.4	77232.6	53803	109307	94595.8	98934.7	91013.8	116839	86072.1	115175	70706.7	61909.8	58639	38467.7	125087	32639.5	96634.3	94036.6	56809.6	45083	59032.1	98242.5	60422.6	46130.3	49732	45888.1
P23919	DTYMK	Thymidylate kinase	55634.7	70007.3	40007.4	36197.8	37007.2	39473.6	33188.6	31333.3	24360.2	31113.8	23138.5	24251.3	20344.1	30660.2	27355.8	29977.1	40331.1	36900.6	27675.7	75877.4	115258	50528.9	59350	59063.7	34951.9	36310.2	28161.2	33575	36218.1	32793.8	34593.2	28937.8	32008.6	57427.9	60896.4	33944.3	56369.5	45748.3	31748.5	38653.4	40792.9	73380.6	38552.4	18807.8	50731.2	60622.1	39873.6
P24043	LAMA2	Laminin subunit alpha-2	41222.3	14968.5	21494.8	41164	19357.6	25716.5	25774.8	26322	22557.3	28772.2	22317.8	46713.9	37145.5	17160.1	18008	53844.8	28231.7	18748.5	14783.4	36304.1	84179	31958.7	38263.4	46240.5	13131.8	13492.4	23026.5	38822.3	25166.2	11514.5	18312.3	13828.4	43588.8	12572.3	14604.3	44048.9	16182.1	17619.1	13974	14629.8	20298.4	15457	16847.4	22022.9	15017.1	12715.1	9463.89
P24298	GPT	Alanine aminotransferase 1	66388.6	56965.2	70069.4	41469.8	50206.6	25934.8	20218.6	52880.1	37092.1	24973.3	12406.6	44153.8	31513.8	66701.2	55048.3	12980	79692.3	71336.6	51600.4	25049.9	46471.9	15266.4	25550.9	24006.4	283231	178255	88581.2	44849.3	55405.2	56439.4	28499.7	182087	40090.9	84076.4	5896.19	90212.1	6951.99	157221	105759	167117	233920	11624.9	37238.3	116860	13532	45339.2	28720
P24310	COX7A1	Cytochrome c oxidase subunit 7A1, mitochondrial	134581	65659.7	89918.2	90081.6	62866.7	79349.6	57918.5	75304.2	67350.8	60636.3	90438.5	61115.8	45333.8	77033.2	50815.6	24920.9	85416.5	52300.2	67881.7	40372.4	32272.6	41349.1	92072.8	123165	147682	139768	36107.7	97744.6	88986.9	52468	66884.1	93626.3	65805	276169	93070.7	64664.5	127784	171413	42733.7	125951	112445	248020	66080.6	66708.7	152058	221327	150028
P24534	EEF1B2	Elongation factor 1-beta	330162	246607	234364	212633	244043	206077	219408	218773	206817	233201	231253	241243	232312	223936	215563	300176	184276	197036	202482	592848	640433	218839	176114	804237	240972	209775	260870	241965	233682	218905	222179	198198	225010	213161	166324	222452	260727	201446	232773	195381	220696	231410	215851	230341	169724	157372	176558
P24539	ATP5PB	ATP synthase F(0) complex subunit B1, mitochondrial	126026	141721	257487	266745	291816	274351	259355	297074	340561	307301	290931	215887	218396	242534	269058	84658.6	302815	295219	308932	226461	261846	135486	195221	157004	265387	308807	230399	271568	317479	252967	288595	271427	177882	385594	251041	313692	208546	387160	296846	237872	283026	393490	275474	191941	336519	356185	314095
P24592	IGFBP6	Insulin-like growth factor-binding protein 6	31230.3	14985.9	14208.4	5685.44	8262.87	8539.51	7900.02	10836.5	13756.7	5591.33	2386.1	6077.89	8077.84	5197.72	9794.54	5535.7	5421.61	8474.96	2894.43	12144.3	7363.84	7530.77	7629.71	15197.3	2784.52	9329.13	9172.17	13670.6	20736.8	6592.33	7958.33	10602	11695.7	2481.29	6635.68	29632.3	8938.15	2894.4	15764.2	4121.66	6539	9326.88	41984.2	21229.4	3203.2	4258.69	3754.32
P24593	IGFBP5	Insulin-like growth factor-binding protein 5	54327.5	22569.3	24274.1	10514.9	10179	9496.67	10420.7	10810.5	16254.4	6791.37	7362.72	11253.5	13920.3	12389.7	9076.17	13830	11411.2	19572.2	7378.8	15544.3	9029.61	16172.4	14828.4	10895.9	6317.01	10762.1	9070.43	7794.34	15249.8	5829.77	7319.46	15587.4	19536.3	23279.1	37145.5	19076.8	47669.3	10933.5	11405.4	11791.5	16137.3	62840.7	16210	17843.6	45659.1	12979.8	40051.7
P24666	ACP1	Low molecular weight phosphotyrosine protein phosphatase	178533	407428	192921	58010.2	144268	64143	55708.5	98795.1	63114.8	101296	54665	80469.3	76010.9	95694.3	94699.9	78312.8	67530.3	88791.9	66460.3	101395	198321	117690	116377	106685	81642.6	75718	78170.1	77260.4	84565.4	71527.9	76025.8	83810.9	90645	126454	110252	107376	120941	89226.7	102990	86327.3	101354	159448	160757	128615	87874.7	92139.4	78489.2
P24821	TNC	Tenascin	6066.81	35051.3	28799.5	42557.3	33956.9	52703.9	47662.3	34366	44680.1	33127.1	171855	126993	130009	33786.6	43173.3	260932	20357.3	16979.9	30668.1	43445.2	82278.4	139578	41735.7	99338.6	31304.9	109566	26950.5	22340.8	12449.6	19424	18401.1	52127.3	153158	297067	451556	30430.5	425889	106899	22985.1	290004	73265.3	512297	22247.2	32355.6	602044	340130	482721
P24844	MYL9	Myosin regulatory light polypeptide 9	292900	161919	191147	232043	182346	217717	260587	229400	204672	243392	218088	264958	264898	190701	208750	506847	209054	185315	205897	391581	376070	311116	252737	421895	155671	213948	187271	214381	167931	166317	161856	393598	505322	227865	229954	180285	307665	210727	169795	346626	235741	222497	150315	242273	210862	195291	249120
P24928	POLR2A	DNA-directed RNA polymerase II subunit RPB1	4273.16	5697.23	6681.59	8375.22	6651.66	8483.75	8151.16	6734.25	7890.78	6626.12	7025.23	7931.23	6567.69	6410.64	6384.19	12339.4	7074.71	7002.99	6325.73	10012.2	21431.1	9166.9	8620.74	12580.8	7421.79	8677.4	8308.44	7218.87	7172.45	7477.32	7233.07	7121.19	9246.72	10304	10473.2	7232.26	10228.8	8298.08	6995.82	8745.27	7718.75	9226.17	5225.41	7543.62	9424.5	9689.28	9698.36
P25098	GRK2	Beta-adrenergic receptor kinase 1	10615.9	9223.93	4390.67	7470.36	3918.74	8647.25	6079.09	4589.61	6178.73	4392.89	5487.9	8837.75	4139.35	4763.86	5297.54	14022.6	5155.37	4076.4	4122.43	13262.1	12379.3	12199.4	8999.27	7094.66	5887.85	5902.8	6187.14	3457.32	4603.3	3510.39	5221.54	4040.82	8084.49	5047.7	10172	4688.33	6356.82	5683.07	4523.21	5200.12	5920.21	6277.56	4009.08	4785.66	7924.13	10180.4	8657.67
P25205	MCM3	DNA replication licensing factor MCM3	7827.99	13667.4	3974.86	5284.66	6932.07	5988.8	6995.65	5298.91	5328.08	4762.5	6084.42	9328.67	5145.13	5316.83	5713.75	12860.3	5404.78	7308.42	5643.56	9580.23	14200.1	10119.4	5406.68	7915.8	10441.3	6864.58	6243.06	7239.36	5027.28	8044.77	6330.25	5518.1	9678.31	11090.6	11658.2	5430.85	16527.4	7208.24	5139.7	6923.67	6753.04	13548.2	4914.38	5148.01	11360.9	10675.8	12909.9
P25311	AZGP1	Zinc-alpha-2-glycoprotein	2.38943e+06	1.03337e+06	668704	650926	350476	368439	587693	715255	574364	401200	369247	417870	532741	436787	478986	468795	422662	850521	366198	569403	667098	394584	350952	732307	318080	333291	435417	342740	323463	157299	251914	382087	394998	211654	570852	527131	417531	253459	327547	355251	335405	503226	1.15068e+06	700126	343640	277344	142044
P25391	LAMA1	Laminin subunit alpha-1	15661.1	12203.8	13056.1	47189.9	15327.1	43741.9	29981.3	21394	26895.3	25508.4	28629.1	32208.6	40428.1	28128	24719.8	45265.1	29287.3	33382.7	26851.9	38247.8	55180.7	24781.6	31862.3	56377.8	20611.7	39430.9	14988.8	21333.1	13405.7	19795.7	35477.4	15942.5	40971.6	53123.5	42776.3	29170.3	72106.3	35893.8	22005.6	42183.1	28665.8	48225	22063.8	24152.4	76841.1	75024.3	52202.6
P25685	DNAJB1	DnaJ homolog subfamily B member 1	55084.2	35174.7	27256.4	22998.9	25956.1	21499.4	17482.6	24484.3	22324.5	26572.4	23128	24978	28341.7	24117	22139.7	34969.2	20690.7	26085.6	22531.7	54819.9	64282.8	32966.5	29154.3	45139.5	28036.1	28585.3	22969.4	27405.2	22066.1	27656	26792.4	29774	26468.2	35345.9	27820.1	27305.1	32464.1	25134.8	30658	31013.8	26008.7	26334.9	34674.9	34767.9	22846.3	21347.4	22752.3
P25686	DNAJB2	DnaJ homolog subfamily B member 2	28314.3	24491.4	20233.8	14801.8	14058.7	9561.04	12544	11320.5	12058	11590.2	10971	10522.9	12215.3	13890.5	13993.2	12535.2	12098.1	12764.6	11192.3	33628.2	39484.4	20119.1	22366.1	34490	10157.5	10507.6	8953.38	10428.2	11318.6	11073.5	10645.5	9398.68	11793.2	11222.9	14995.7	9887.02	9610.03	10993.9	9849.86	12542.4	10592.2	14884.9	15895.8	12851	10949.3	10075.7	9839.23
P25774	CTSS	Cathepsin S	35237.9	34008.9	39959.8	43488.8	49328	25399.3	72479.4	73604.5	62195.2	77819.2	84465.4	74808.3	99297.2	56559.2	57241.1	62447.5	48613.9	75570.5	100871	41947.2	21473.4	25286.5	28722.6	34166.5	26758.3	21328.2	34004.4	53306.3	26011.5	54283.7	33912.6	39868.3	73178.9	7309.11	6904.07	36266.7	15628.7	3789.89	48993.1	31260.9	17817.2	7507.32	143572	55468.9	3170.21	3287.54	3248.48
P25786	PSMA1	Proteasome subunit alpha type-1	298606	218769	167973	89881.5	119745	99811.2	108531	118928	88840.7	116850	105854	104682	131145	134554	128481	185851	114516	130055	106910	211905	424630	166121	122555	249592	141256	121831	133863	129570	124808	132258	120937	138997	131993	154448	125443	145704	183553	109540	145473	152668	141199	174816	152644	162247	117161	109478	98383.9
P25787	PSMA2	Proteasome subunit alpha type-2	91728.6	85338	49566.6	26171.2	42234.8	27004.8	30075.4	34244.8	25635.1	28374.1	25069.8	29021.5	30262.8	37967.4	39398.2	51095	32538.2	29510.5	25236	27210.3	100396	37654.9	46663	17614.4	45668.5	39626.6	39982	25893.9	38762.2	31559.7	32706.5	36548.4	42900.2	56703	52495	47659.8	65861.6	35763.7	37481.9	46219	44919.4	73840.4	41572.1	38166.2	45259	45429.7	39155.9
P25788	PSMA3	Proteasome subunit alpha type-3	59375.9	59393.4	49499.5	40666.1	42353.5	37251	34013.4	36025.7	33614	35398.5	33832	33738.2	30566.3	36535.9	35217.2	39612.2	37371.7	38574.6	32730.5	70232	58909.3	58553.6	49018.7	62372.6	49002.7	41740.8	48354.6	40735.5	44807.5	42344.8	40902.1	38865.2	41518	42781	46796.3	45574	43198.8	39167.7	40934.7	36956.2	46052.9	43429.6	39462.4	28860.8	38015	41200.2	34352.9
P25940	COL5A3	Collagen alpha-3(V) chain	165758	59356.6	40515.4	30659.6	21217.6	21329.4	53570.8	22653.7	44669.9	20869.5	22177	35662	40015.1	23094.5	18485.6	37832.4	42996	30966.6	20750.7	25193	21963.4	48225.4	24760.1	71814.7	20498.6	21983.5	18591.4	13631.2	15929.2	13621.5	26554.4	17715.4	19460.3	9920.19	35850	22666	10644	40434.8	11114.9	30121.9	17106.6	11358	35122.7	29832.2	47050.4	44526.1	40960.9
P26006	ITGA3	Integrin alpha-3	31687.5	24661.8	54105.7	30749.2	41514.2	42542.6	34389.1	45161.9	29435.5	41055.8	35776.3	46710.2	35446.8	47877.6	50270.4	103255	44303.9	26179.1	29727.5	86889	76561.6	58858.5	66506	71885.7	31017.8	43780.3	43430.9	39579.5	36445.5	36241.8	35224.9	37802	66207.3	65214	74019	59567.8	85472.6	27664.4	41709.3	36599.6	42488.1	72699	31046.1	31502.4	64390.4	52977.5	57665.3
P26196	DDX6	Probable ATP-dependent RNA helicase DDX6	30702.1	34529	38628.7	55163	37439	44953.7	45606.2	37250.7	52774.6	42622.5	44365.9	49920.1	39341.6	40695.4	39225.3	51707.4	53257.7	41039.5	43747.2	91654.3	152107	88599.6	61740	74851.2	41238.7	45887.5	37377	47077.9	39458.1	39722.7	41398	37042.9	43603.1	45321.1	58302	40572.4	44371.2	47284.6	38390.2	43042.4	43111.7	52284.4	33689.8	36032.8	61199.1	53661.7	54332.5
P26368	U2AF2	Splicing factor U2AF 65 kDa subunit	43489.4	55963.5	46377.2	50095.1	43093	48917.3	60859.1	45180	43905.3	43913.3	49488.3	53076.8	46178.3	42183.5	45485.3	71543.7	49407.7	47959	46593.6	60667.6	97824.5	67354.9	58206.6	74089.4	43445.8	53605.3	47468.2	44183.6	43620.7	49519.1	39603	41627.1	51147.9	58818.8	60668.1	41847.8	62429.7	55088.8	42411.1	48979.3	44567.5	66924	33646.1	40504.9	64099.8	60914.2	65366
P26373	RPL13	Large ribosomal subunit protein eL13	69038.6	48660.6	57990.7	53364	60816.9	69553	53686.4	57180	61906.2	53744	86112.2	76615.8	57807	49931	67543.2	81611.6	60140.8	56007.2	63898.8	42499.6	58105.6	49680.7	28439.4	35048.5	79458.3	67544.2	90054	44281.7	78124.9	59708.2	65030.3	57532.1	63532.6	85583.4	90930.4	67428.4	73012.3	72678.9	64154.6	47142.1	58622.6	76773	50884.4	38013.5	88889.7	93637.1	88527
P26447	S100A4	Protein S100-A4	428584	1.11748e+06	292897	51400.5	130095	50186.6	58723.2	85766.7	38116.7	57897.9	29860.1	82114.8	83952	48096.8	96661.2	301855	48995.4	70090	39951.3	135513	157045	214471	158281	276983	53964.4	114137	30331.1	27041.3	36145.7	16035.3	30452.8	56891.7	176309	300276	507081	54575.3	281650	97124.2	44423	131948	113728	395966	126332	48439.2	455275	297639	279148
P26583	HMGB2	High mobility group protein B2	79338.2	47345	32573.6	21167.4	29597.2	26029.4	22300.4	31578.5	25560.2	27832.4	29889.9	39774.3	41086.7	36709	36014.6	88698.2	28829.1	26883.2	29486.3	50396.2	89637.7	57666.7	26476.5	41506.1	31978.8	40382.8	24098.2	22200.2	29768.4	31491.9	27581.4	46950.7	40523.1	60573.9	32809.8	30311.4	64634.2	38285.7	31380.8	55529	41022.5	50714.6	27736.4	36532.1	37953.7	36070.1	56332.3
P26599	PTBP1	Polypyrimidine tract-binding protein 1	136703	159842	113406	74093.1	97019.1	90518	64305.2	89673.6	80725	79305.5	83849.9	94291	98749.8	93000.8	101409	178196	72297.4	73463.2	83147.5	107027	142726	105051	92613.3	140462	114879	129029	89057.3	71924.7	94504.4	80033.3	84761.6	131358	120702	161396	138534	101270	193362	108750	116150	135418	123806	184131	90209.9	102805	123964	109330	130086
P26639	TARS1	Threonine--tRNA ligase 1, cytoplasmic	25852.1	48822.4	44917.8	63662.7	58226.8	69278.4	67956.4	54863.6	54289.8	62874.3	75297.1	64483.4	54916	66215.7	56867.5	47486.1	66782.3	69894.7	73151.1	70922.3	105965	74911.8	63989.7	107584	60594.1	55668.9	61208.8	63418.1	62626	65890.4	74668	48517.7	51304.3	32712.4	51273.8	50339.8	26194.2	60035.6	52651.2	43962	47219.8	33664.7	54306.7	61189	60216.9	61983.2	60844.4
P26640	VARS1	Valine--tRNA ligase	18707.4	23455.4	28615.2	34507	35418.1	39869.9	35895.3	31845.6	38016.8	33358.2	41952.2	34602.5	29402.5	35060.7	30073	31277.9	39717	33139.1	34983	61767.7	122702	51443.9	37074	61909.5	45120.6	31643.4	44087.8	40113.1	37191.7	39430	39085.1	29623	30260.2	25184.6	32252.3	34087.7	24695.7	36162.9	35125.2	28812.9	35326	20012.7	32207.8	31381.4	29492.9	31289.1	32761.7
P26641	EEF1G	Elongation factor 1-gamma	133176	162494	214017	252750	249548	269498	259168	216433	262022	236482	280217	241226	205367	258165	235265	196904	233936	250480	222411	246947	224147	205581	209199	243786	272566	220799	320372	346294	271838	287983	277922	209792	228576	206402	229990	235484	141185	261196	248508	178362	224505	171852	244363	226561	236167	232331	227890
P26885	FKBP2	Peptidyl-prolyl cis-trans isomerase FKBP2	264722	247034	229092	160810	203309	130804	200478	194258	186473	212404	180924	181042	157593	138447	155033	180148	215935	184348	218762	172521	334404	58822.2	108536	213953	231208	225710	190293	179218	218317	211432	176664	179643	168424	198623	187803	213061	219095	190657	210522	163501	195795	217240	156929	158310	145095	134040	170260
P26927	MST1	Hepatocyte growth factor-like protein	76073.7	19088.2	12937.8	16868	11586.3	24181.2	14261.5	21395.6	11057.4	15855.7	13274.5	12956.1	12866.7	11440.7	18787.4	28718.1	17241.9	14232.9	11067.3	20664.6	33790.8	19019.5	22621	31239.7	9287.3	8242.77	12699.8	10445.4	12483.7	8354.62	11785.7	7573.62	13191	7218.51	11029.2	11361.8	7646.88	5997.13	10695.6	11600.2	7814.26	12367.9	18066.8	14498	5269.03	9002.39	4668.62
P27105	STOM	Stomatin	174692	163756	102175	56457.7	69601.5	51738.2	54262.9	62009.1	51035.3	48947.3	36922.7	60981.8	49027.4	45632.1	57763.4	83870.4	55989.9	59188.2	42050.4	49767.4	40773.2	47497.7	52491.8	73923.6	64258.2	47981.9	56019.9	34864.9	37615.4	43573.6	34266.4	39248	46161.2	35422.3	53404.3	40194.6	43878.5	67674.3	54842.3	45862.3	39883.1	40351	65736.9	38072.3	34249.1	44430.4	54839.4
P27169	PON1	Serum paraoxonase/arylesterase 1	45562.3	120335	56038.9	60909.9	22529.2	36597.1	24060.6	49190.7	16055.9	24476.4	12757.4	14275.2	22264.7	18986.5	38501.8	14210.2	27814.8	33876.1	26498.8	19845.7	15080.1	14077.5	28852.3	33458.8	11894.1	22269.8	7456.82	17170	17724.6	5853.18	17483.5	12025.1	17164	31355.9	103512	14936.9	30779.2	19581.9	13618.2	21601.9	14257.3	36211.9	34640.8	19995.9	38252.3	35658.4	22808.4
P27361	MAPK3	Mitogen-activated protein kinase 3	68583.9	59198.9	47936.9	51458.1	44943.1	55145.2	46379	42602.9	25030.5	42472	40011.5	46503.8	39185.4	44213.8	41200.6	54792.1	42461.6	37772.9	39285.4	87619.1	121717	73437.8	65472.9	123509	51639.7	51627.7	40501.9	28213.8	43265	39237.5	41326	34525.9	57279.6	41031.2	65775.3	42142.9	44957.5	57954.2	31995.6	49420.8	45334.9	43696.6	27279.5	38793	63047.3	74457.5	66902.1
P27482	CALML3	Calmodulin-like protein 3	1.04559e+06	731668	1.03716e+06	881524	701351	439861	1.74366e+06	1.14591e+06	1.00305e+06	1.09885e+06	1.36636e+06	839936	724594	1.22853e+06	920808	391839	1.31355e+06	1.55456e+06	1443565	1.54732e+06	2.84452e+06	1.18497e+06	1.30361e+06	1.50455e+06	335799	262667	481166	1.95391e+06	1241044	839986	1.35468e+06	604194	363212	575704	469131	1.0385e+06	642812	228625	974050	782037	316976	576553	1.62248e+06	1.03036e+06	377851	366168	425196
P27635	RPL10	Large ribosomal subunit protein uL16	162951	115350	165892	97266.4	114023	130079	110841	133568	112704	113577	149242	143112	113722	99335.8	113762	169974	95404.4	110524	116525	143999	231649	107735	106048	238961	176469	152236	169969	86783.9	155662	138016	125289	126676	103190	132571	158222	119714	113079	124335	113952	59779.2	129167	134157	67888.1	101222	148265	137135	151208
P27694	RPA1	Replication protein A 70 kDa DNA-binding subunit	29613.6	38436.7	23325.2	24023.7	21498.8	25834.6	20998.3	22388.5	22706.7	21179.9	23315.8	26627.8	26045.9	27438.9	22267.6	42332.4	21467.7	21569.7	24369.6	29264.3	53802.5	34908.4	21183.1	41017.8	25748.9	28624.2	21845	22008.3	22160.2	23505.8	24778.9	23073.3	31875.4	33255	34189.9	22321	40154.9	26697	23452	37252.1	28888.4	32355.8	19206.6	26123.5	33377.9	32665.1	36065.4
P27695	APEX1	DNA repair nuclease/redox regulator APEX1	58118.8	92427.8	83794.4	77620.4	81578.3	67581.4	73309.6	63575.6	73598.9	71058.3	57535.1	84095.1	66501.6	71029.9	72627	108055	79591.9	75127.1	64520.9	171604	236804	146885	93301.1	139668	96368.4	97131	73785.1	62454.9	82761.1	66908.9	64188.8	91426.9	77961.7	87128.6	112196	72574.7	107087	98038.1	68655.9	99627	96461.7	98306.8	68167.3	68523.9	106338	98617.2	123155
P27701	CD82	CD82 antigen	24742.9	5010.85	16400.1	30118.3	15254.9	31829.5	43023.6	15568.4	37197	17616.3	29725.5	28738.1	18139.3	13115.8	21602.2	45401.6	22597.2	18054.9	21115.7	39937	48740.2	54346.2	39077.4	71163	4504.8	14595.7	8889.77	28384.4	14826.9	17668.7	16365.7	12856.9	25955.1	40707.6	137282	10258.2	56037.4	26663.3	14225.7	42324.1	15962.4	67159.1	14585.8	19228.8	68244.4	71244.3	43579.2
P27708	CAD	Multifunctional protein CAD	13432	20340.3	14144.5	22259.2	19402.6	25323.8	18574.8	19481.2	18867.5	17754	20708.3	23955	16762.6	17132.4	18181.5	36998	18110.3	16492.3	15822.6	37558.2	52480.4	47980.4	31878.6	47342	25992.5	21200.8	21497.2	20902	18909.6	19751.9	19757.9	22650.4	28612.5	21434.1	29993.8	20443.6	25651.8	24990.7	15914.8	21059.5	21028.6	19723.2	17997.2	18423.8	23478.3	27721.7	26154.9
P27797	CALR	Calreticulin	1156427	811385	667472	715739	602756	1.09967e+06	1.11169e+06	697882	877883	858488	1134076	847336	880893	813345	704277	840705	1.03121e+06	910511	1.03105e+06	1.19501e+06	1.70161e+06	1.13951e+06	849706	1483376	846684	722879	936302	1551248	835074	1.1738e+06	1.08561e+06	789442	868246	551563	419594	772691	939291	570954	868498	716782	825457	534403	1.09271e+06	1.49039e+06	421228	489084	716545
P27816	MAP4	Microtubule-associated protein 4	458619	329032	221786	218089	225372	327439	318950	243603	258179	315237	337097	286445	363996	303407	296596	312595	250254	280175	356638	281368	426424	264107	226076	496544	200046	219545	171008	259601	240376	339104	204058	339640	285721	296987	195437	199969	352328	217621	290319	309248	237844	331410	272399	312521	216467	194398	275813
P27824	CANX	Calnexin	196279	144360	221523	310340	265899	322905	404230	277168	349460	311539	406783	334385	302191	255424	254344	304543	403335	270591	385239	522140	825954	416116	354778	543140	338612	260964	418074	465468	330506	463164	366235	300613	274719	183754	189689	296377	211533	298176	306763	237032	296944	148940	292484	317662	172156	185677	251169
P27986	PIK3R1	Phosphatidylinositol 3-kinase regulatory subunit alpha	17734.9	14141.1	11940.7	12986.2	13152.4	19315.6	13013.9	12760.9	13751.6	15098.7	11954.4	14153.2	13043	13348	13541.3	17084.5	15154.3	14025.4	13568.8	38984.3	75886.8	24794.4	18324	47946.8	12533.6	12287.6	14369	10972.8	12771.1	11649.8	12844.1	11939.7	15262.2	10457.1	13449.2	13880.2	10595.6	13103.3	12140	15523	12698.6	11390.4	11613.4	12915	13194.1	12449.9	13040.1
P28062	PSMB8	Proteasome subunit beta type-8	86944.7	82159.1	39586.9	24695.3	32189.1	38803.6	30950.7	24438.9	21420.9	27061.6	35334.6	39527	41344.3	37303.2	38964.7	106566	19994.8	24204	21224.4	17935.2	31281.2	43290.5	25253.3	21158.1	31031.6	28902.2	31086.6	17887.8	21668.5	23425.6	20190.7	22646.8	63495	45406.1	53245.7	28580.4	79937.7	31664.7	35293.9	59670.6	39894.8	61536	18859.2	34583.9	38121.5	37411	42046.9
P28065	PSMB9	Proteasome subunit beta type-9	48447.3	61700	20211.1	21628.5	16350.7	37157.4	25934.4	20795.6	15239.3	20416.9	22188.9	31931.8	27712.7	19832.5	23071.8	74672	15685.8	15305.5	16405.8	27739.8	28039.5	25753.3	17085.2	22515.6	13066.1	14780.7	12682.7	12625.8	11803.1	12995.4	13770.7	8485.92	44083.1	14928.5	29162.2	15206.8	32485	15671	17688.6	33765.4	18253.3	20165.4	12217.8	16062.7	19900.7	21610.7	22879.4
P28070	PSMB4	Proteasome subunit beta type-4	81338.3	110080	71075	40114.5	51796.1	57033.4	30769.2	44170.3	41111.5	34598	44808.6	48463.7	42541.5	45552.8	38656.1	52609.8	33518.5	46718.1	38995.6	82113.9	72475.6	59759.9	88105.5	138845	63021.3	56520.7	61775	41387.5	52520.8	43984.6	46741.6	48365	63239.8	63124	71920.9	64705.4	75840.6	53412.3	55064.6	52177.8	59186.5	62794.7	49148.8	39017.5	53722.4	66461.5	54129.4
P28072	PSMB6	Proteasome subunit beta type-6	69001	68488.6	71454.2	54381.2	60386.1	46251.4	46317.6	54722.7	54092.5	51326.3	49651.8	39749.3	39123	49131.1	51000.3	28474.7	55125.6	62721.1	51160	79642.7	240643	61190.8	60901.3	67077.6	66109.5	57451.1	72932.7	68496	66594.6	72373.9	65221.5	51973.1	45680.6	59355.5	55763.2	67310.3	50913.1	57186.4	59838	48536.3	61701.4	56039.4	68761.2	57918.5	50105.2	51879.4	46101.6
P28074	PSMB5	Proteasome subunit beta type-5	126691	111340	101597	65494.5	83310.1	46014.2	55369	71844.9	78717.9	70229.1	60519	51827.6	52718	64006.2	64963.8	28845.9	71528.8	84390.9	69825	73592.5	82851.6	33221.2	45627.8	94186.9	97101.2	78302	91376	85963.1	92773.5	85542.8	97407.8	81853.5	46381.1	69873	67143.5	93457	54563.5	73122.3	79266.7	55321.4	81402.8	70248.3	98481.1	74563.9	62215.1	61308.8	53094.8
P28161	GSTM2	Glutathione S-transferase Mu 2	74670.3	66619.2	81015.9	35711.3	41966.8	29864.6	22279.9	35187.7	30631.9	34650.6	22181.9	27595.6	29973.5	54543.8	36637	30529.2	29569	33676.9	31112.6	25887	14605	24210.5	24094.2	37520.8	34001.6	28255.4	28619.1	30020.2	45742.5	30749.3	34807.2	40995.2	48693.3	71276.4	76548.5	35680.6	38995.4	54495.4	45711.8	58310.1	54788.1	69228.6	29927.6	28533.3	90171.9	55981.2	79063.6
P28288	ABCD3	ATP-binding cassette sub-family D member 3	7486.01	11112.2	37879.1	57514	57102.1	57024.8	59229.9	70484	70452.4	71773.4	73431.7	52852.8	60436.7	40338.2	60515.7	22456.6	71030.4	76497.8	75042.6	72423	137439	47314.7	46986.5	54205.9	80504.3	46695.6	77263.8	75235.4	63573.5	63439.8	63649.7	48469.5	39407.4	30012.2	23868	57029.1	20869.6	43131	66457.9	33922.5	54854	27958.5	65042	55256.5	25759.9	26985.3	19018.4
P28289	TMOD1	Tropomodulin-1	39808.8	57028.1	25416	7809.87	14508.5	9268.86	12161.7	14070	6871.07	11819.1	6454.34	8566.99	11259.1	8687.35	13935.1	18384.8	11069.2	12067.6	6518.72	19331.2	22599.9	13025.5	16336.6	17660.2	6440.63	8049.12	7222.21	9463.86	5160.42	5550.13	4376.65	14021	22530.3	10721.2	16670.4	9841.85	13830.5	5611.76	7432.19	18976.3	12354.2	13527.5	22314.5	11963.2	9261.3	9874.08	7052.89
P28290	ITPRID2	Protein ITPRID2	7648.03	7804.49	18447.7	19976.3	20053.9	16418.3	20554	23924.2	21009.9	22990.9	21868.9	21646.8	18975.6	19502.9	19741.1	17228.2	25570.1	21937.4	26687.9	33894.2	43967.8	19765.2	18475.4	38632.4	25461.3	21007.5	21522.9	29386.8	19279.8	23076.7	16538.6	25549.2	13867	14598.4	13338.8	17445.9	12567.1	19350.9	23078.6	19496	21907.3	10551.3	22123.3	22199.8	10176.5	13637.6	10873.1
P28331	NDUFS1	NADH-ubiquinone oxidoreductase 75 kDa subunit, mitochondrial	94264.6	83901.3	131655	141881	147229	117106	106229	134615	130134	133366	122005	105499	109291	116667	117640	44869.2	140734	140762	134365	171604	194399	82586.8	148093	219043	148315	192086	121753	131930	165657	119789	158461	162360	101415	234424	133255	187161	162806	226401	176998	140157	167136	245659	139920	118372	180318	195367	171957
P28332	ADH6	Alcohol dehydrogenase 6	18388.5	84369.1	65735.6	118726	144964	105711	81958	114861	122762	115941	75713.7	78692	100702	145310	76175.4	26754.6	135088	156556	148809	180450	165992	121551	147017	163169	147407	98703	152192	112162	145531	127788	148362	106963	68986.9	17977.5	33627.9	132622	36921.9	58632.5	148946	66780.5	113939	55874.8	134701	95074.1	4958.01	12399.6	4884.86
P28676	GCA	Grancalcin	16325.9	20194.1	12051.8	12075	12930.3	11230	11999.7	15188.7	15783	12758	13653.6	14103.3	12774.1	14749.4	15718	29260.7	11680.5	12654	11491.1	34496.7	57703.7	31265.7	9586.91	41705	15234	14248.2	13890.7	13024.1	14309	13982	11687.3	11511.4	16252.9	11940.8	20992.4	12589.6	14337	14363.2	10837.6	15858.3	12969.7	15013.7	11799.5	11169.9	17826.1	16880.7	17757.4
P28827	PTPRM	Receptor-type tyrosine-protein phosphatase mu	13859.8	11823.6	11967.8	14050	12623.8	13029.7	12411	13509.7	16469.1	12858.3	11070.7	12215.7	15099.3	15528.5	14262.2	12899.3	15150.7	15127.2	14907.2	19762.3	24760.3	12406.4	10259.5	30196.5	11635.6	11142.8	12378.2	15479.6	12188.9	12534.1	14282.6	11533	9762.59	11343.2	10769.1	13548.5	11444.8	11051.5	15244.3	11906.8	9555.27	11370.3	14329.6	14775.9	12137.3	12145.3	12226.3
P28906	CD34	Hematopoietic progenitor cell antigen CD34	102228	119241	50938.2	40620.2	31935.5	31662.5	28314.5	27258.7	30560.5	38109.2	15177.8	22516.8	32667.5	26773.2	33622.3	41578.7	23630.2	29139.4	19442.7	82540.2	66041.6	41105.6	48755.3	75623.5	25049.6	30230.7	20237.7	30329.1	25219.5	26017.3	27652.8	26259.6	39857.8	68312.4	56724.2	34615.1	71601.6	23527.1	23374.2	27487.2	26805.4	63679.6	39457.3	30421.7	42543.1	31241.9	38326.8
P29144	TPP2	Tripeptidyl-peptidase 2	22843.1	44768.1	32244.4	28765	31469.5	29095	28018.9	25455	28258	24074	27124.6	29054.7	23131.5	24467.5	26824.5	30473	27146	31764.7	24954.8	52063.7	72589.3	43016.2	31854.1	60458.6	32296.9	24591.8	28741.5	29010.2	24727.8	28324	27785.8	23423.9	27461.8	20507.9	25181.8	26665.3	23654.8	27712.1	26275.9	25522.1	24671.9	22264.9	32254.5	29335.9	22403	25426.8	23849.4
P29218	IMPA1	Inositol monophosphatase 1	38627.5	97131.7	68532.3	53151.2	64252.5	71658.2	50147	80334.6	66848.8	75162.9	74880.6	62829.6	76864.9	83738.4	81016	98937.1	49441.3	79763.5	37577.3	77692.6	118213	74298.3	64792.3	127620	53878.4	66088.6	62260.2	59316.3	47922.3	36275.7	63690.7	88478.9	78674.4	87192.3	58941.6	72564.7	79897.8	56796.7	74373.2	82433.6	66162.6	104827	93422.9	82607.5	60451.5	70516.1	55332.7
P29350	PTPN6	Tyrosine-protein phosphatase non-receptor type 6	17127.4	28319.7	10019.2	11980.5	11551.8	23177.5	16586.2	13723.4	12323.3	12989	13909.7	24619.1	14759	13850.7	13243.6	41691.9	12409.1	9862.22	12032.1	13445.9	17817.1	35270.2	13142.6	20664.9	14912.3	11644.5	12378.6	8908.67	11450.7	12525.4	11582.3	9397.94	20964.2	9380.15	17395.1	12270.6	14719	11987.6	10698.9	17640	12621	10695.7	10469.7	16498.1	13360.3	14186.3	14694.4
P29353	SHC1	SHC-transforming protein 1	25367.3	12926.7	8524.83	6436.5	6995.22	6433.27	6917.58	8228.2	6788.1	6163.65	5536.15	7874.97	8506.55	8276.53	6068.84	15421.7	6044.19	8602.59	5414.77	8421.99	13487.3	8817.55	11339.1	10594.7	6975.95	8700.82	8251.48	4383.95	6587.28	7166.39	5572.1	8368.84	10895.6	12054.6	12457.1	7631.25	14871.7	8680.5	6601.76	9530.53	8268.1	13801.1	7338.97	10459.7	9669.41	9814.59	9284.47
P29474	NOS3	Nitric oxide synthase 3	6753.08	2913.21	5168.46	6831.85	5224.63	9331.49	7473.34	5553.33	5275.15	6402.38	5322.65	5671.45	6163.2	6498.41	7179.09	8810.28	6067.76	5576.72	4274.1	15394.5	34864.7	12604	11910.9	33307.1	10111.5	9793.68	7220.27	3588.94	6379.43	7674.94	6197.9	5550.88	7391.35	12434.9	9752.44	7062.82	15068.4	9099.31	5920.51	7011.26	7164.34	7039.08	4422.11	4791.93	13751.6	15436.9	15229.6
P29536	LMOD1	Leiomodin-1	30547.6	25578.6	12610	6778.97	4819	8423.13	11005.3	8653.31	8661.49	8581.97	8698.62	8268.07	7298.17	4945.09	6151.18	16675.6	7593.62	7099.27	4600.56	19772.9	32568.5	10138.8	8523.23	22892.1	10041.8	9776.36	9770.36	6848.78	9591.29	5741.96	6082.21	52272.5	51927.4	11718.7	17314.3	4376.89	12826.2	9922.79	4526.9	26082.3	16064.5	3816.25	7040.24	12231.4	11164.9	9961.76	8609.16
P29590	PML	Protein PML	46715	36588.6	34096.8	29953.6	24691.1	31232.9	30277.9	26140.4	25770.7	27125.5	32235.4	43276.5	33392.2	28183.3	27514.8	75008.4	25476.7	21067.6	22967.3	73604.9	105338	79045.6	46494.2	78643.2	32407.2	32972.7	26677.8	23141.7	21301.5	22293.3	24537.5	23824.4	48934	31621.4	33541.5	25548.9	47422.2	27308.9	26967.3	37315.2	32596.8	36129.9	20724.3	27601.7	31205.2	34823.4	38132.8
P29622	SERPINA4	Kallistatin	45340.6	190115	75225.5	130247	48484	48659.3	51506.2	95850.9	60820.4	43433.4	21654.2	29556.8	53784.7	35446.1	53948.3	41716	15432.7	70997.1	40412	85467	73905.7	26329.5	36477	124396	42810.1	35894.2	32987	64328.8	128188	32041.4	41392.6	32804.8	65142.2	29119.4	112461	38380	41262.2	36623.7	27623.3	34755.2	38066.2	68751.5	76925.6	40103.4	46962.6	62742.4	27325.5
P29692	EEF1D	Elongation factor 1-delta	104596	85747.2	77748.1	81035.6	84420.4	94864.6	78873.4	79618.2	78651	84816.4	92694.5	83881.6	81503.3	82433.1	79522.9	109510	76874	77912.1	73415.5	157932	138963	107606	79834.3	159728	99082.4	82674.7	96113.3	82025.3	92939.6	96194.9	86650.5	81679.6	88189.5	84061.4	76676.6	82776.5	112120	79654.6	90089.9	78683.5	87375.1	92944.1	76589.2	89918.7	75357.7	72920.2	77843.5
P29966	MARCKS	Myristoylated alanine-rich C-kinase substrate	280816	364847	80772	90006.3	65719.7	127945	152392	73070.8	127021	107970	101863	129050	151664	83217.7	96289.9	185053	77834.8	71257.3	123475	117629	185558	195198	103234	276296	78391.4	101888	51488.1	72253.9	49252.7	62200.2	87814.5	66676.7	125449	126863	83483.9	42970.6	143130	89746.2	78731.4	141876	101751	134463	105155	126832	101436	112590	140858
P29972	AQP1	Aquaporin-1	23768.2	129438	295921	497490	491142	204492	703558	483339	803176	528770	378673	400238	356692	343031	357557	78215.7	809656	639097	754854	505076	839283	382185	400426	309557	356855	448914	499071	1.4924e+06	366754	759112	635737	368800	121142	111353	90686	398260	58252.5	330916	527291	133882	312368	50666.8	639234	467290	125117	166758	167451
P29992	GNA11	Guanine nucleotide-binding protein subunit alpha-11	37554.9	35510.1	60087.4	79957.6	62341.7	64685.1	102175	65817.6	99117.9	73537.9	78458.6	68123.8	57901.4	56497.7	53549.1	48597.9	90542.5	73511.7	93271.8	94488.2	109841	51409.7	58059	74982.4	58320.7	61802.3	74922.4	120044	70877.5	106769	83288.6	61015.2	52104.1	53291.1	73990.4	57522.9	37175.7	85119	63961.9	46830	50611.4	41595.9	66481.7	51136.4	78552.9	83644.5	80901.2
P30044	PRDX5	Peroxiredoxin-5, mitochondrial	941935	938399	563485	494540	587368	482885	361587	546504	348920	528721	398349	465660	500995	587169	586967	546372	455857	534821	455681	871575	1.08366e+06	353907	649956	654845	543338	701093	450506	439134	497249	392842	580344	641497	528161	1.01967e+06	678495	652027	878869	802265	616744	897982	716343	1.24394e+06	624831	715400	664991	626685	565498
P30049	ATP5F1D	ATP synthase subunit delta, mitochondrial	361232	622657	717030	834451	714235	751542	895655	791589	812592	876433	726698	604055	627937	640710	643918	231677	907029	827586	877649	1.3778e+06	1.52816e+06	781069	1.09567e+06	1.29436e+06	500543	767987	424896	793930	704889	587238	632879	575592	419268	609873	551921	617317	441656	777987	604442	607096	570858	1.30844e+06	789116	559472	686630	675702	596734
P30050	RPL12	Large ribosomal subunit protein uL11	371103	165762	126979	68301.9	113068	99743.2	83046.8	104326	95159	81621	125043	102405	163304	124862	121878	244019	72205.1	88821	97764.2	24069.3	52306.2	46081.5	67281.3	67350	124126	111372	136186	136863	115792	140759	132245	140614	144331	173911	112920	132562	201592	89872.9	160793	150537	135526	191636	134332	154436	112040	95024	117674
P30085	CMPK1	UMP-CMP kinase	153624	160012	114822	126947	138892	137180	112908	154176	119759	125033	102963	93627.4	111315	135219	128536	84558	110426	140519	118347	186930	240661	101056	148359	188951	100471	118651	139714	128493	130269	114259	141429	113100	127601	98893.2	65678.3	162560	105074	103151	157588	125742	125367	96249.8	173137	160640	90880.3	90505	84260.2
P30419	NMT1	Glycylpeptide N-tetradecanoyltransferase 1	15374.1	10972.4	11165.5	14613.7	12081.3	15861.7	16352.5	13370.4	15846.5	14903.3	15250.1	14846.7	13132	14294.6	14636.4	12907.6	15715.7	15141	15543.4	35500.8	67873	23101.2	17340.1	29192.6	15664.2	12870.7	15851.1	16086	15328.6	16183.7	15003.8	12906.4	13140.4	9357.54	14208.9	15027	12511.9	12426.6	14514.6	11459.2	12255.7	9958.99	13169.2	15897	13576.1	15332.4	14345.1
P30519	HMOX2	Heme oxygenase 2	41425.2	18779.5	35681.1	25043.8	29415.2	30368.2	34214.7	31551.2	30238	28557.6	33561.7	26781.3	29599.4	26933	23381.6	25524.3	38937.8	37283.6	32805.9	46316.4	63534.3	41535.9	34573.4	31914	31388.3	21895.9	44025.4	36952.7	38159.5	38647.4	29756.1	22578	24429	19036.4	17505.4	38464	20234	21709.2	31058.8	16803.4	24106.1	17880.9	38393.4	25283.6	18650.5	17113.8	15731
P30520	ADSS2	Adenylosuccinate synthetase isozyme 2	15081.6	31840.6	30555.5	34615.3	30908.8	34555.4	26923.2	26184.9	30914.6	28714.9	27306.6	32467.4	24269.1	31374.8	34612.5	32681.1	30813.1	32974	29432.4	49198.1	83380.4	57232.6	46647.6	74070.3	50644.6	38125.4	35884.8	26393.6	29147.8	28340	31252.2	33301.8	34618.9	31130.5	49917.7	34187.7	29771.4	46102	29975.7	36827	37095.9	39534.8	26695.8	26015.4	53190.2	48118.3	50090.7
P30533	LRPAP1	Alpha-2-macroglobulin receptor-associated protein	25273.6	26792.4	16977.4	21889.6	31497.3	26342.4	27066.2	29761.4	28265.8	30851.9	22029.8	25184	26789.1	20793.4	25245.4	17631	34781.2	31955.8	31652.5	59292	70853.5	42102.6	44099	43500.8	37087	19599.4	31010	24320.5	28014.2	22381.8	24105.5	20788.2	25562.1	12712.4	9417.28	37136.7	11285.6	17334.2	37108.2	14379.7	23281.3	7508.13	43094.2	34363.2	7394.29	7356.45	9416.42
P30566	ADSL	Adenylosuccinate lyase	19946.5	66599.5	56118.2	32052	39693.9	33885.3	25360.4	32357	29949.1	27049.5	25444.4	27444	23240.1	31727.6	35316.6	22039.1	34314.6	32075.6	30573.1	58670.8	105803	71858.6	51288.9	75446.1	38917.6	32644	32183.8	33163.6	31110.1	32593.1	30040.3	29719.5	26114	14609.2	30975.8	31796.5	15072.7	30804.9	27038.3	25386.2	28826.1	24106.7	32534.9	29204.4	29045.7	30372.6	24994.3
P30622	CLIP1	CAP-Gly domain-containing linker protein 1	22003	14754.6	15420.5	12977.3	14236.5	17143.4	16505.7	15940.1	14303.1	17157.8	16588	16173.1	20152	18269.7	17797	24901.4	12921.2	16590.6	16778	26129	38909.8	17433.4	18628.1	30374.2	13205.7	12856	13959.8	13916.1	13606.3	15360.5	14466.1	19049.6	16631.3	19420.3	15552.1	14080.5	21014.7	13720.8	15825.3	18291.2	13600.8	22456.7	18164	20358.7	16554.1	14496.6	14211.6
P30626	SRI	Sorcin	161042	253018	147644	111140	121976	91320.6	105938	119808	119019	108570	117439	119432	114954	110783	110486	149277	115715	111845	117518	137128	255022	136849	112982	175161	102722	138650	102002	112495	112782	114698	120167	110620	149517	156680	219791	101013	159572	144361	98810.3	168438	130862	232581	102410	101184	216842	186629	203932
P30740	SERPINB1	Leukocyte elastase inhibitor	36116.5	65559.8	17974.2	24577.1	23541.6	27340	27005	29373.4	17018.5	16691.5	23170.4	14040.4	14423.9	18932.6	17623.6	29222.2	11843.6	10915.8	17962.3	12355.8	30987.1	14411.1	17801	20404.4	26843.8	17887.8	8541.54	16360.1	21116.2	37911.1	12490.4	33334.3	30090	27458.7	41753.8	13849.9	37012.9	23656.9	16727.5	31242.9	26355.1	33309.8	29874.1	16973.4	43300	43546	44809.4
P30837	ALDH1B1	Aldehyde dehydrogenase X, mitochondrial	64793.8	46540.6	113237	106994	154942	174321	130254	179471	204238	332902	175331	167640	128015	164374	135053	44955.6	153629	203437	154925	344863	318045	96651.1	233012	188098	181776	78072.7	139441	186912	118504	169297	225533	135056	134707	16472.9	7709.09	275397	6865.5	182176	159044	127875	164525	11666.9	203697	83658	9464.3	14961	14291.6
P30876	POLR2B	DNA-directed RNA polymerase II subunit RPB2	9263.87	14904.7	16185	19689.5	18663.8	20771.7	17494.6	16573.2	19554.1	17393.4	19564.4	19834.9	18049.5	18993.7	17344.4	23403.6	19031.9	19750.3	18911.6	37184.2	49057.2	30913.2	21221.1	39838.6	18436.7	19024.7	18285.4	18909.2	17011.7	18282.8	17477.4	18517.6	20347	21328.1	22516.2	17676	19122.3	19392.3	18127.8	18448.9	18420.8	19722.2	17606.1	18317.6	23182.2	23298.3	22541.4
P31146	CORO1A	Coronin-1A	116599	199367	27547.1	31360.5	26195	76239.4	42228.8	39654.6	21588	25972.5	27643.9	107750	64234.4	32139.5	33392.2	282946	18727.4	16941	18783	40324	33091	108371	36792.3	71402.2	48029.7	26153.2	23336.3	12382	16624.4	10426.3	16465.8	15584.4	133511	17654.6	48568.1	30559	70927.6	22138.7	19885.4	88440.1	35493.3	30959.6	18722.3	37156.6	27275.1	30612.2	32982.1
P31150	GDI1	Rab GDP dissociation inhibitor alpha	290198	299339	207849	245181	216715	262187	280442	228364	199694	210811	230914	221138	213726	268266	247558	275446	207564	220853	223102	226162	175340	200487	228360	297885	202643	236464	211175	222598	215865	213304	206589	206971	292824	220471	332340	213057	262960	228833	207331	267172	237696	229341	203282	242010	301234	315939	306776
P31153	MAT2A	S-adenosylmethionine synthase isoform type-2	118023	152709	197998	157222	199163	127755	147974	162716	167359	160370	151667	136734	143348	182201	188747	102536	160570	201587	176090	270105	202725	163889	154638	231475	223233	153429	221202	203699	174633	189406	212616	161320	143810	99093.7	87658.4	203937	82089.4	119178	210841	146084	166609	96713.9	209654	193611	86442.4	91586.5	82193.7
P31323	PRKAR2B	cAMP-dependent protein kinase type II-beta regulatory subunit	295285	152425	82942.8	41368.2	39096.5	24584.7	32319.6	36226	36244.2	38785.7	30376	40881.6	30320.2	45828.2	41795.2	61344.9	35413.9	36932.5	40550.2	60005.8	52510.1	53459.8	55692.5	59747.1	48165	91236.1	31159.6	34918.2	33347	30225.1	32477.1	30019.8	57752.1	89946	163369	35630.6	115552	99789.9	31397.8	72776.3	72469.2	91210.8	22421.1	29912.7	149732	140197	178642
P31327	CPS1	Carbamoyl-phosphate synthase [ammonia], mitochondrial	37661.9	24184	33561.8	33546.1	19711.8	22989.5	23021.4	20385.7	39351.6	36776.9	26829	21035	22443.5	20087.2	23300.9	18920.1	31793.4	20586.4	21358.6	89764.6	50657.2	25799	25550.7	80291.8	18385.1	19071.7	15592.3	20782.6	21034.2	22734.4	17687.9	22255.7	20191.1	15542.6	16249.6	18503	14557.7	16561.1	22693.1	13523.2	16889.8	20105.9	24298.1	23066.5	11671	17100.1	14702
P31483	TIA1	Cytotoxic granule associated RNA binding protein TIA1	37202.1	42908.2	23111.3	18902.4	20629.7	21881.6	19127.8	24043.7	19460.3	22605.9	25297.4	26541.1	32757.2	28776	32242.8	52749.1	20294	19306.6	25920.3	31191.4	68274.1	31632.8	22582.9	27192.3	26341.3	27261.1	28164.5	28119.6	27125.4	30740.7	26309.1	28351.8	33220.1	27391.9	27873.6	26243.4	42834.8	24017.8	26644.8	26082.9	28109.4	36057.2	25012.1	33866.7	19944	16474.2	28823.7
P31689	DNAJA1	DnaJ homolog subfamily A member 1	42881.5	52768.8	56559.5	52368.7	51308.6	54515.6	45461.7	46996.7	46864.7	42473.2	48690.1	44521.9	50300.5	45986	45895.4	48146.4	53262.3	54494.3	46804.6	84845.7	112662	75498.2	66008.3	63595.6	44922.6	46912.5	48124.8	50184.8	48259.3	48334.8	47944.4	37920.2	45944	43976.8	41129.4	47222.1	40518.3	40484.9	49696.7	39142.1	48946.9	45414	50321.4	50109.8	45303.6	46288.5	43002.5
P31749	AKT1	RAC-alpha serine/threonine-protein kinase	26292.2	18538.5	11696	12929.9	10480.6	14980	11022.4	12261.9	11010.5	9934.12	11154.3	12950.1	9292.11	14839.4	13009.2	14412.8	13804.8	12275.1	8616.07	13374.2	19616.8	22918.6	16863.3	32457.8	17903.6	13674.6	13024.5	9463.93	11599.2	10386.8	10170.6	10915.4	16126.1	12451.5	20541.9	10226.2	16827.7	14588.2	9725.29	13900.6	13770.5	16681.1	9081.57	9185.49	19387.9	21390.1	19610.3
P31751	AKT2	RAC-beta serine/threonine-protein kinase	8606.6	7444.02	5526.97	6622.45	6114.95	6106.82	5754.84	5389.77	6242.94	5690.49	4794.84	5472.4	5055.04	6742.78	6200.7	5506.29	6289.55	6323.05	5084.86	15988.1	29063.7	10551.3	8503.71	13556.3	6060	5183.03	6242.92	7504.95	6434.42	6148.96	6124.71	4918.31	6408.75	3885.11	6868.92	5743.79	4209.01	4620.57	5317.83	3792.36	4216.04	4754.09	5238.14	4722.39	6660.75	6903.92	5819.13
P31937	HIBADH	3-hydroxyisobutyrate dehydrogenase, mitochondrial	265476	297095	387273	286106	316593	217967	199332	299446	215062	263439	193858	185127	241914	323648	278267	99934.1	300611	295282	250120	296935	332520	236118	357517	910824	419536	479360	306455	197008	353798	259189	281265	387280	221124	499199	305000	407572	331165	610203	320073	412415	496915	621471	260907	256758	432910	426034	356222
P31939	ATIC	Bifunctional purine biosynthesis protein ATIC	73245.1	122460	83232.5	70918.8	61070.4	69790.5	50475.7	58147	59055	63388.8	55696.1	62640.9	59686.5	70162.9	54333	69319.4	57940.4	68095.4	44248.4	88861.5	106394	102531	99087.3	107297	63585.5	60540.7	81123	49750.6	66001	66362.1	62759.2	55280.3	66195.3	55280.8	70419.9	46474.1	80839.6	54341.3	66685.4	67489.7	71136.8	71899.8	73355.2	53986.1	66843.4	58172.4	58481.6
P31942	HNRNPH3	Heterogeneous nuclear ribonucleoprotein H3	60917.9	58933.2	53118.4	38619.8	44964.1	35233.8	40911.1	46858.3	37785.1	46393.2	44945.6	50894	53596.6	40640.7	39894.7	68892.5	43661	40721.5	42263.4	74734.9	100881	78481.1	59344	77116.6	30643.9	49209.8	29623.9	30093.7	34642.9	30412.9	30106.9	37981	45192.9	86526.7	72443.6	36194.4	74522.3	45536.1	33809.1	51035.6	45084.7	109275	33006.2	33506.5	58393.4	40888.9	64648.6
P31948	STIP1	Stress-induced-phosphoprotein 1	291100	220171	161287	92261.5	122857	111645	93838.5	111511	81382.5	112846	103577	117811	152367	131221	129937	201698	100350	119682	96252.1	226403	345554	170722	129897	250965	83291.3	103102	72874.5	81693	84008.9	73764	93054.6	100821	123616	133057	126984	103211	166336	98027.3	111183	146203	112576	169050	155165	143291	110998	93613.8	98815.2
P32321	DCTD	Deoxycytidylate deaminase	25136.9	35043.6	23906.9	16558.1	20446.4	11068.2	15254.8	17133.2	13114.2	16195.5	17222.4	14556.9	18429.1	21565.2	23337.1	19231.9	18393.2	21199.1	22502.5	61566.4	126496	33899.3	44062.7	37091.5	22435.3	20252.3	18133.6	26012.2	16580.2	26125.7	25345	22060.2	13647	22959	20658.5	20491	25359.7	17058.9	20757.1	22503.2	20086.1	29347.9	26467.6	21307.3	19877	18878.2	16905.9
P32455	GBP1	Guanylate-binding protein 1	21040.8	77204.6	27395.3	30856.6	25099	39244.6	38659.9	29751.3	27965.7	30646	37139.7	39878.7	35220.1	36764.5	34657.7	57374.3	29551.7	26517.6	32750.7	56055	86126.3	50813.7	33417.9	67675.6	29949.2	22515.1	30645.1	30019.3	24410.3	30212.2	29281	19148	54239.4	13497.1	35895	21007.7	15125.1	23906.7	38111.9	33949.4	26286.4	10673.9	16993.6	25675	21425.6	36748.7	21508.1
P32456	GBP2	Guanylate-binding protein 2	10598.3	27490.3	8047.97	7796.13	8994.54	14958.5	13778.7	9214	9881.96	10262.7	13429	17168.4	12065.9	12878.2	11540.5	26943.4	10260.9	9525.93	11495.6	13215.1	5340.18	19250.4	10550.8	18270.3	11571.2	10975.4	12043.9	11859.8	8742.15	11738.8	12052.3	7575	18075.7	7141.01	11718	8173.11	8214.28	9924.1	14132.6	15370.2	8180.81	4836.31	8408.16	11436.4	14109.3	12409.3	13454.6
P32754	HPD	4-hydroxyphenylpyruvate dioxygenase	47519.2	126181	206705	138340	160668	86331.5	154690	135649	123555	157494	51163.2	115612	107969	169552	126860	10402.1	131890	212166	192077	201948	381325	171677	144457	134117	49221	53584	160774	216047	258543	237551	228172	84799.4	69725.4	5424.38	1125.16	203102	1984.27	59726.2	168148	30383.6	66873.3	6686.22	220173	82851	2495.43	2001.95	2057.52
P32929	CTH	Cystathionine gamma-lyase	8186.08	20909.5	38372.7	35358.8	33723.5	29787.7	25126.1	37353.5	42432.9	25858.5	22806.7	14065.6	22167.9	40772	36953.8	6245.16	43201	44128.3	28950.2	58776.4	64226.4	38266.1	35596.8	91823.3	44913.7	37036.3	50127.5	30735.5	36099.8	51603.1	39797.6	45808.4	19951.3	13641.9	4843.49	38723.5	5106.84	43351.4	34297.9	36208.1	51585.6	4459.78	37362	47478.1	8357.01	11035.3	8308.11
P32969	RPL9	Large ribosomal subunit protein uL6	63804	43465.5	31813.5	27036.7	28766.9	29509.2	20893.1	26010.4	25220.7	24401.6	28796.9	34543.2	24283.6	25786.9	29314.2	43106.2	22837.8	23502.5	22054.6	34666.9	51534.5	39273.3	27633.3	46296.1	34497.1	33907.6	33610.2	19289.5	31154.8	19625.5	27274	25141.7	25299	44237.4	42208.6	29047.4	44241	31759.2	27974.7	25426.4	29912	55753.5	26044	21582.3	39995.9	40178.7	34635.7
[truncated: 8,562 more rows]
[truncated: 4 more columns]

## Sheet: Table S3.2
Supplementary Table 3.2 Quantified PGs using PCT-assisted DIA proteomics.
[truncated: 7,670 more rows]
[truncated: 9 more columns]
