# Supplementary material for: Pressure cycling technology-assisteddata-independent acquisition proteomics reveals molecular alterations and potential therapeutic targets in minor glomerular abnormalities
Source: Precis Clin Med. 2026 Feb 13;9(1):pbag006. doi: 10.1093/pcmedi/pbag006 (PMC12999293; doi:10.1093/pcmedi/pbag006)
Supplement: pbag006_Supplemental_Files [file pbag006_supplemental_files.zip › Supplementary Table 4.xlsx]

## Sheet: Table S4
Supplementary Table 4. Quantified DEPGs using PCT-assisted DIA proteomics.
PG.ProteinGroups	PG.Genes	PG.ProteinDescriptions	p value	FC
Q9BQQ3	GORASP1	Golgi reassembly-stacking protein 1	7.46333e-18	10.954
Q9Y3D5	MRPS18C	Small ribosomal subunit protein bS18m	1.5179e-08	9.73432
P08048	ZFY;ZFX	Zinc finger Y-chromosomal protein;Zinc finger X-chromosomal protein	7.30748e-10	9.38804
Q92686	NRGN	Neurogranin	2.52556e-08	9.32037
Q15053	KIAA0040	Uncharacterized protein KIAA0040	0.000103989	9.21953
Q7Z6K3	PTAR1	Protein prenyltransferase alpha subunit repeat-containing protein 1	1.40261e-07	9.14456
Q96F86	EDC3	Enhancer of mRNA-decapping protein 3	2.48046e-09	8.9258
Q9H0W8	SMG9	Nonsense-mediated mRNA decay factor SMG9	1.90513e-07	8.63946
Q9NU19	TBC1D22B	TBC1 domain family member 22B	1.69761e-08	8.63511
Q9UNQ2	DIMT1	Dimethyladenosine transferase	7.22241e-08	8.52724
Q9NV06	DCAF13	DDB1- and CUL4-associated factor 13	4.89008e-08	8.30837
Q8NHV4	NEDD1	Protein NEDD1	1.74392e-08	8.30544
Q9NZT1	CALML5	Calmodulin-like protein 5	1.70527e-05	8.25997
Q5T749	KPRP	Keratinocyte proline-rich protein	2.82293e-08	8.25122
Q92610	ZNF592	Zinc finger protein 592	7.21364e-07	8.22803
O95619	YEATS4	YEATS domain-containing protein 4	8.55253e-06	8.17052
Q5D862	FLG2	Filaggrin-2	9.70742e-07	8.1425
Q969X6	UTP4	U3 small nucleolar RNA-associated protein 4 homolog	3.60935e-06	8.10413
O95684	CEP43	Centrosomal protein 43	4.96202e-07	8.05336
Q8N6T7	SIRT6	NAD-dependent protein deacylase sirtuin-6	2.7684e-07	8.00655
Q5T7W0	ZNF618	Zinc finger protein 618	5.98074e-06	7.90993
Q15392	DHCR24	Delta(24)-sterol reductase	0.000521366	7.82744
Q08357	SLC20A2	Sodium-dependent phosphate transporter 2	2.22587e-08	7.81393
Q9P0V3	SH3BP4	SH3 domain-binding protein 4	1.48213e-05	7.69971
Q5VV42	CDKAL1	Threonylcarbamoyladenosine tRNA methylthiotransferase	9.86329e-06	7.69811
Q9UHR6	ZNHIT2	Zinc finger HIT domain-containing protein 2	1.47175e-06	7.6842
Q86VX9	MON1A	Vacuolar fusion protein MON1 homolog A	0.000411247	7.64392
Q8N7R7	CCNYL1	Cyclin-Y-like protein 1	3.80128e-06	7.61767
Q96BP2	CHCHD1	Small ribosomal subunit protein mS37	0.000168938	7.59709
Q8WVX3	ARLN	Sarcoplasmic/endoplasmic reticulum calcium ATPase regulator ARLN	2.76241e-05	7.53742
Q96JK2	DCAF5	DDB1- and CUL4-associated factor 5	7.03912e-06	7.41193
Q8TE69	EOLA1;EOLA2	Protein EOLA1;Protein EOLA2	1.66095e-07	7.40449
Q6P531	GGT6	Glutathione hydrolase 6	3.29768e-06	7.36763
Q9ULE0	WWC3	Protein WWC3	4.54719e-06	7.35813
Q13790	APOF	Apolipoprotein F	3.10552e-05	7.35185
Q4U2R6	MRPL51	Large ribosomal subunit protein mL51	2.42259e-05	7.34253
Q9UM13	ANAPC10	Anaphase-promoting complex subunit 10	1.66843e-05	7.32934
Q9H497	TOR3A	Torsin-3A	6.58208e-07	7.31746
Q8N9M1	C19orf47	Uncharacterized protein C19orf47	0.000740916	7.2977
Q9NP98	MYOZ1	Myozenin-1	5.19141e-05	7.2834
Q9UHB7	AFF4	AF4/FMR2 family member 4	5.20953e-07	7.27137
Q96IK1	BOD1	Biorientation of chromosomes in cell division protein 1	5.3425e-06	7.24341
Q6PCB5	RSBN1L	Lysine-specific demethylase RSBN1L	9.88096e-05	7.24302
Q96EY5	MVB12A	Multivesicular body subunit 12A	3.26128e-06	7.2104
Q93073	SECISBP2L	Selenocysteine insertion sequence-binding protein 2-like	1.18534e-05	7.19013
Q8WVV4	POF1B	Protein POF1B	1.91732e-05	7.1682
Q9UPQ9	TNRC6B	Trinucleotide repeat-containing gene 6B protein	3.47008e-06	7.12407
Q7Z794	KRT77	Keratin, type II cytoskeletal 1b	9.16656e-05	7.10992
Q9UBX7	KLK11	Kallikrein-11	2.55933e-05	7.1032
Q14435	GALNT3	Polypeptide N-acetylgalactosaminyltransferase 3	1.83954e-05	7.09956
Q8WXW3	PIBF1	Progesterone-induced-blocking factor 1	7.28091e-05	7.07234
O94988	FAM13A	Protein FAM13A	3.65691e-05	7.05795
Q96G21	IMP4	U3 small nucleolar ribonucleoprotein protein IMP4	1.33201e-05	7.05784
Q8TDR0	TRAF3IP1	TRAF3-interacting protein 1	7.15164e-06	7.05364
Q9BWQ6	YIPF2	Protein YIPF2	1.22738e-05	7.04662
O75554	WBP4	WW domain-binding protein 4	7.17033e-06	7.04644
Q9BYX4	IFIH1	Interferon-induced helicase C domain-containing protein 1	1.38205e-06	7.00239
O76039	CDKL5	Cyclin-dependent kinase-like 5	2.05369e-05	6.98054
Q8IXL7	MSRB3	Methionine-R-sulfoxide reductase B3	4.28595e-05	6.98003
Q9Y3A4	RRP7A	Ribosomal RNA-processing protein 7 homolog A	0.000299933	6.91572
O15047	SETD1A	Histone-lysine N-methyltransferase SETD1A	0.000157956	6.87973
P29084	GTF2E2	Transcription initiation factor IIE subunit beta	1.40235e-05	6.85437
Q9UIM3	FKBPL	FK506-binding protein-like	0.00109165	6.84987
Q9UHQ1	NARF	Nuclear prelamin A recognition factor	1.65765e-05	6.82875
O00194	RAB27B	Ras-related protein Rab-27B	7.77322e-05	6.81942
P20264	POU3F3	POU domain, class 3, transcription factor 3	0.000184811	6.79397
Q9UL40	ZNF346	Zinc finger protein 346	4.85788e-05	6.78023
Q92766	RREB1	Ras-responsive element-binding protein 1	3.68741e-05	6.76012
Q8N5M4	TTC9C	Tetratricopeptide repeat protein 9C	0.000274552	6.75811
Q16644	MAPKAPK3	MAP kinase-activated protein kinase 3	2.19076e-05	6.7424
Q5TBB1	RNASEH2B	Ribonuclease H2 subunit B	7.65744e-06	6.73533
A4D1S5	RAB19	Ras-related protein Rab-19	2.7967e-06	6.72345
Q7L8W6	DPH6	Diphthine--ammonia ligase	5.26959e-05	6.72206
Q5BJF2	TMEM97	Sigma intracellular receptor 2	4.81737e-05	6.67208
Q7Z569	BRAP	BRCA1-associated protein	0.000142394	6.6547
Q96CW6	SLC7A6OS	Probable RNA polymerase II nuclear localization protein SLC7A6OS	8.31315e-05	6.65345
Q8N4S9	MARVELD2	MARVEL domain-containing protein 2	0.000235401	6.64536
A2A288	ZC3H12D	Probable ribonuclease ZC3H12D	9.60105e-05	6.64471
Q9H4L4	SENP3	Sentrin-specific protease 3	4.83993e-05	6.63731
Q8TDM6	DLG5	Disks large homolog 5	0.000253227	6.61119
Q9BWD3	RTL8A	Retrotransposon Gag-like protein 8A	0.000183981	6.611
Q7Z6I8	C5orf24	UPF0461 protein C5orf24	0.000386697	6.60917
Q8WUB8	PHF10	PHD finger protein 10	2.86979e-05	6.59903
Q15375	EPHA7	Ephrin type-A receptor 7	6.14884e-05	6.59474
Q9NRU3	CNNM1	Metal transporter CNNM1	0.000210836	6.586
P51674	GPM6A	Neuronal membrane glycoprotein M6-a	5.51458e-05	6.58099
Q96CM3	RPUSD4	Pseudouridylate synthase RPUSD4, mitochondrial	2.22224e-05	6.57557
Q6ZSJ8	C1orf122	Uncharacterized protein C1orf122	2.37606e-05	6.56247
Q8TCF1	ZFAND1	AN1-type zinc finger protein 1	0.000180022	6.55726
Q3KP66	INAVA	Innate immunity activator protein	0.00704398	6.5499
Q9ULF5	SLC39A10	Zinc transporter ZIP10	0.00720935	6.50157
P02144	MB	Myoglobin	0.000768931	6.4789
O95455	TGDS	dTDP-D-glucose 4,6-dehydratase	0.000343281	6.4731
Q8IZC6	COL27A1	Collagen alpha-1(XXVII) chain	0.00146839	6.47201
Q9UBW7	ZMYM2	Zinc finger MYM-type protein 2	4.97568e-05	6.46996
Q96LI5	CNOT6L	CCR4-NOT transcription complex subunit 6-like	0.000118628	6.46383
Q16828	DUSP6	Dual specificity protein phosphatase 6	4.35251e-05	6.39151
Q8NEZ2	VPS37A	Vacuolar protein sorting-associated protein 37A	2.2354e-05	6.35928
Q6P597	KLC3	Kinesin light chain 3	3.10695e-05	6.35091
Q96T52	IMMP2L	Mitochondrial inner membrane protease subunit 2	0.00045143	6.34882
P11362	FGFR1	Fibroblast growth factor receptor 1	0.000146463	6.33679
Q96Q42	ALS2	Alsin	0.000104576	6.33492
Q10472	GALNT1	Polypeptide N-acetylgalactosaminyltransferase 1	0.000454579	6.31452
Q9BW61	DDA1	DET1- and DDB1-associated protein 1	0.000292812	6.3133
Q6NYC1	JMJD6	Bifunctional arginine demethylase and lysyl-hydroxylase JMJD6	0.000359645	6.30549
Q8IYI8	ZNF440	Zinc finger protein 440	0.00507737	6.30265
Q04726	TLE3	Transducin-like enhancer protein 3	1.70537e-05	6.30134
Q02413	DSG1	Desmoglein-1	0.000471636	6.28621
Q9NXX6	NSMCE4A	Non-structural maintenance of chromosomes element 4 homolog A	0.000116493	6.25328
O14613	CDC42EP2	Cdc42 effector protein 2	0.000188032	6.24815
Q9P0W2	HMG20B	SWI/SNF-related matrix-associated actin-dependent regulator of chromatin subfamily E member 1-related	0.000311772	6.24398
Q9BQ15	NABP2	SOSS complex subunit B1	0.000226392	6.23023
Q9Y4G8	RAPGEF2	Rap guanine nucleotide exchange factor 2	0.000104388	6.22936
Q9BTX1	NDC1	Nucleoporin NDC1	0.00015429	6.22066
O14733	MAP2K7	Dual specificity mitogen-activated protein kinase kinase 7	0.000408444	6.21844
O14713	ITGB1BP1	Integrin beta-1-binding protein 1	0.000933367	6.212
Q5VZL5	ZMYM4	Zinc finger MYM-type protein 4	7.85534e-05	6.18553
P09038	FGF2	Fibroblast growth factor 2	0.000128329	6.16435
Q9Y2X0	MED16	Mediator of RNA polymerase II transcription subunit 16	2.20281e-05	6.14637
Q9Y4C8	RBM19	Probable RNA-binding protein 19	6.82165e-05	6.1459
Q9NY61	AATF	Protein AATF	0.000790477	6.14355
Q9HAJ7	SAP30L	Histone deacetylase complex subunit SAP30L	7.16124e-05	6.13718
Q8NBJ9	SIDT2	SID1 transmembrane family member 2	3.43599e-06	6.1286
O15541	RNF113A	E3 ubiquitin-protein ligase RNF113A	0.000796059	6.12227
Q9NV88	INTS9	Integrator complex subunit 9	4.30877e-05	6.08504
P22692	IGFBP4	Insulin-like growth factor-binding protein 4	0.00575671	6.08164
Q15853	USF2	Upstream stimulatory factor 2	0.000251858	6.07225
Q9UKL0	RCOR1	REST corepressor 1	0.000199916	6.04694
P20933	AGA	N(4)-(beta-N-acetylglucosaminyl)-L-asparaginase	8.62567e-05	6.03096
Q9Y3B2	EXOSC1	Exosome complex component CSL4	0.00012364	6.01038
Q9ULT0	TTC7A	Tetratricopeptide repeat protein 7A	0.000513763	6.00607
Q8NCJ5	SPRYD3	SPRY domain-containing protein 3	4.60051e-05	6.0053
Q68D10	SPTY2D1	Protein SPT2 homolog	0.000224057	6.00398
Q16880	UGT8	2-hydroxyacylsphingosine 1-beta-galactosyltransferase	0.000107168	6.00282
Q9H0X9	OSBPL5	Oxysterol-binding protein-related protein 5	3.79892e-05	5.98066
Q9NV31	IMP3	U3 small nucleolar ribonucleoprotein protein IMP3	0.0013456	5.95946
O94916	NFAT5	Nuclear factor of activated T-cells 5	0.000249321	5.95937
Q05932	FPGS	Folylpolyglutamate synthase, mitochondrial	0.00126425	5.93728
O15213	WDR46	WD repeat-containing protein 46	0.00281192	5.93431
Q9BQB6	VKORC1	Vitamin K epoxide reductase complex subunit 1	0.00100207	5.92921
Q4G0P3	HYDIN	Hydrocephalus-inducing protein homolog	0.00912136	5.91027
O94762	RECQL5	ATP-dependent DNA helicase Q5	0.00057078	5.88267
P04908	H2AC4;H2AC25	Histone H2A type 1-B/E;Histone H2A type 3	0.000571135	5.87778
Q96T58	SPEN	Msx2-interacting protein	1.45792e-05	5.86385
Q14194	CRMP1	Dihydropyrimidinase-related protein 1	0.000181769	5.86234
Q9UGQ2	CACFD1	Calcium channel flower homolog	0.000134519	5.85924
O15164	TRIM24	Transcription intermediary factor 1-alpha	0.00372714	5.84598
Q9UBK7	RABL2A;RABL2B	Rab-like protein 2A;Rab-like protein 2B	0.00014019	5.84576
Q8WXG6	MADD	MAP kinase-activating death domain protein	8.10321e-05	5.81334
O95900	TRUB2	Pseudouridylate synthase TRUB2, mitochondrial	0.000111003	5.81264
Q9H0Q0	CYRIA	CYFIP-related Rac1 interactor A	0.00131292	5.80497
Q09472	EP300	Histone acetyltransferase p300	0.00136535	5.8
O95263	PDE8B	High affinity cAMP-specific and IBMX-insensitive 3',5'-cyclic phosphodiesterase 8B	0.00114518	5.77211
Q9HCY8	S100A14	Protein S100-A14	0.000792102	5.75377
Q4L180	FILIP1L	Filamin A-interacting protein 1-like	0.000281053	5.74759
P53794	SLC5A3	Sodium/myo-inositol cotransporter	0.00172189	5.73686
P50613	CDK7	Cyclin-dependent kinase 7	0.00173968	5.72831
Q9NVH2	INTS7	Integrator complex subunit 7	0.000641254	5.71401
Q9BUL5	PHF23	PHD finger protein 23	0.00130287	5.70238
P28702	RXRB	Retinoic acid receptor RXR-beta	1.26221e-05	5.69953
Q9NQ89	FERRY3	Ferry endosomal RAB5 effector complex subunit 3	0.000253812	5.67737
Q96HH9	GRAMD2B	GRAM domain-containing protein 2B	0.000268268	5.67418
O95685	PPP1R3D	Protein phosphatase 1 regulatory subunit 3D	0.000625005	5.66476
Q7Z422	SZRD1	SUZ RNA-binding domain-containing	0.00165867	5.65465
O00220	TNFRSF10A	Tumor necrosis factor receptor superfamily member 10A	0.00268919	5.63588
P28845	HSD11B1	11-beta-hydroxysteroid dehydrogenase 1	0.000760351	5.63446
Q9Y3A0	COQ4	Ubiquinone biosynthesis protein COQ4 homolog, mitochondrial	0.00212826	5.62905
Q96BY9	SARAF	Store-operated calcium entry-associated regulatory factor	0.00272767	5.62504
Q5VVW2	GARNL3	GTPase-activating Rap/Ran-GAP domain-like protein 3	0.00439924	5.62039
Q96MM7	HS6ST2	Heparan-sulfate 6-O-sulfotransferase 2	0.00104646	5.60735
Q9UPP1	PHF8	Histone lysine demethylase PHF8	5.79297e-05	5.58613
Q2NL98	VMAC	Vimentin-type intermediate filament-associated coiled-coil protein	0.000182826	5.58393
Q8TE04	PANK1	Pantothenate kinase 1	0.000248818	5.57577
Q9NS66	GPR173	Probable G-protein coupled receptor 173	0.000380953	5.57383
A4D1U4	DENND11	DENN domain-containing protein 11	0.00078428	5.5692
P06732	CKM	Creatine kinase M-type	9.94235e-05	5.56658
Q6IC98	GRAMD4	GRAM domain-containing protein 4	0.00105403	5.56473
Q86UK7	ZNF598	E3 ubiquitin-protein ligase ZNF598	0.00104837	5.56445
Q8IUH3	RBM45	RNA-binding protein 45	0.000131906	5.55113
Q9UBV7	B4GALT7	Beta-1,4-galactosyltransferase 7	0.000227264	5.54889
Q99576	TSC22D3	TSC22 domain family protein 3	0.00392488	5.54231
Q96RN5	MED15	Mediator of RNA polymerase II transcription subunit 15	5.85123e-05	5.53725
Q92839	HAS1	Hyaluronan synthase 1	0.00057591	5.53428
Q5T3F8	TMEM63B	CSC1-like protein 2	9.96808e-05	5.52362
A8CG34	POM121C	Nuclear envelope pore membrane protein POM 121C	0.00033207	5.51595
O75600	GCAT	2-amino-3-ketobutyrate coenzyme A ligase, mitochondrial	0.000600715	5.51318
Q52LW3	ARHGAP29	Rho GTPase-activating protein 29	0.000123369	5.48247
Q9H7F0	ATP13A3	Polyamine-transporting ATPase 13A3	0.00280664	5.47242
O60287	URB1	Nucleolar pre-ribosomal-associated protein 1	0.00191492	5.46693
Q15735	INPP5J	Phosphatidylinositol 4,5-bisphosphate 5-phosphatase A	0.000714012	5.46575
O15234	CASC3	Protein CASC3	5.23946e-05	5.44973
O15405	TOX3	TOX high mobility group box family member 3	0.00278334	5.42582
O14519	CDK2AP1;CDK2AP2	Cyclin-dependent kinase 2-associated protein 1;Cyclin-dependent kinase 2-associated protein 2	0.0001289	5.4239
P01133	EGF	Pro-epidermal growth factor	0.000274087	5.4189
Q96RW7	HMCN1	Hemicentin-1	0.00244814	5.4156
Q3MIN7	RGL3	Ral guanine nucleotide dissociation stimulator-like 3	0.000551539	5.4132
P78423	CX3CL1	Fractalkine	0.00125665	5.4117
Q9NXG6	P4HTM	Transmembrane prolyl 4-hydroxylase	0.00062714	5.40373
Q96IK0	TMEM101	Transmembrane protein 101	0.00340541	5.3979
Q8N9M5	TMEM102	Transmembrane protein 102	0.00282129	5.39134
Q15438	CYTH1	Cytohesin-1	0.0036048	5.37739
Q5TD97	FHL5	Four and a half LIM domains protein 5	0.00489494	5.36948
P78549	NTHL1	Endonuclease III-like protein 1	0.000596295	5.36321
Q9NPE2	NGRN	Neugrin	0.000586794	5.36097
Q86W25	NLRP13	NACHT, LRR and PYD domains-containing protein 13	0.00104753	5.35986
Q3ZAQ7	VMA21	Vacuolar ATPase assembly integral membrane protein VMA21	0.000938125	5.35082
P51170	SCNN1G	Epithelial sodium channel subunit gamma	0.00100257	5.34783
A6QL63	ABTB3	Ankyrin repeat and BTB/POZ domain-containing protein 3	0.0026255	5.34394
P08243	ASNS	Asparagine synthetase [glutamine-hydrolyzing]	0.00172003	5.3419
Q6ZWL3	CYP4V2	Cytochrome P450 4V2	0.00109093	5.33527
Q86YC2	PALB2	Partner and localizer of BRCA2	0.00223997	5.334
P24390	KDELR1	ER lumen protein-retaining receptor 1	0.000308235	5.33
Q9H981	ACTR8	Actin-related protein 8	0.000760282	5.32993
Q6DT37	CDC42BPG	Serine/threonine-protein kinase MRCK gamma	0.00207621	5.32516
O14867	BACH1	Transcription regulator protein BACH1	0.00130521	5.32098
Q8TDP1	RNASEH2C	Ribonuclease H2 subunit C	0.00212799	5.30403
P29372	MPG	DNA-3-methyladenine glycosylase	0.000627764	5.29526
Q9P0S2	COX16	Cytochrome c oxidase assembly protein COX16 homolog, mitochondrial	0.000233853	5.28804
Q9NQC7	CYLD	Ubiquitin carboxyl-terminal hydrolase CYLD	0.000524369	5.28517
Q96G01	BICD1	Protein bicaudal D homolog 1	0.00117339	5.28403
Q9NP66	HMG20A	High mobility group protein 20A	0.0018902	5.27367
Q9BU76	MMTAG2	Multiple myeloma tumor-associated protein 2	0.00681076	5.25823
Q96GP6	SCARF2	Scavenger receptor class F member 2	0.00173451	5.25577
Q8IUH5	ZDHHC17	Palmitoyltransferase ZDHHC17	0.00318994	5.25576
Q17RY0	CPEB4	Cytoplasmic polyadenylation element-binding protein 4	0.00015654	5.24554
O95149	SNUPN	Snurportin-1	0.00155843	5.23761
Q86XI2	NCAPG2	Condensin-2 complex subunit G2	0.00318981	5.23192
Q96FN9	DTD2	D-aminoacyl-tRNA deacylase 2	0.00211487	5.22347
Q6ZW31	SYDE1	Rho GTPase-activating protein SYDE1	0.00401556	5.22329
Q96CC6	RHBDF1	Inactive rhomboid protein 1	0.00153858	5.2218
Q9BUM1	G6PC3	Glucose-6-phosphatase 3	0.0083206	5.21739
Q5SY16	NOL9	Polynucleotide 5'-hydroxyl-kinase NOL9	0.00108764	5.20783
O43808	SLC25A17	Peroxisomal membrane protein PMP34	0.00131628	5.2058
Q14574	DSC3	Desmocollin-3	0.00557114	5.19495
Q8NDT2	RBM15B	Putative RNA-binding protein 15B	0.00472764	5.1894
Q13432	UNC119	Protein unc-119 homolog A	0.0013841	5.18843
Q969V6	MRTFA	Myocardin-related transcription factor A	0.00161898	5.18773
Q9HBM0	VEZT	Vezatin	0.0016194	5.18317
Q4ZIN3	TMEM259	Membralin	0.00236478	5.17394
Q96A00	PPP1R14A	Protein phosphatase 1 regulatory subunit 14A	0.000201162	5.17355
P15153	RAC2	Ras-related C3 botulinum toxin substrate 2	0.00134656	5.16355
O75094	SLIT3	Slit homolog 3 protein	0.00132291	5.1564
Q07820	MCL1	Induced myeloid leukemia cell differentiation protein Mcl-1	0.00189284	5.14157
Q9BTC8	MTA3	Metastasis-associated protein MTA3	0.000290504	5.13764
Q8WZA1	POMGNT1	Protein O-linked-mannose beta-1,2-N-acetylglucosaminyltransferase 1	0.00253479	5.12774
Q9Y6K0	CEPT1	Choline/ethanolaminephosphotransferase 1	0.000883464	5.12161
Q9NS00	C1GALT1	Glycoprotein-N-acetylgalactosamine 3-beta-galactosyltransferase 1	0.00612773	5.11067
Q9UMY1	NOL7	U3 small nucleolar RNA-associated protein NOL7	0.0001415	5.09399
Q8WVI0	UQCC5	Ubiquinol-cytochrome c reductase complex assembly factor 5	0.00581999	5.09236
Q8TE68	EPS8L1	Epidermal growth factor receptor kinase substrate 8-like protein 1	0.0042372	5.07561
Q9BRD0	BUD13	BUD13 homolog	0.00271691	5.07024
Q13201	MMRN1	Multimerin-1	0.00202923	5.06804
P00395	MT-CO1	Cytochrome c oxidase subunit 1	0.0121514	5.06414
O60361	NME2P1	Putative nucleoside diphosphate kinase	0.000517634	5.05004
O60299	LZTS3	Leucine zipper putative tumor suppressor 3	0.00219659	5.04828
Q15596	NCOA2	Nuclear receptor coactivator 2	0.000551744	5.0226
Q9H0H0	INTS2	Integrator complex subunit 2	0.00391276	5.00898
Q9BWN1	PRR14	Proline-rich protein 14	0.00887962	4.98831
Q9H7L9	SUDS3	Sin3 histone deacetylase corepressor complex component SDS3	0.00960373	4.98702
Q58WW2	DCAF6	DDB1- and CUL4-associated factor 6	0.00470395	4.98337
Q8N0Z8	PUSL1	tRNA pseudouridine synthase-like 1	0.00173352	4.97378
Q6PIJ6	FBXO38	F-box only protein 38	0.00455333	4.96409
Q8WUH6	TMEM263	Transmembrane protein 263	0.00544497	4.95754
Q8TEY7	USP33	Ubiquitin carboxyl-terminal hydrolase 33	0.00201575	4.95562
Q9BQD3	KXD1	KxDL motif-containing protein 1	0.000309477	4.95376
Q9NUM3	SLC39A9	Zinc transporter ZIP9	3.43193e-05	4.95213
Q68CQ7	GLT8D1	Glycosyltransferase 8 domain-containing protein 1	0.000189494	4.94517
Q9UBU8	MORF4L1	Mortality factor 4-like protein 1	0.00141047	4.94396
Q9HCU4	CELSR2	Cadherin EGF LAG seven-pass G-type receptor 2	0.000259174	4.94232
Q96KM6	ZNF512B	Zinc finger protein 512B	0.000633082	4.93595
Q9NRX6	TMEM167B	Protein kish-B	0.00317219	4.92132
Q86U70	LDB1	LIM domain-binding protein 1	0.000446639	4.91272
Q9H9S4	CAB39L	Calcium-binding protein 39-like	0.00110126	4.90689
Q96QD9	FYTTD1	UAP56-interacting factor	0.00368859	4.90507
Q15542	TAF5	Transcription initiation factor TFIID subunit 5	0.00641928	4.90424
P28340	POLD1	DNA polymerase delta catalytic subunit	0.00176711	4.90018
Q16514	TAF12	Transcription initiation factor TFIID subunit 12	0.000172719	4.88996
Q5SGD2	PPM1L	Protein phosphatase 1L	0.000144867	4.88822
Q96AT1	KIAA1143	Uncharacterized protein KIAA1143	0.00137655	4.86817
Q6P4R8	NFRKB	Nuclear factor related to kappa-B-binding protein	0.00394312	4.86694
Q9UL03	INTS6	Integrator complex subunit 6	0.00243816	4.86656
Q08117	TLE5	TLE family member 5	0.00146891	4.85928
P10646	TFPI	Tissue factor pathway inhibitor	0.000689033	4.85436
Q5SNT2	TMEM201	Transmembrane protein 201	0.000161487	4.85358
Q9NXH8	TOR4A	Torsin-4A	0.00519436	4.84836
P0DI81	TRAPPC2;TRAPPC2B	Trafficking protein particle complex subunit 2;Trafficking protein particle complex subunit 2B	0.000660224	4.83098
Q8IV63	VRK3	Serine/threonine-protein kinase VRK3	0.00192287	4.81879
Q9UPY6	WASF3	Actin-binding protein WASF3	0.00306037	4.81828
Q8NFA0	USP32	Ubiquitin carboxyl-terminal hydrolase 32	0.00450493	4.81818
P51654	GPC3	Glypican-3	0.00302036	4.8176
Q7Z5K2	WAPL	Wings apart-like protein homolog	0.00321714	4.81748
Q9Y605	MRFAP1	MORF4 family-associated protein 1	0.00124473	4.81563
Q9ULX3	NOB1	RNA-binding protein NOB1	0.00156545	4.81488
Q06190	PPP2R3A	Serine/threonine-protein phosphatase 2A regulatory subunit B'' subunit alpha	0.000764019	4.80182
P09923	ALPI	Intestinal-type alkaline phosphatase	0.0119463	4.80026
P54198	HIRA	Protein HIRA	0.000136759	4.79284
O60896	RAMP3	Receptor activity-modifying protein 3	0.00116027	4.79055
Q9H7E9	C8orf33	UPF0488 protein C8orf33	0.000117581	4.78832
Q8IZD4	DCP1B	mRNA-decapping enzyme 1B	0.00757162	4.78827
Q9NUV7	SPTLC3	Serine palmitoyltransferase 3	0.00425434	4.78506
Q96EB1	ELP4	Elongator complex protein 4	0.000860293	4.77983
Q96AB6	NTAN1	Protein N-terminal asparagine amidohydrolase	0.00713488	4.77354
Q9P2Y5	UVRAG	UV radiation resistance-associated gene protein	0.00125681	4.76104
Q15633	TARBP2	RISC-loading complex subunit TARBP2	0.0061162	4.7538
O15211	RGL2	Ral guanine nucleotide dissociation stimulator-like 2	0.00647719	4.74917
Q86XL3	ANKLE2	Ankyrin repeat and LEM domain-containing protein 2	0.00052065	4.74469
Q5VW38	GPR107	Protein GPR107	0.00160689	4.74392
P35869	AHR	Aryl hydrocarbon receptor	0.00421716	4.74249
Q8IW36	ZNF695	Zinc finger protein 695	0.00734687	4.741
Q9UKD1	GMEB2	Glucocorticoid modulatory element-binding protein 2	0.00996739	4.73893
P0CG12	DERPC	Decreased expression in renal and prostate cancer protein	0.00320097	4.73879
Q7Z2E3	APTX	Aprataxin	0.000559989	4.73793
Q9UIW2	PLXNA1	Plexin-A1	0.00522945	4.73395
Q13950	RUNX2	Runt-related transcription factor 2	0.00926147	4.7287
Q8N1I0	DOCK4	Dedicator of cytokinesis protein 4	0.00657452	4.7262
Q6NXG1	ESRP1	Epithelial splicing regulatory protein 1	0.00304222	4.71853
Q96CX6	LRRC58	Leucine-rich repeat-containing protein 58	0.000311363	4.71449
Q96SB8	SMC6	Structural maintenance of chromosomes protein 6	0.00238526	4.71335
Q03112	MECOM	Histone-lysine N-methyltransferase MECOM	0.00167758	4.71239
Q4VC44	FLYWCH1	FLYWCH-type zinc finger-containing protein 1	0.0131247	4.70975
Q8N1G0	ZNF687	Zinc finger protein 687	0.00173794	4.7096
P26022	PTX3	Pentraxin-related protein PTX3	0.0136873	4.70879
Q32P41	TRMT5	tRNA (guanine(37)-N(1))-methyltransferase	0.00117393	4.7057
Q9UI43	MRM2	rRNA methyltransferase 2, mitochondrial	0.00101648	4.70044
Q15800	MSMO1	Methylsterol monooxygenase 1	0.00227012	4.69951
Q6UUV9	CRTC1	CREB-regulated transcription coactivator 1	0.000954794	4.69745
Q96DX4	RSPRY1	RING finger and SPRY domain-containing protein 1	0.001275	4.69372
Q13449	LSAMP	Limbic system-associated membrane protein	0.00371224	4.69106
Q9BPZ7	MAPKAP1	Target of rapamycin complex 2 subunit MAPKAP1	0.000309542	4.67767
Q9H706	GAREM1	GRB2-associated and regulator of MAPK protein 1	0.00899656	4.66835
Q9GZT4	SRR	Serine racemase	0.000444212	4.66715
Q9UKF7	PITPNC1	Cytoplasmic phosphatidylinositol transfer protein 1	0.00720997	4.66312
O43709	BUD23	18S rRNA (guanine-N(7))-methyltransferase	0.00635006	4.66258
Q9H0M0	WWP1	NEDD4-like E3 ubiquitin-protein ligase WWP1	0.00174634	4.6616
Q8IZN3	ZDHHC14	Palmitoyltransferase ZDHHC14	0.00603674	4.65877
P18564	ITGB6	Integrin beta-6	0.00708026	4.65617
Q6ZRP7	QSOX2	Sulfhydryl oxidase 2	0.010004	4.64605
Q8WWN8	ARAP3	Arf-GAP with Rho-GAP domain, ANK repeat and PH domain-containing protein 3	0.00362503	4.63966
Q9UKA4	AKAP11	A-kinase anchor protein 11	0.00349745	4.63596
P49918	CDKN1C	Cyclin-dependent kinase inhibitor 1C	0.00791988	4.63108
Q9H6F2	TMEM38A	Trimeric intracellular cation channel type A	0.00319772	4.62843
Q6DD87	ZNF787	Zinc finger protein 787	0.00474201	4.61522
Q7Z589	EMSY	BRCA2-interacting transcriptional repressor EMSY	0.00417658	4.61403
Q9H0R1	AP5M1	AP-5 complex subunit mu-1	0.00487151	4.60174
Q9BYB4	GNB1L	Guanine nucleotide-binding protein subunit beta-like protein 1	0.00441065	4.59343
Q9BQE3	TUBA1C	Tubulin alpha-1C chain	0.020787	4.5924
A0PJW6	TMEM223	Transmembrane protein 223	0.000380878	4.5869
O14569	CYB561D2	Transmembrane reductase CYB561D2	0.00482769	4.58524
Q9Y6M7	SLC4A7	Sodium bicarbonate cotransporter 3	0.0119684	4.58428
P0CAP2	POLR2M	DNA-directed RNA polymerase II subunit GRINL1A	0.0139482	4.58363
P01303	NPY	Pro-neuropeptide Y	0.00332663	4.5796
Q9H7Z3	NRDE2	Nuclear exosome regulator NRDE2	0.00606487	4.57534
Q68CP9	ARID2	AT-rich interactive domain-containing protein 2	0.0022031	4.57457
Q9NVU7	SDAD1	Protein SDA1 homolog	0.00228656	4.57025
O60725	ICMT	Protein-S-isoprenylcysteine O-methyltransferase	0.000662361	4.56559
Q9Y4H2	IRS2	Insulin receptor substrate 2	0.0252909	4.55734
Q9P2G3	KLHL14	Kelch-like protein 14	0.00477648	4.55604
O00187	MASP2	Mannan-binding lectin serine protease 2	0.00501046	4.55519
Q5TGY3	AHDC1	Transcription factor Gibbin	0.00674756	4.54542
P43115	PTGER3	Prostaglandin E2 receptor EP3 subtype	0.0164891	4.54517
Q96J65	ABCC12	ATP-binding cassette sub-family C member 12	0.0388614	4.5422
Q8IVL1	NAV2	Neuron navigator 2	0.00392026	4.54067
Q8IY22	CMIP	C-Maf-inducing protein	0.00551489	4.5396
Q9BQ67	GRWD1	Glutamate-rich WD repeat-containing protein 1	0.00544659	4.53428
Q9NYM9	BET1L	BET1-like protein	0.0125467	4.53094
Q8TAP9	MPLKIP	M-phase-specific PLK1-interacting protein	0.0209735	4.52983
Q9H4B7	TUBB1	Tubulin beta-1 chain	0.00653756	4.52425
Q13888	GTF2H2	General transcription factor IIH subunit 2	0.00082709	4.51813
P46020	PHKA1	Phosphorylase b kinase regulatory subunit alpha, skeletal muscle isoform	0.0057219	4.51783
Q9UGK3	STAP2	Signal-transducing adaptor protein 2	0.0180699	4.51554
Q9UPQ8	DOLK	Dolichol kinase	0.0125334	4.50856
Q8NEF9	SRFBP1	Serum response factor-binding protein 1	0.0016324	4.50477
P81605	DCD	Dermcidin	0.000531244	4.50254
Q147X3	NAA30	N-alpha-acetyltransferase 30	0.000516718	4.49445
Q8N3Y1	FBXW8	F-box/WD repeat-containing protein 8	0.00373204	4.4928
P42684	ABL2	Tyrosine-protein kinase ABL2	0.000405903	4.48593
Q7Z7H8	MRPL10	Large ribosomal subunit protein uL10m	0.0162498	4.48375
P21583	KITLG	Kit ligand	0.0126381	4.47677
Q629K1	TRIQK	Triple QxxK/R motif-containing protein	0.00194376	4.46606
Q6P9B9	INTS5	Integrator complex subunit 5	0.001636	4.46412
Q10469	MGAT2	Alpha-1,6-mannosyl-glycoprotein 2-beta-N-acetylglucosaminyltransferase	0.00245929	4.46312
Q8WYA0	IFT81	Intraflagellar transport protein 81 homolog	0.0127364	4.45817
Q9BS92	NIPSNAP3B	Protein NipSnap homolog 3B	0.00795523	4.45706
Q9H9Y6	POLR1B	DNA-directed RNA polymerase I subunit RPA2	0.00239012	4.45177
Q9Y6N6	LAMC3	Laminin subunit gamma-3	0.00673871	4.43853
P41247	PNPLA4	Patatin-like phospholipase domain-containing protein 4	0.0010642	4.43837
Q96HA9	PEX11G	Peroxisomal membrane protein 11C	0.00570585	4.43763
Q9UNZ5	C19orf53	Leydig cell tumor 10 kDa protein homolog	0.00665764	4.43519
P28347	TEAD1	Transcriptional enhancer factor TEF-1	0.0116981	4.43215
Q9H8H2	DDX31	ATP-dependent DNA helicase DDX31	0.00327183	4.43075
A3KN83	SBNO1	Protein strawberry notch homolog 1	0.00185898	4.42829
Q9Y672	ALG6	Dolichyl pyrophosphate Man9GlcNAc2 alpha-1,3-glucosyltransferase	0.000950827	4.42746
P54278	PMS2	Mismatch repair endonuclease PMS2	0.00151189	4.42063
Q9UL54	TAOK2	Serine/threonine-protein kinase TAO2	0.00156903	4.41903
O14939	PLD2	Phospholipase D2	0.00805486	4.40429
P55061	TMBIM6	Bax inhibitor 1	0.000626737	4.40304
Q7Z6M4	MTERF4	Transcription termination factor 4, mitochondrial	0.00706679	4.40096
Q96JD6	AKR1E2	1,5-anhydro-D-fructose reductase	0.0124435	4.40008
Q9Y3C5	RNF11	RING finger protein 11	0.0193006	4.39627
Q9HAF1	MEAF6	Chromatin modification-related protein MEAF6	0.0028633	4.37977
Q9Y2R4	DDX52	Probable ATP-dependent RNA helicase DDX52	0.00538918	4.37269
Q9H875	PRKRIP1	PRKR-interacting protein 1	0.00293592	4.37173
Q9UFC0	LRWD1	Leucine-rich repeat and WD repeat-containing protein 1	0.00840829	4.36909
P35610	SOAT1	Sterol O-acyltransferase 1	0.00592075	4.36322
Q96PV6	LENG8	Leukocyte receptor cluster member 8	0.00571501	4.36076
O14775	GNB5	Guanine nucleotide-binding protein subunit beta-5	0.00385229	4.35419
Q96D05	FAM241B	Protein FAM241B	0.000867635	4.34434
Q5SQH8	C6orf136	Uncharacterized protein C6orf136	0.00377598	4.33737
Q86W34	AMZ2	Archaemetzincin-2	0.0136885	4.32749
P45877	PPIC	Peptidyl-prolyl cis-trans isomerase C	0.00599137	4.32028
O43766	LIAS	Lipoyl synthase, mitochondrial	0.0041437	4.31666
Q96CF2	CHMP4C	Charged multivesicular body protein 4c	0.00154289	4.31531
Q8WZ75	ROBO4	Roundabout homolog 4	0.0151186	4.31231
Q9NVC6	MED17	Mediator of RNA polymerase II transcription subunit 17	0.017011	4.31136
Q86TN4	TRPT1	tRNA 2'-phosphotransferase 1	0.00659126	4.30728
O00590	ACKR2	Atypical chemokine receptor 2	0.00629056	4.2976
Q9UBF8	PI4KB	Phosphatidylinositol 4-kinase beta	0.00248374	4.29629
Q8WV41	SNX33	Sorting nexin-33	0.00118964	4.29464
Q8WUY8	NAT14	Probable N-acetyltransferase 14	0.0195485	4.29217
Q9HC56	PCDH9	Protocadherin-9	0.0177676	4.28407
Q8NAT1	POMGNT2	Protein O-linked-mannose beta-1,4-N-acetylglucosaminyltransferase 2	0.000968183	4.28256
P17028	ZNF24	Zinc finger protein 24	0.0193285	4.28128
O95229	ZWINT	Outer kinetochore KNL1 complex subunit ZWINT	0.0314392	4.28091
Q2PZI1	DPY19L1	Protein C-mannosyl-transferase DPY19L1	0.017092	4.27877
Q9BTA9	WAC	WW domain-containing adapter protein with coiled-coil	0.00497094	4.27523
Q7L1V2	MON1B	Vacuolar fusion protein MON1 homolog B	0.00572343	4.27153
P55056	APOC4	Apolipoprotein C-IV	0.0221934	4.27093
Q9H6Y5	MAGIX	PDZ domain-containing protein MAGIX	0.0209492	4.26662
Q9P0S9	TMEM14C	Transmembrane protein 14C	0.00304075	4.25605
P51857	AKR1D1	Aldo-keto reductase family 1 member D1	0.0275306	4.25267
Q8IYS2	KIAA2013	Uncharacterized protein KIAA2013	0.00173415	4.25237
Q9BVA0	KATNB1	Katanin p80 WD40 repeat-containing subunit B1	0.00110659	4.25159
Q7RTN6	STRADA	STE20-related kinase adapter protein alpha	0.013669	4.23066
Q03111	MLLT1	Protein ENL	0.00112501	4.21887
Q16832	DDR2	Discoidin domain-containing receptor 2	0.00199592	4.21878
P07992	ERCC1	DNA excision repair protein ERCC-1	0.00943135	4.21106
Q03188	CENPC	Centromere protein C	0.00460713	4.21053
Q9UNW9	NOVA2	RNA-binding protein Nova-2	0.000913334	4.20889
P62273	RPS29	Small ribosomal subunit protein uS14	0.018752	4.20886
O94913	PCF11	Pre-mRNA cleavage complex 2 protein Pcf11	0.000800527	4.20677
Q14119	VEZF1	Vascular endothelial zinc finger 1	0.00134391	4.20192
O43929	ORC4	Origin recognition complex subunit 4	0.0145236	4.19923
P50748	KNTC1	Kinetochore-associated protein 1	0.0031603	4.19597
P14859	POU2F1	POU domain, class 2, transcription factor 1	0.00979605	4.19227
Q9Y3S2	ZNF330	Zinc finger protein 330	0.0172803	4.19173
Q8IVY1	C1orf210	Type III endosome membrane protein TEMP	0.00286425	4.18424
O95059	RPP14	Ribonuclease P protein subunit p14	0.0101906	4.18208
Q96SQ9	CYP2S1	Cytochrome P450 2S1	0.0152266	4.18142
P32856	STX2	Syntaxin-2	0.00109544	4.18024
Q00536	CDK16	Cyclin-dependent kinase 16	0.00528959	4.17873
Q9H329	EPB41L4B	Band 4.1-like protein 4B	0.0116286	4.17865
O00501	CLDN5	Claudin-5	0.0022783	4.1688
O95376	ARIH2	E3 ubiquitin-protein ligase ARIH2	0.0287343	4.16744
Q9C0A0	CNTNAP4	Contactin-associated protein-like 4	0.00444523	4.1615
Q13951	CBFB	Core-binding factor subunit beta	0.0112363	4.15574
Q6I9Y2	THOC7	THO complex subunit 7	0.000670474	4.1519
A1L170	C1orf226	Uncharacterized protein C1orf226	0.000993824	4.1494
Q9BZ23	PANK2	Pantothenate kinase 2, mitochondrial	0.00784207	4.14839
Q6NZY7	CDC42EP5	Cdc42 effector protein 5	0.0388452	4.14814
Q15166	PON3	Serum paraoxonase/lactonase 3	0.00829892	4.14484
Q86X27	RALGPS2	Ras-specific guanine nucleotide-releasing factor RalGPS2	0.0192444	4.14434
Q9H792	PEAK1	Inactive tyrosine-protein kinase PEAK1	0.00156987	4.1443
Q99496	RNF2	E3 ubiquitin-protein ligase RING2	0.0082372	4.14412
Q9HD67	MYO10	Unconventional myosin-X	0.000832566	4.13014
O14957	UQCR11	Cytochrome b-c1 complex subunit 10	0.002103	4.12611
Q8NCE2	MTMR14	Phosphatidylinositol-3,5-bisphosphate 3-phosphatase MTMR14	0.00137948	4.11645
Q15326	ZMYND11	Zinc finger MYND domain-containing protein 11	0.0065488	4.11148
Q96G46	DUS3L	tRNA-dihydrouridine(47) synthase [NAD(P)(+)]-like	0.0102049	4.10991
Q96RE7	NACC1	Nucleus accumbens-associated protein 1	0.00749858	4.09745
Q9H6A0	DENND2D	DENN domain-containing protein 2D	0.0113025	4.09689
Q14145	KEAP1	Kelch-like ECH-associated protein 1	0.00255146	4.09594
Q8NA72	POC5	Centrosomal protein POC5	0.00875941	4.08651
Q8N0W4	NLGN4X;NLGN4Y	Neuroligin-4, X-linked;Neuroligin-4, Y-linked	0.0341434	4.08382
Q96RT8	TUBGCP5	Gamma-tubulin complex component 5	0.0210836	4.07559
P19086	GNAZ	Guanine nucleotide-binding protein G(z) subunit alpha	0.0160076	4.07213
Q08345	DDR1	Epithelial discoidin domain-containing receptor 1	0.00501004	4.07188
Q6UX07	DHRS13	Dehydrogenase/reductase SDR family member 13	0.00655539	4.07031
Q9BSJ5	MTNAP1	Mitochondrial nucleoid-associated protein 1	0.0216036	4.06794
Q96A83	COL26A1	Collagen alpha-1(XXVI) chain	0.0209506	4.06654
Q8TCG1	CIP2A	Protein CIP2A	0.018943	4.06262
Q9BWF3	RBM4	RNA-binding protein 4	0.00942939	4.05988
P00750	PLAT	Tissue-type plasminogen activator	0.033489	4.05352
P62760	VSNL1	Visinin-like protein 1	0.0236489	4.03754
Q6ZWJ1	STXBP4	Syntaxin-binding protein 4	0.00108254	4.03736
Q9NXK6	PAQR5	Membrane progestin receptor gamma	0.0070286	4.03469
O94829	IPO13	Importin-13	0.00902048	4.03121
Q96P44	COL21A1	Collagen alpha-1(XXI) chain	0.00825427	4.02449
Q9BSB4	ATG101	Autophagy-related protein 101	0.00480494	4.02069
Q12830	BPTF	Nucleosome-remodeling factor subunit BPTF	0.00283553	4.01841
P07359	GP1BA	Platelet glycoprotein Ib alpha chain	0.0154554	4.01771
Q86US8	SMG6	Telomerase-binding protein EST1A	0.00494184	4.01758
Q96EB6	SIRT1	NAD-dependent protein deacetylase sirtuin-1	0.0306887	4.01328
Q9UBU6	FAM8A1	Protein FAM8A1	0.0258756	4.01071
P23219	PTGS1	Prostaglandin G/H synthase 1	0.00699522	4.00936
Q7Z5N4	SDK1	Protein sidekick-1	0.0370074	4.0086
O95707	POP4	Ribonuclease P protein subunit p29	0.0145122	4.00616
Q7Z401	DENND4A	C-myc promoter-binding protein	0.0263616	4.00501
P29475	NOS1	Nitric oxide synthase 1	0.00858328	4.00379
Q9H999	PANK3	Pantothenate kinase 3	0.00789216	4.00176
Q9NNW5	WDR6	tRNA (34-2'-O)-methyltransferase regulator WDR6	0.00616771	4.00101
Q8WZ74	CTTNBP2	Cortactin-binding protein 2	0.0108253	4.00029
Q3KR37	GRAMD1B	Protein Aster-B	0.0221762	3.99676
Q96G97	BSCL2	Seipin	0.0029717	3.99179
Q14147	DHX34	Probable ATP-dependent RNA helicase DHX34	0.0479432	3.99066
O95319	CELF2	CUGBP Elav-like family member 2	0.00634006	3.98995
O95873	C6orf47	Uncharacterized protein C6orf47	0.0244628	3.9854
P56381	ATP5F1E;ATP5F1EP2	ATP synthase subunit epsilon, mitochondrial;ATP synthase subunit epsilon-like protein, mitochondrial	0.00773392	3.98513
O15162	PLSCR1	Phospholipid scramblase 1	0.00402547	3.97859
Q8NEJ9	NGDN	Neuroguidin	0.0105202	3.97792
Q93070	ART4	Ecto-ADP-ribosyltransferase 4	0.00647879	3.97781
Q9NRA0	SPHK2	Sphingosine kinase 2	0.00385483	3.97548
Q96RT7	TUBGCP6	Gamma-tubulin complex component 6	0.0101695	3.97534
O75127	PTCD1	Pentatricopeptide repeat-containing protein 1, mitochondrial	0.0014791	3.97085
Q15650	TRIP4	Activating signal cointegrator 1	0.000950655	3.96578
Q13822	ENPP2	Autotaxin	0.0161722	3.96362
Q5JPI3	C3orf38	Uncharacterized protein C3orf38	0.0131318	3.96234
Q9BQ75	CMSS1	Protein CMSS1	0.00481793	3.95691
P21675	TAF1	Transcription initiation factor TFIID subunit 1	0.00764909	3.95495
O95602	POLR1A	DNA-directed RNA polymerase I subunit RPA1	0.00328348	3.94759
Q6NT76	HMBOX1	Homeobox-containing protein 1	0.0195742	3.94009
Q96MF6	COQ10A	Coenzyme Q-binding protein COQ10 homolog A, mitochondrial	0.00213313	3.93918
O95391	SLU7	Pre-mRNA-splicing factor SLU7	0.0212296	3.93448
Q96A59	MARVELD3	MARVEL domain-containing protein 3	0.00893168	3.93417
O14521	SDHD	Succinate dehydrogenase [ubiquinone] cytochrome b small subunit, mitochondrial	0.00762346	3.93317
Q8TAC9	SCAMP5	Secretory carrier-associated membrane protein 5	0.0194	3.93313
Q8WY22	BRI3BP	BRI3-binding protein	0.00732698	3.92676
Q96LL9	DNAJC30	DnaJ homolog subfamily C member 30, mitochondrial	0.0249274	3.9262
Q15047	SETDB1	Histone-lysine N-methyltransferase SETDB1	0.00313476	3.91993
Q9H410	DSN1	Kinetochore-associated protein DSN1 homolog	0.0433264	3.91859
O94923	GLCE	D-glucuronyl C5-epimerase	0.00370031	3.90846
Q86U38	NOP9	Nucleolar protein 9	0.0142955	3.89474
Q8N1A6	C4orf33	UPF0462 protein C4orf33	0.00719842	3.89393
Q13438	OS9	Protein OS-9	0.00611482	3.89362
Q9NSV4	DIAPH3	Protein diaphanous homolog 3	0.0464105	3.88648
Q96KC2	ARL5B	ADP-ribosylation factor-like protein 5B	0.034409	3.88587
Q15147	PLCB4	1-phosphatidylinositol 4,5-bisphosphate phosphodiesterase beta-4	0.00645267	3.88568
Q12982	BNIP2	BCL2/adenovirus E1B 19 kDa protein-interacting protein 2	0.00286743	3.88056
P10415	BCL2	Apoptosis regulator Bcl-2	0.013867	3.87833
Q9Y2U5	MAP3K2	Mitogen-activated protein kinase kinase kinase 2	0.00729548	3.87698
O95178	NDUFB2	NADH dehydrogenase [ubiquinone] 1 beta subcomplex subunit 2, mitochondrial	0.00921033	3.869
O00469	PLOD2	Procollagen-lysine,2-oxoglutarate 5-dioxygenase 2	0.00998214	3.86838
Q8TBP5	FAM174A	Membrane protein FAM174A	0.00676617	3.85412
O95801	TTC4	Tetratricopeptide repeat protein 4	0.0235698	3.85407
Q9HCP0	CSNK1G1	Casein kinase I isoform gamma-1	0.0145929	3.83742
Q8TBM8	DNAJB14	DnaJ homolog subfamily B member 14	0.0189712	3.83684
P49184	DNASE1L1	Deoxyribonuclease-1-like 1	0.0258674	3.8344
P51157	RAB28	Ras-related protein Rab-28	0.0130389	3.83301
P48454	PPP3CC	Serine/threonine-protein phosphatase 2B catalytic subunit gamma isoform	0.00538514	3.83191
Q92989	CLP1	Polyribonucleotide 5'-hydroxyl-kinase Clp1	0.00977504	3.83164
Q92903	CDS1	Phosphatidate cytidylyltransferase 1	0.0106499	3.81359
Q3KRA6	C2orf76	UPF0538 protein C2orf76	0.00669466	3.80303
Q9Y5U8	MPC1	Mitochondrial pyruvate carrier 1	0.0050755	3.80146
Q9BXA6	TSSK6	Testis-specific serine/threonine-protein kinase 6	0.00343735	3.8013
Q9UKW4	VAV3	Guanine nucleotide exchange factor VAV3	0.0309644	3.79899
P57076	CFAP298	Cilia- and flagella-associated protein 298	0.021745	3.79709
Q8IZE3	SCYL3	Protein-associating with the carboxyl-terminal domain of ezrin	0.00866817	3.7916
Q86SF2	GALNT7	N-acetylgalactosaminyltransferase 7	0.0064778	3.79027
Q9NWT1	PAK1IP1	p21-activated protein kinase-interacting protein 1	0.0121193	3.78971
Q8TCY9	URGCP	Up-regulator of cell proliferation	0.00468763	3.78532
Q9UJA9	ENPP5	Ectonucleotide pyrophosphatase/phosphodiesterase family member 5	0.012468	3.78372
Q15648	MED1	Mediator of RNA polymerase II transcription subunit 1	0.00227003	3.77664
Q30201	HFE	Hereditary hemochromatosis protein	0.0358642	3.77528
O15379	HDAC3	Histone deacetylase 3	0.00814487	3.77511
Q5SRH9	TTC39A	Tetratricopeptide repeat protein 39A	0.0131591	3.76204
Q8N8R3	SLC25A29	Mitochondrial basic amino acids transporter	0.0159648	3.76097
Q9NP64	ZCCHC17	Zinc finger CCHC domain-containing protein 17	0.00256338	3.75952
P62341	SELENOT	Thioredoxin reductase-like selenoprotein T	0.00268963	3.7456
Q9NZR2	LRP1B	Low-density lipoprotein receptor-related protein 1B	0.0484971	3.74549
Q9NR80	ARHGEF4	Rho guanine nucleotide exchange factor 4	0.019082	3.73013
P19447	ERCC3	General transcription and DNA repair factor IIH helicase/translocase subunit XPB	0.0104054	3.72728
Q9Y6X8	ZHX2	Zinc fingers and homeoboxes protein 2	0.00597188	3.72698
Q9GZV5	WWTR1	WW domain-containing transcription regulator protein 1	0.0121011	3.71719
Q7Z3C6	ATG9A	Autophagy-related protein 9A	0.00509532	3.71664
P10746	UROS	Uroporphyrinogen-III synthase	0.0130065	3.7155
P42696	RBM34	RNA-binding protein 34	0.0218021	3.71167
O15239	NDUFA1	NADH dehydrogenase [ubiquinone] 1 alpha subcomplex subunit 1	0.0040235	3.70891
Q6ZNW5	GDPGP1	GDP-D-glucose phosphorylase 1	0.00861022	3.70675
Q9Y4C2	TCAF1	TRPM8 channel-associated factor 1	0.00734633	3.70559
Q8N511	TMEM199	Transmembrane protein 199	0.0261309	3.70213
Q92759	GTF2H4	General transcription factor IIH subunit 4	0.0115483	3.7012
Q9BZL1	UBL5	Ubiquitin-like protein 5	0.00293645	3.69961
Q9BVK2	ALG8	Dolichyl pyrophosphate Glc1Man9GlcNAc2 alpha-1,3-glucosyltransferase	0.0302604	3.69878
Q8NBZ0	INO80E	INO80 complex subunit E	0.024699	3.69746
Q8IV31	TMEM139	Transmembrane protein 139	0.0113901	3.69469
O00470	MEIS1	Homeobox protein Meis1	0.0217793	3.6889
Q9BUF7	CRB3	Protein crumbs homolog 3	0.018367	3.68856
Q8TAM2	TTC8	Tetratricopeptide repeat protein 8	0.0105357	3.68068
Q9NQT4	EXOSC5	Exosome complex component RRP46	0.0112759	3.68008
Q7Z6M1	RABEPK	Rab9 effector protein with kelch motifs	0.0376008	3.67473
Q8NBZ7	UXS1	UDP-glucuronic acid decarboxylase 1	0.0111427	3.67192
Q9NX70	MED29	Mediator of RNA polymerase II transcription subunit 29	0.0356824	3.66835
Q8NFT2	STEAP2	Metalloreductase STEAP2	0.0316881	3.66591
Q719H9	KCTD1	BTB/POZ domain-containing protein KCTD1	0.0160263	3.66251
O95785	WIZ	Protein Wiz	0.0143347	3.6528
Q9NYZ1	TVP23B	Golgi apparatus membrane protein TVP23 homolog B	0.00549024	3.65188
Q9H920	RNF121	E3 ubiquitin ligase RNF121	0.00257583	3.64763
P48200	IREB2	Iron-responsive element-binding protein 2	0.00488872	3.643
Q3B7T1	EDRF1	Erythroid differentiation-related factor 1	0.0289506	3.6376
Q96MG8	PCMTD1	Protein-L-isoaspartate O-methyltransferase domain-containing protein 1	0.00531925	3.63423
Q8IWZ6	BBS7	BBSome complex member BBS7	0.000995964	3.62952
Q9NRG9	AAAS	Aladin	0.0133942	3.6212
Q9NYJ8	TAB2	TGF-beta-activated kinase 1 and MAP3K7-binding protein 2	0.0308615	3.61092
O94766	B3GAT3	Galactosylgalactosylxylosylprotein 3-beta-glucuronosyltransferase 3	0.00254339	3.61026
Q15061	WDR43	WD repeat-containing protein 43	0.00148683	3.60922
P05089	ARG1	Arginase-1	0.0253672	3.60798
P78310	CXADR	Coxsackievirus and adenovirus receptor	0.015451	3.60731
P56589	PEX3	Peroxisomal biogenesis factor 3	0.015911	3.60299
Q9BVG8	KIFC3	Kinesin-like protein KIFC3	0.0039244	3.60112
Q8IXH6	TP53INP2	Tumor protein p53-inducible nuclear protein 2	0.00972555	3.59933
Q5VT06	CEP350	Centrosome-associated protein 350	0.00920016	3.59832
Q9BQE4	SELENOS	Selenoprotein S	0.00495411	3.596
Q9H082	RAB33B	Ras-related protein Rab-33B	0.0106584	3.59432
Q9UBY8	CLN8	Protein CLN8	0.0256923	3.592
Q2VPK5	CTU2	Cytoplasmic tRNA 2-thiolation protein 2	0.0393088	3.58584
Q99720	SIGMAR1	Sigma non-opioid intracellular receptor 1	0.0174952	3.58486
Q8N1N4	KRT78	Keratin, type II cytoskeletal 78	0.0279946	3.57767
Q96H55	MYO19	Unconventional myosin-XIX	0.0470376	3.57738
Q3B726	POLR1F	DNA-directed RNA polymerase I subunit RPA43	0.0278687	3.57643
O43521	BCL2L11	Bcl-2-like protein 11	0.0450023	3.57454
Q8TE02	ELP5	Elongator complex protein 5	0.0100098	3.5643
O95477	ABCA1	Phospholipid-transporting ATPase ABCA1	0.0409099	3.56023
O14641	DVL2	Segment polarity protein dishevelled homolog DVL-2	0.0209606	3.55923
Q9H0E3	SAP130	Histone deacetylase complex subunit SAP130	0.0061113	3.55337
Q96F63	CCDC97	Coiled-coil domain-containing protein 97	0.0216681	3.55264
Q9NY93	DDX56	Probable ATP-dependent RNA helicase DDX56	0.00246019	3.55059
Q6J4K2	SLC8B1	Mitochondrial sodium/calcium exchanger protein	0.0279149	3.54549
P63272	SUPT4H1	Transcription elongation factor SPT4	0.00978126	3.54494
Q96DB2	HDAC11	Histone deacetylase 11	0.00271274	3.54397
P24311	COX7B	Cytochrome c oxidase subunit 7B, mitochondrial	0.012533	3.54387
Q8IVI9	NOSTRIN	Nostrin	0.00407681	3.54193
Q7LGA3	HS2ST1	Heparan sulfate 2-O-sulfotransferase 1	0.00311847	3.53747
Q9NQ92	COPRS	Coordinator of PRMT5 and differentiation stimulator	0.00912591	3.53577
Q8TBZ3	WDR20	WD repeat-containing protein 20	0.00365619	3.53347
O75582	RPS6KA5	Ribosomal protein S6 kinase alpha-5	0.00247553	3.53006
Q9H8T0	AKTIP	AKT-interacting protein	0.0127939	3.52414
Q06330	RBPJ	Recombining binding protein suppressor of hairless	0.0100687	3.52068
Q86YP4	GATAD2A	Transcriptional repressor p66-alpha	0.00473628	3.51814
Q9H7X7	IFT22	Intraflagellar transport protein 22 homolog	0.0156174	3.51676
Q6PHR2	ULK3	Serine/threonine-protein kinase ULK3	0.0183733	3.51155
Q9H0K1	SIK2	Serine/threonine-protein kinase SIK2	0.0261439	3.51039
Q3YBM2	TMEM176B	Transmembrane protein 176B	0.0273576	3.50282
O60870	KIN	DNA/RNA-binding protein KIN17	0.0305774	3.50142
Q9UM22	EPDR1	Mammalian ependymin-related protein 1	0.00454579	3.49572
Q92889	ERCC4	DNA repair endonuclease XPF	0.00217005	3.49352
O95926	SYF2	Pre-mRNA-splicing factor SYF2	0.0396179	3.48436
Q86W50	METTL16	RNA N(6)-adenosine-methyltransferase METTL16	0.00383108	3.48402
Q8WUI4	HDAC7	Histone deacetylase 7	0.00663065	3.48333
O00213	APBB1	Amyloid beta precursor protein binding family B member 1	0.0470538	3.48329
Q15345	LRRC41	Leucine-rich repeat-containing protein 41	0.00388213	3.48083
Q96DP5	MTFMT	Methionyl-tRNA formyltransferase, mitochondrial	0.004776	3.47928
Q8N2U0	TMEM256	Transmembrane protein 256	0.0143972	3.47745
Q68DQ2	CRYBG3	Very large A-kinase anchor protein	0.0197313	3.47529
Q13889	GTF2H3	General transcription factor IIH subunit 3	0.0126332	3.46891
Q6ZWT7	MBOAT2	Lysophospholipid acyltransferase 2	0.00475739	3.46311
Q6NXT4	SLC30A6	Zinc transporter 6	0.00763584	3.45855
Q15678	PTPN14	Tyrosine-protein phosphatase non-receptor type 14	0.0413972	3.45643
Q9UJF2	RASAL2	Ras GTPase-activating protein nGAP	0.00907601	3.45568
Q96PQ0	SORCS2	VPS10 domain-containing receptor SorCS2	0.0455538	3.45392
P48730	CSNK1D	Casein kinase I isoform delta	0.00974096	3.45207
O14802	POLR3A	DNA-directed RNA polymerase III subunit RPC1	0.00623432	3.44914
Q9Y5B8	NME7	Nucleoside diphosphate kinase homolog 7	0.00622986	3.44696
Q9NYR9	NKIRAS2	NF-kappa-B inhibitor-interacting Ras-like protein 2	0.00404467	3.44457
Q9H7Z6	KAT8	Histone acetyltransferase KAT8	0.0134929	3.43462
Q8N3R3	TCAIM	T-cell activation inhibitor, mitochondrial	0.0325798	3.43461
Q8WUR7	C15orf40	UPF0235 protein C15orf40	0.0246988	3.43332
Q9UK61	TASOR	Protein TASOR	0.00607369	3.43326
P52435	POLR2J	DNA-directed RNA polymerase II subunit RPB11-a	0.00400912	3.42109
Q8N653	LZTR1	Leucine-zipper-like transcriptional regulator 1	0.0293389	3.41441
Q658N2	WSCD1	Sialate:O-sulfotransferase 1	0.0359032	3.4135
P48723	HSPA13	Heat shock 70 kDa protein 13	0.00527739	3.41282
O95628	CNOT4	CCR4-NOT transcription complex subunit 4	0.0354588	3.41143
Q9UIG8	SLCO3A1	Solute carrier organic anion transporter family member 3A1	0.040646	3.40721
Q96DT6	ATG4C	Cysteine protease ATG4C	0.00561761	3.39993
Q9ULW0	TPX2	Targeting protein for Xklp2	0.0134058	3.39752
Q96RK0	CIC	Protein capicua homolog	0.0257999	3.38867
Q9BTE7	DCUN1D5	DCN1-like protein 5	0.00561314	3.38608
Q6P6C2	ALKBH5	RNA demethylase ALKBH5	0.00477302	3.38564
P0DTL6	ZFTRAF1	Zinc finger TRAF-type-containing protein 1	0.0273454	3.38251
A0A075B6K4	IGLV3-10	Immunoglobulin lambda variable 3-10	0.0261749	3.37951
Q9UI26	IPO11	Importin-11	0.00741531	3.37548
P08047	SP1	Transcription factor Sp1	0.0230829	3.36442
Q8IXQ3	C9orf40	Uncharacterized protein C9orf40	0.0155418	3.36108
Q96HP4	OXNAD1	Oxidoreductase NAD-binding domain-containing protein 1	0.0183058	3.35803
Q96QE2	SLC2A13	Proton myo-inositol cotransporter	0.01915	3.34774
O60930	RNASEH1	Ribonuclease H1	0.02369	3.3448
O60563	CCNT1	Cyclin-T1	0.043616	3.33948
P50750	CDK9	Cyclin-dependent kinase 9	0.00423246	3.33617
Q6P9H4	CNKSR3	Connector enhancer of kinase suppressor of ras 3	0.00261526	3.33587
O94817	ATG12	Ubiquitin-like protein ATG12	0.00673875	3.33148
P01706	IGLV2-11	Immunoglobulin lambda variable 2-11	0.0299073	3.32968
Q5VUB5	FAM171A1	Protein FAM171A1	0.00927778	3.32954
Q8N0T1	RBIS	Ribosomal biogenesis factor	0.0202736	3.32011
O14523	C2CD2L	Phospholipid transfer protein C2CD2L	0.0091889	3.31995
Q9BW71	HIRIP3	HIRA-interacting protein 3	0.00714135	3.30734
O43299	AP5Z1	AP-5 complex subunit zeta-1	0.0473798	3.30237
Q13361	MFAP5	Microfibrillar-associated protein 5	0.0189905	3.3019
P23921	RRM1	Ribonucleoside-diphosphate reductase large subunit	0.0304616	3.30098
Q9NX00	TMEM160	Transmembrane protein 160	0.0115941	3.29972
Q5VZF2	MBNL2	Muscleblind-like protein 2	0.00407139	3.29675
O75528	TADA3	Transcriptional adapter 3	0.00376737	3.29158
Q8IY33	MICALL2	MICAL-like protein 2	0.00604648	3.2915
Q9P270	SLAIN2	SLAIN motif-containing protein 2	0.00421315	3.2897
Q9UM47	NOTCH3	Neurogenic locus notch homolog protein 3	0.00446774	3.2883
Q9H944	MED20	Mediator of RNA polymerase II transcription subunit 20	0.00994258	3.27311
Q9BYJ9	YTHDF1	YTH domain-containing family protein 1	0.0179107	3.26337
Q9Y2H2	INPP5F	Phosphatidylinositide phosphatase SAC2	0.0387529	3.26241
Q969S3	ZNF622	Cytoplasmic 60S subunit biogenesis factor ZNF622	0.00557499	3.25638
Q99418	CYTH2	Cytohesin-2	0.0256706	3.25412
P62891	RPL39;RPL39P5	Large ribosomal subunit protein eL39;Putative ribosomal protein eL39-like 5	0.0306386	3.25362
Q86UV5	USP48	Ubiquitin carboxyl-terminal hydrolase 48	0.0121521	3.25267
O75530	EED	Polycomb protein EED	0.0104877	3.25112
Q8IWB9	TEX2	Testis-expressed protein 2	0.00437557	3.24985
Q9NW08	POLR3B	DNA-directed RNA polymerase III subunit RPC2	0.00977261	3.23292
P25440	BRD2	Bromodomain-containing protein 2	0.00582557	3.22698
P61218	POLR2F	DNA-directed RNA polymerases I, II, and III subunit RPABC2	0.027536	3.22549
Q13158	FADD	FAS-associated death domain protein	0.046426	3.21998
O00628	PEX7	Peroxisomal targeting signal 2 receptor	0.0310638	3.21524
Q9Y3T6	R3HCC1	R3H and coiled-coil domain-containing protein 1	0.0399494	3.21347
O60318	MCM3AP	Germinal-center associated nuclear protein	0.00530296	3.20894
Q5T280	SPOUT1	Putative methyltransferase C9orf114	0.0192149	3.20861
Q6ZUT9	DENND5B	DENN domain-containing protein 5B	0.0341257	3.20509
O43318	MAP3K7	Mitogen-activated protein kinase kinase kinase 7	0.00485195	3.20382
P17026	ZNF22	Zinc finger protein 22	0.0296975	3.19461
Q9H7H0	METTL17	Ribosome assembly protein METTL17, mitochondrial	0.00425173	3.19117
Q8NFJ9	BBS1	BBSome complex member BBS1	0.0120759	3.18943
Q9H871	RMND5A	E3 ubiquitin-protein transferase RMND5A	0.006823	3.18502
Q9NX18	SDHAF2	Succinate dehydrogenase assembly factor 2, mitochondrial	0.0070648	3.18246
Q9H490	PIGU	Phosphatidylinositol glycan anchor biosynthesis class U protein	0.0163107	3.17914
Q92733	PRCC	Proline-rich protein PRCC	0.0223509	3.17681
P61927	RPL37	Large ribosomal subunit protein eL37	0.0203617	3.1767
Q14566	MCM6	DNA replication licensing factor MCM6	0.00773099	3.16756
Q49B96	COX19	Cytochrome c oxidase assembly protein COX19	0.0337314	3.16228
Q9NPY3	CD93	Complement component C1q receptor	0.00988118	3.16153
Q14241	ELOA	Elongin-A	0.00874904	3.16052
Q86V97	KBTBD6	Kelch repeat and BTB domain-containing protein 6	0.00340415	3.15418
Q5S007	LRRK2	Leucine-rich repeat serine/threonine-protein kinase 2	0.0434713	3.14356
P78369	CLDN10	Claudin-10	0.0128506	3.14247
Q06265	EXOSC9	Exosome complex component RRP45	0.00907621	3.13905
Q15545	TAF7	Transcription initiation factor TFIID subunit 7	0.00769919	3.13339
Q3SYG4	BBS9	Protein PTHB1	0.00605622	3.13061
Q96MH6	TMEM68	DGAT1/2-independent enzyme synthesizing storage lipids	0.018502	3.13006
P03886	MT-ND1	NADH-ubiquinone oxidoreductase chain 1	0.00336552	3.12878
Q9NYH9	UTP6	U3 small nucleolar RNA-associated protein 6 homolog	0.00685468	3.12586
Q96A57	TMEM230	Transmembrane protein 230	0.00835131	3.12515
P20908	COL5A1	Collagen alpha-1(V) chain	0.0232004	3.12091
Q2LD37	BLTP1	Bridge-like lipid transfer protein family member 1	0.0188439	3.11116
O14933	UBE2L6	Ubiquitin/ISG15-conjugating enzyme E2 L6	0.0097117	3.10638
A6NED2	RCCD1	RCC1 domain-containing protein 1	0.0202862	3.10083
Q9BZX2	UCK2	Uridine-cytidine kinase 2	0.0120887	3.0926
Q9NXS2	QPCTL	Glutaminyl-peptide cyclotransferase-like protein	0.00743488	3.08935
P56937	HSD17B7	3-keto-steroid reductase/17-beta-hydroxysteroid dehydrogenase 7	0.0236476	3.08663
Q9BTT6	LRRC1	Leucine-rich repeat-containing protein 1	0.00628441	3.08507
Q9Y3B9	RRP15	RRP15-like protein	0.0252134	3.08451
Q8NBN3	TMEM87A	Transmembrane protein 87A	0.00681019	3.08018
O00522	KRIT1	Krev interaction trapped protein 1	0.0244623	3.06725
Q8WV22	NSMCE1	Non-structural maintenance of chromosomes element 1 homolog	0.0177422	3.05397
Q12794	HYAL1	Hyaluronidase-1	0.0131345	3.05021
Q9UMX3	BOK	Bcl-2-related ovarian killer protein	0.00696488	3.04966
P39210	MPV17	Mitochondrial inner membrane protein Mpv17	0.0144201	3.04748
Q6P2P2	PRMT9	Protein arginine N-methyltransferase 9	0.00590783	3.04722
Q9NQG6	MIEF1	Mitochondrial dynamics protein MIEF1	0.0111844	3.04354
Q9H0J9	PARP12	Protein mono-ADP-ribosyltransferase PARP12	0.0232479	3.03696
Q8WY91	THAP4	Peroxynitrite isomerase THAP4	0.00602515	3.03518
Q16254	E2F4	Transcription factor E2F4	0.0483977	3.03346
Q96JX3	SERAC1	Protein SERAC1	0.01753	3.03162
Q9H8M1	COQ10B	Coenzyme Q-binding protein COQ10 homolog B, mitochondrial	0.00819679	3.01975
P51636	CAV2	Caveolin-2	0.0192974	3.0177
Q8NFP9	NBEA	Neurobeachin	0.00741077	3.01347
Q9NY47	CACNA2D2	Voltage-dependent calcium channel subunit alpha-2/delta-2	0.0399023	3.01124
P26572	MGAT1	Alpha-1,3-mannosyl-glycoprotein 2-beta-N-acetylglucosaminyltransferase	0.00659115	3.00954
Q12800	TFCP2	Alpha-globin transcription factor CP2	0.00962043	3.00887
Q92997	DVL3	Segment polarity protein dishevelled homolog DVL-3	0.0379639	3.00417
P15056	BRAF	Serine/threonine-protein kinase B-raf	0.00956602	2.99932
Q6NZ67	MZT2B	Mitotic-spindle organizing protein 2B	0.0100424	2.99609
P17706	PTPN2	Tyrosine-protein phosphatase non-receptor type 2	0.0350538	2.99411
Q86T65	DAAM2	Disheveled-associated activator of morphogenesis 2	0.0181506	2.99247
Q8IX18	DHX40	Probable ATP-dependent RNA helicase DHX40	0.0152181	2.99088
O75063	FAM20B	Glycosaminoglycan xylosylkinase	0.0219245	2.98999
Q08499	PDE4D	3',5'-cyclic-AMP phosphodiesterase 4D	0.0385353	2.98975
Q96SW2	CRBN	Protein cereblon	0.00816452	2.98864
O43505	B4GAT1	Beta-1,4-glucuronyltransferase 1	0.0135632	2.98118
Q15011	HERPUD1	Homocysteine-responsive endoplasmic reticulum-resident ubiquitin-like domain member 1 protein	0.00943101	2.97391
Q9BX70	BTBD2	BTB/POZ domain-containing protein 2	0.00927458	2.96957
P49796	RGS3	Regulator of G-protein signaling 3	0.0452869	2.96644
Q8IYB5	SMAP1	Stromal membrane-associated protein 1	0.018391	2.96345
P14210	HGF	Hepatocyte growth factor	0.0363484	2.95892
Q8N4V1	MMGT1	ER membrane protein complex subunit 5	0.0279083	2.95853
O15381	NVL	Nuclear valosin-containing protein-like	0.030853	2.95646
Q14149	MORC3	MORC family CW-type zinc finger protein 3	0.0210511	2.95615
Q9GZV1	ANKRD2	Ankyrin repeat domain-containing protein 2	0.00270369	2.95592
P13378	HOXD8	Homeobox protein Hox-D8	0.00432951	2.94998
Q6PK18	OGFOD3	2-oxoglutarate and iron-dependent oxygenase domain-containing protein 3	0.00776076	2.94049
Q9UJ14	GGT7	Glutathione hydrolase 7	0.0150066	2.9374
Q9HBG6	IFT122	Intraflagellar transport protein 122 homolog	0.0190765	2.93605
Q96EK4	THAP11	THAP domain-containing protein 11	0.0414699	2.93358
Q969V5	MUL1	Mitochondrial ubiquitin ligase activator of NFKB 1	0.00904003	2.92995
Q9GZN1	ACTR6	Actin-related protein 6	0.0150189	2.91848
Q96AY4	TTC28	Tetratricopeptide repeat protein 28	0.0104695	2.91473
Q96LD8	SENP8	Sentrin-specific protease 8	0.00647361	2.91441
Q5VST6	ABHD17B	Alpha/beta hydrolase domain-containing protein 17B	0.0304858	2.91194
Q8ND04	SMG8	Nonsense-mediated mRNA decay factor SMG8	0.0113706	2.906
P16383	GCFC2	Intron Large complex component GCFC2	0.013362	2.90511
Q9Y4R8	TELO2	Telomere length regulation protein TEL2 homolog	0.0189983	2.90479
Q8IUF8	RIOX2	Ribosomal oxygenase 2	0.00814614	2.90456
Q69YN4	VIRMA	Protein virilizer homolog	0.0395794	2.90449
Q6V1X1	DPP8	Dipeptidyl peptidase 8	0.0134273	2.9007
Q5BJF6	ODF2	Outer dense fiber protein 2	0.0239692	2.89234
Q9Y587	AP4S1	AP-4 complex subunit sigma-1	0.0110888	2.88689
Q7Z449	CYP2U1	Cytochrome P450 2U1	0.0459339	2.8864
P78345	RPP38	Ribonuclease P protein subunit p38	0.0337637	2.88569
O43913	ORC5	Origin recognition complex subunit 5	0.0100588	2.8851
Q6UW63	POGLUT2	Protein O-glucosyltransferase 2	0.0192213	2.88244
O15270	SPTLC2	Serine palmitoyltransferase 2	0.00702212	2.87903
O95848	NUDT14	Uridine diphosphate glucose pyrophosphatase NUDT14	0.00713734	2.87692
Q9UBX8	B4GALT6	Beta-1,4-galactosyltransferase 6	0.0183626	2.87521
Q86YM7	HOMER1	Homer protein homolog 1	0.00518412	2.86325
Q9Y484	WDR45	WD repeat domain phosphoinositide-interacting protein 4	0.0283014	2.86103
Q96KQ7	EHMT2	Histone-lysine N-methyltransferase EHMT2	0.0162489	2.85593
Q8TF17	SH3TC2	SH3 domain and tetratricopeptide repeat-containing protein 2	0.0146618	2.85493
O95476	CTDNEP1	CTD nuclear envelope phosphatase 1	0.031776	2.84273
O95931	CBX7	Chromobox protein homolog 7	0.0380062	2.83809
Q9NRY6	PLSCR3	Phospholipid scramblase 3	0.0237083	2.83129
Q12866	MERTK	Tyrosine-protein kinase Mer	0.0157956	2.82566
Q13905	RAPGEF1	Rap guanine nucleotide exchange factor 1	0.0446888	2.82545
O75467	ZNF324;ZNF324B	Zinc finger protein 324A;Zinc finger protein 324B	0.0389634	2.81085
P41181	AQP2	Aquaporin-2	0.00593397	2.8103
Q9P2N7	KLHL13	Kelch-like protein 13	0.0153229	2.81008
P32320	CDA	Cytidine deaminase	0.021328	2.80786
Q6NTF9	RHBDD2	Rhomboid domain-containing protein 2	0.0314606	2.80747
Q2TAP0	GOLGA7B	Golgin subfamily A member 7B	0.0143376	2.80688
Q9Y5W7	SNX14	Sorting nexin-14	0.0494214	2.80399
P11308	ERG	Transcriptional regulator ERG	0.0227215	2.80269
Q8N1F8	STK11IP	Serine/threonine-protein kinase 11-interacting protein	0.00703221	2.79725
Q9H7B4	SMYD3	Histone-lysine N-methyltransferase SMYD3	0.0174054	2.79608
Q8TB52	FBXO30	F-box only protein 30	0.0072965	2.79255
Q8N6S5	ARL6IP6	ADP-ribosylation factor-like protein 6-interacting protein 6	0.0155981	2.79015
P04921	GYPC	Glycophorin-C	0.0318043	2.78796
O15551	CLDN3	Claudin-3	0.0113615	2.78391
Q9NQC8	IFT46	Intraflagellar transport protein 46 homolog	0.00663245	2.78225
Q9H0V1	TMEM168	Transmembrane protein 168	0.0200071	2.77021
Q9UHP3	USP25	Ubiquitin carboxyl-terminal hydrolase 25	0.0434923	2.76988
Q96GX2	ATXN7L3B	Ataxin-7-like protein 3B	0.0160716	2.7689
Q9BX40	LSM14B	Protein LSM14 homolog B	0.0121485	2.76832
Q86TM6	SYVN1	E3 ubiquitin-protein ligase synoviolin	0.0256336	2.76526
Q96ME1	FBXL18	F-box/LRR-repeat protein 18	0.0121865	2.76397
Q8WWI5	SLC44A1	Choline transporter-like protein 1	0.0285126	2.76272
P28370	SMARCA1	Probable global transcription activator SNF2L1	0.0411029	2.76268
O95251	KAT7	Histone acetyltransferase KAT7	0.0268032	2.76173
Q86YB8	ERO1B	ERO1-like protein beta	0.00664096	2.76121
P18846	ATF1	Cyclic AMP-dependent transcription factor ATF-1	0.00494981	2.75625
Q69YN2	CWF19L1	CWF19-like protein 1	0.0283945	2.75299
Q9BX95	SGPP1	Sphingosine-1-phosphate phosphatase 1	0.0317076	2.75018
Q6ZMG9	CERS6	Ceramide synthase 6	0.0203767	2.74911
Q8WUZ0	BCL7C	B-cell CLL/lymphoma 7 protein family member C	0.0174757	2.74439
P03891	MT-ND2	NADH-ubiquinone oxidoreductase chain 2	0.00523845	2.73609
Q8IWC1	MAP7D3	MAP7 domain-containing protein 3	0.0283591	2.73084
O94842	TOX4	TOX high mobility group box family member 4	0.00981167	2.72963
O43292	GPAA1	Glycosylphosphatidylinositol anchor attachment 1 protein	0.0186302	2.72901
Q14392	LRRC32	Transforming growth factor beta activator LRRC32	0.00654623	2.72742
Q5SXM8	DNLZ	DNL-type zinc finger protein	0.0385603	2.72202
Q5F1R6	DNAJC21	DnaJ homolog subfamily C member 21	0.0346956	2.71636
Q96JI7	SPG11	Spatacsin	0.0191	2.70738
Q5NDL2	EOGT	EGF domain-specific O-linked N-acetylglucosamine transferase	0.0209255	2.70709
Q8TBP6	SLC25A40	Mitochondrial glutathione transporter SLC25A40	0.0120618	2.70148
Q9UFW8	CGGBP1	CGG triplet repeat-binding protein 1	0.0113288	2.7011
Q92844	TANK	TRAF family member-associated NF-kappa-B activator	0.0448022	2.69325
Q8WUF5	PPP1R13L	RelA-associated inhibitor	0.0275368	2.69255
P38432	COIL	Coilin	0.0112888	2.68454
Q9ULS5	TMCC3	Transmembrane and coiled-coil domain protein 3	0.0457317	2.68311
O76062	TM7SF2	Delta(14)-sterol reductase TM7SF2	0.0307583	2.68188
Q9H7N4	SCAF1	Splicing factor, arginine/serine-rich 19	0.0144527	2.6789
A5PLN9	TRAPPC13	Trafficking protein particle complex subunit 13	0.0120298	2.67429
Q0IIM8	TBC1D8B	TBC1 domain family member 8B	0.0345102	2.67248
Q9NQ55	PPAN	Suppressor of SWI4 1 homolog	0.0318383	2.67155
Q9NTM9	CUTC	Copper homeostasis protein cutC homolog	0.0217472	2.66996
P62312	LSM6	U6 snRNA-associated Sm-like protein LSm6	0.0138624	2.66909
Q96B77	TMEM186	Transmembrane protein 186	0.046538	2.66551
Q9H1X3	DNAJC25	DnaJ homolog subfamily C member 25	0.0454701	2.66422
Q9NZE8	MRPL35	Large ribosomal subunit protein bL35m	0.0416548	2.65696
Q9H3M7	TXNIP	Thioredoxin-interacting protein	0.00508068	2.65673
Q06710	PAX8	Paired box protein Pax-8	0.00582867	2.64507
Q9Y2C4	EXOG	Nuclease EXOG, mitochondrial	0.0149847	2.6356
Q9NPJ6	MED4	Mediator of RNA polymerase II transcription subunit 4	0.0100471	2.6335
P04211	IGLV7-43	Immunoglobulin lambda variable 7-43	0.0462332	2.63319
P13987	CD59	CD59 glycoprotein	0.0323883	2.63087
Q6P3X3	TTC27	Tetratricopeptide repeat protein 27	0.0188409	2.62344
Q96MU7	YTHDC1	YTH domain-containing protein 1	0.0185753	2.61976
Q5SVS4	SLC25A30	Kidney mitochondrial carrier protein 1	0.0447832	2.61755
Q96SY0	INTS14	Integrator complex subunit 14	0.0324912	2.61252
Q86UP8	GTF2IRD2	General transcription factor II-I repeat domain-containing protein 2A	0.0166342	2.60934
P00846	MT-ATP6	ATP synthase subunit a	0.0266477	2.60736
Q14331	FRG1	Protein FRG1	0.0323501	2.60245
Q58DX5	NAALADL2	Inactive N-acetylated-alpha-linked acidic dipeptidase-like protein 2	0.0158102	2.60156
P50607	TUB	Tubby protein homolog	0.0199568	2.59953
Q9NVE5	USP40	Ubiquitin carboxyl-terminal hydrolase 40	0.0149143	2.58652
Q9Y619	SLC25A15	Mitochondrial ornithine transporter 1	0.02128	2.58528
Q96GY0	ZC2HC1A	Zinc finger C2HC domain-containing protein 1A	0.0155763	2.58405
Q9Y3B6	EMC9	ER membrane protein complex subunit 9	0.0158928	2.57211
P49848	TAF6	Transcription initiation factor TFIID subunit 6	0.040121	2.56139
Q8N4N3	KLHL36	Kelch-like protein 36	0.0469334	2.56137
Q16656	NRF1	Nuclear respiratory factor 1	0.0161514	2.55929
Q6VN20	RANBP10	Ran-binding protein 10	0.0124531	2.55041
P30260	CDC27	Cell division cycle protein 27 homolog	0.0457799	2.55039
Q9NUU6	OTULINL	Inactive ubiquitin thioesterase OTULINL	0.0127126	2.54652
Q6UVY6	MOXD1	DBH-like monooxygenase protein 1	0.0465937	2.54433
Q86TB9	PATL1	Protein PAT1 homolog 1	0.0133843	2.54148
Q92615	LARP4B	La-related protein 4B	0.0141074	2.54009
O43310	CTIF	CBP80/20-dependent translation initiation factor	0.0428369	2.533
P52657	GTF2A2	Transcription initiation factor IIA subunit 2	0.0278538	2.52655
Q07889	SOS1	Son of sevenless homolog 1	0.0236303	2.52634
P62304	SNRPE	Small nuclear ribonucleoprotein E	0.0296092	2.52601
O95070	YIF1A	Protein YIF1A	0.0146391	2.52058
Q9NPR9	GPR108	Protein GPR108	0.0239618	2.51989
O75909	CCNK	Cyclin-K	0.0242373	2.51944
Q9ULV3	CIZ1	Cip1-interacting zinc finger protein	0.0182424	2.51716
Q9BYG5	PARD6B	Partitioning defective 6 homolog beta	0.0121098	2.51647
Q5T011	SZT2	KICSTOR complex protein SZT2	0.0148555	2.5043
Q9H1H9	KIF13A	Kinesin-like protein KIF13A	0.0284673	2.49435
Q9BVA1	TUBB2B	Tubulin beta-2B chain	0.0314908	2.4898
O43861	ATP9B	Probable phospholipid-transporting ATPase IIB	0.042161	2.48962
Q9NVH0	EXD2	Exonuclease 3'-5' domain-containing protein 2	0.0173818	2.47703
Q53FT3	HIKESHI	Protein Hikeshi	0.0415561	2.47069
Q5T0B9	ZNF362	Zinc finger protein 362	0.0139578	2.46949
Q9H1P3	OSBPL2	Oxysterol-binding protein-related protein 2	0.0176199	2.46409
O60783	MRPS14	Small ribosomal subunit protein uS14m	0.0065724	2.46362
P08519	LPA	Apolipoprotein(a)	0.0283585	2.46233
Q12774	ARHGEF5	Rho guanine nucleotide exchange factor 5	0.0164992	2.46211
A8MTT3	CEBPZOS	Protein CEBPZOS	0.0270779	2.44919
P48764	SLC9A3	Sodium/hydrogen exchanger 3	0.0118983	2.44665
Q6PJG2	MIDEAS	Mitotic deacetylase-associated SANT domain protein	0.0125837	2.44575
O43314	PPIP5K2	Inositol hexakisphosphate and diphosphoinositol-pentakisphosphate kinase 2	0.0164811	2.44469
Q8TAA9	VANGL1	Vang-like protein 1	0.0159255	2.43518
O75151	PHF2	Lysine-specific demethylase PHF2	0.0288019	2.43258
Q6UX04	CWC27	Spliceosome-associated protein CWC27 homolog	0.0183111	2.42722
P31350	RRM2	Ribonucleoside-diphosphate reductase subunit M2	0.0382227	2.42685
Q16594	TAF9	Transcription initiation factor TFIID subunit 9	0.0101693	2.42404
Q9Y5Z7	HCFC2	Host cell factor 2	0.0132811	2.42204
Q9NPH3	IL1RAP	Interleukin-1 receptor accessory protein	0.0437258	2.4134
Q9NPI6	DCP1A	mRNA-decapping enzyme 1A	0.0414728	2.40912
Q9H814	PHAX	Phosphorylated adapter RNA export protein	0.0174381	2.40864
Q92520	FAM3C	Protein FAM3C	0.0199013	2.4071
O75144	ICOSLG	ICOS ligand	0.0402561	2.40007
O95081	AGFG2	Arf-GAP domain and FG repeat-containing protein 2	0.0103807	2.39332
Q9UNX4	WDR3	WD repeat-containing protein 3	0.0202887	2.39104
Q9NPF5	DMAP1	DNA methyltransferase 1-associated protein 1	0.0215715	2.39056
P49459	UBE2A	Ubiquitin-conjugating enzyme E2 A	0.0306804	2.38672
Q9UMR5	PPT2	Lysosomal thioesterase PPT2	0.0463962	2.38486
Q01650	SLC7A5	Large neutral amino acids transporter small subunit 1	0.0428762	2.38399
P49711	CTCF	Transcriptional repressor CTCF	0.0231257	2.38309
Q9H3F6	KCTD10	BTB/POZ domain-containing adapter for CUL3-mediated RhoA degradation protein 3	0.0179875	2.37992
Q9BRB3	PIGQ	Phosphatidylinositol N-acetylglucosaminyltransferase subunit Q	0.0331722	2.37225
Q6P1L8	MRPL14	Large ribosomal subunit protein uL14m	0.00589293	2.36785
Q9BW04	SARG	Specifically androgen-regulated gene protein	0.016638	2.36756
Q5PRF9	SAMD4B	Protein Smaug homolog 2	0.0121674	2.36462
Q8NDX5	PHC3	Polyhomeotic-like protein 3	0.0440787	2.34302
Q14562	DHX8	ATP-dependent RNA helicase DHX8	0.0392716	2.3392
Q4KWH8	PLCH1	1-phosphatidylinositol 4,5-bisphosphate phosphodiesterase eta-1	0.0319816	2.33634
Q16611	BAK1	Bcl-2 homologous antagonist/killer	0.0392895	2.32178
Q969E8	TSR2	Pre-rRNA-processing protein TSR2 homolog	0.0346503	2.32138
P37268	FDFT1	Squalene synthase	0.0232689	2.3158
O43251	RBFOX2	RNA binding protein fox-1 homolog 2	0.0245445	2.31379
Q9NX74	DUS2	tRNA-dihydrouridine(20) synthase [NAD(P)+]-like	0.0299902	2.30563
Q99956	DUSP9	Dual specificity protein phosphatase 9	0.0416271	2.30562
Q9NP79	VTA1	Vacuolar protein sorting-associated protein VTA1 homolog	0.031161	2.30046
Q9HAV0	GNB4	Guanine nucleotide-binding protein subunit beta-4	0.031037	2.29353
Q99986	VRK1	Serine/threonine-protein kinase VRK1	0.0477748	2.29338
Q9Y3D8	AK6	Adenylate kinase isoenzyme 6	0.0315933	2.29095
P62910	RPL32	Large ribosomal subunit protein eL32	0.0218445	2.28969
Q2VPB7	AP5B1	AP-5 complex subunit beta-1	0.0470415	2.28951
Q9Y4D1	DAAM1	Disheveled-associated activator of morphogenesis 1	0.0421737	2.28249
Q9H7D0	DOCK5	Dedicator of cytokinesis protein 5	0.033317	2.27376
Q8IV36	HID1	Protein HID1	0.0489094	2.27226
P85298	ARHGAP8	Rho GTPase-activating protein 8	0.0214802	2.26931
Q9HC21	SLC25A19	Mitochondrial thiamine pyrophosphate carrier	0.0482776	2.26409
Q8NC60	NOA1	Nitric oxide-associated protein 1	0.0321502	2.25936
Q53F19	NCBP3	Nuclear cap-binding protein subunit 3	0.0301423	2.24338
Q6NUQ4	TMEM214	Transmembrane protein 214	0.0448897	2.24307
A6NCE7	MAP1LC3B2;MAP1LC3B	Microtubule-associated protein 1 light chain 3 beta 2;Microtubule-associated protein 1 light chain 3 beta	0.0348481	2.23009
Q9ULR0	ISY1	Pre-mRNA-splicing factor ISY1 homolog	0.0379783	2.2262
Q9UBX1	CTSF	Cathepsin F	0.0194181	2.22507
Q9UHI6	DDX20	Probable ATP-dependent RNA helicase DDX20	0.0294338	2.21493
Q9H1I8	ASCC2	Activating signal cointegrator 1 complex subunit 2	0.0309509	2.21422
Q96I36	COX14	Cytochrome c oxidase assembly protein COX14	0.0359073	2.20366
Q9NWS0	PIH1D1	PIH1 domain-containing protein 1	0.0398124	2.20076
P78346	RPP30	Ribonuclease P protein subunit p30	0.024782	2.19429
Q9NWZ5	UCKL1	Uridine-cytidine kinase-like 1	0.0285353	2.17898
Q9ULK4	MED23	Mediator of RNA polymerase II transcription subunit 23	0.0342696	2.17686
P35475	IDUA	Alpha-L-iduronidase	0.0269232	2.17599
Q9UPX8	SHANK2	SH3 and multiple ankyrin repeat domains protein 2	0.0212838	2.17316
P51790	CLCN3	H(+)/Cl(-) exchange transporter 3	0.0378718	2.15814
Q96QC0	PPP1R10	Serine/threonine-protein phosphatase 1 regulatory subunit 10	0.0230473	2.15127
Q9H4G4	GLIPR2	Golgi-associated plant pathogenesis-related protein 1	0.0456351	2.14644
Q9GZU8	PSME3IP1	PSME3-interacting protein	0.0475767	2.14471
O15194	CTDSPL	CTD small phosphatase-like protein	0.0412278	2.13572
O14657	TOR1B	Torsin-1B	0.0160042	2.13383
Q9C0B0	UNK	RING finger protein unkempt homolog	0.038062	2.11897
Q9H788	SH2D4A	SH2 domain-containing protein 4A	0.0216536	2.10791
Q96AA3	RFT1	Man(5)GlcNAc(2)-PP-dolichol translocation protein RFT1	0.0428039	2.10285
Q7Z7A4	PXK	PX domain-containing protein kinase-like protein	0.0385041	2.10261
Q86U90	YRDC	Threonylcarbamoyl-AMP synthase	0.043192	2.10018
Q9UKB1	FBXW11	F-box/WD repeat-containing protein 11	0.0358472	2.09459
P08582	MELTF	Melanotransferrin	0.0130679	2.0907
Q5JSZ5	PRRC2B	Protein PRRC2B	0.0457728	2.08974
Q8N612	FHIP1B	FHF complex subunit HOOK-interacting protein 1B	0.036442	2.08484
P19075	TSPAN8	Tetraspanin-8	0.0153306	2.08397
O00459	PIK3R2	Phosphatidylinositol 3-kinase regulatory subunit beta	0.0349782	2.08076
Q9Y294	ASF1A	Histone chaperone ASF1A	0.0415553	2.07656
Q96E39	RBMXL1	RNA binding motif protein, X-linked-like-1	0.0456592	2.07254
Q96BY7	ATG2B	Autophagy-related protein 2 homolog B	0.0332312	2.07225
Q9Y530	OARD1	ADP-ribose glycohydrolase OARD1	0.0238717	2.06774
Q96MW5	COG8	Conserved oligomeric Golgi complex subunit 8	0.043427	2.06367
O75317	USP12	Ubiquitin carboxyl-terminal hydrolase 12	0.0322304	2.05838
P07332	FES	Tyrosine-protein kinase Fes/Fps	0.0204558	2.05686
Q9NX05	FAM120C	Constitutive coactivator of PPAR-gamma-like protein 2	0.0229497	2.05272
P29558	RBMS1	RNA-binding motif, single-stranded-interacting protein 1	0.0394815	2.04732
Q96MG7	NSMCE3	Non-structural maintenance of chromosomes element 3 homolog	0.0269259	2.04523
Q8NHW5	RPLP0P6	Putative ribosomal protein uL10-like	0.0182315	2.04382
P01137	TGFB1	Transforming growth factor beta-1 proprotein	0.0247909	2.04239
O14683	TP53I11	Tumor protein p53-inducible protein 11	0.046472	2.0225
Q9UPW5	AGTPBP1	Cytosolic carboxypeptidase 1	0.0157084	2.02243
Q5T2E6	ARMH3	Armadillo-like helical domain-containing protein 3	0.0476157	2.02233
P49207	RPL34	Large ribosomal subunit protein eL34	0.042742	2.00523
O00562	PITPNM1	Membrane-associated phosphatidylinositol transfer protein 1	0.023516	1.99852
P51800	CLCNKA	Chloride channel protein ClC-Ka	0.0448797	1.99385
Q02108	GUCY1A1	Guanylate cyclase soluble subunit alpha-1	0.0294047	1.99302
Q9ULH1	ASAP1	Arf-GAP with SH3 domain, ANK repeat and PH domain-containing protein 1	0.0466689	1.98205
Q8TB72	PUM2	Pumilio homolog 2	0.0227887	1.98164
P25490	YY1	Transcriptional repressor protein YY1	0.0281015	1.98011
Q8TBB5	KLHDC4	Kelch domain-containing protein 4	0.0494978	1.97524
P47224	RABIF	Guanine nucleotide exchange factor MSS4	0.0408124	1.97219
Q9BQP7	MGME1	Mitochondrial genome maintenance exonuclease 1	0.0305292	1.97215
Q9Y5J6	TIMM10B	Mitochondrial import inner membrane translocase subunit Tim10 B	0.0112984	1.97069
P60484	PTEN	Phosphatidylinositol 3,4,5-trisphosphate 3-phosphatase and dual-specificity protein phosphatase PTEN	0.0324574	1.96734
Q99755	PIP5K1A	Phosphatidylinositol 4-phosphate 5-kinase type-1 alpha	0.038539	1.95655
O60508	CDC40	Pre-mRNA-processing factor 17	0.0294628	1.93762
P24468	NR2F2	COUP transcription factor 2	0.0339107	1.93602
Q969R2	OSBP2	Oxysterol-binding protein 2	0.0457452	1.93456
Q7Z4R8	C6orf120	UPF0669 protein C6orf120	0.038472	1.92392
Q9HCG8	CWC22	Pre-mRNA-splicing factor CWC22 homolog	0.0363549	1.90972
Q9BYE2	TMPRSS13	Transmembrane protease serine 13	0.000430178	1.9023
Q9NUL7	DDX28	Probable ATP-dependent RNA helicase DDX28	0.0397741	1.90226
P52756	RBM5	RNA-binding protein 5	0.0441635	1.90175
Q9UKY3	CES1P1	Putative inactive carboxylesterase 4	0.0404594	1.90122
O60476	MAN1A2	Mannosyl-oligosaccharide 1,2-alpha-mannosidase IB	0.0370207	1.90003
Q96FN5	KIF12	Kinesin-like protein KIF12	0.0318329	1.88903
Q96GM5	SMARCD1	SWI/SNF-related matrix-associated actin-dependent regulator of chromatin subfamily D member 1	0.0482026	1.88814
P41180	CASR	Extracellular calcium-sensing receptor	0.0273995	1.88567
Q96DA6	DNAJC19	Mitochondrial import inner membrane translocase subunit TIM14	0.0165043	1.88315
P01008	SERPINC1	Antithrombin-III	1.10423e-08	1.87798
O95983	MBD3	Methyl-CpG-binding domain protein 3	0.0492755	1.86049
Q86YZ3	HRNR	Hornerin	0.0192215	1.8533
P35908	KRT2	Keratin, type II cytoskeletal 2 epidermal	1.0583e-07	1.85068
P39748	FEN1	Flap endonuclease 1	0.0481195	1.8487
O75881	CYP7B1	Cytochrome P450 7B1	0.0485084	1.84761
Q14249	ENDOG	Endonuclease G, mitochondrial	0.0302319	1.8463
P0DPB6	POLR1D	DNA-directed RNA polymerases I and III subunit RPAC2	0.0464711	1.83092
O14562	UBFD1	Ubiquitin domain-containing protein UBFD1	0.034985	1.82363
Q7Z3K3	POGZ	Pogo transposable element with ZNF domain	0.0463717	1.81442
Q9H7B2	RPF2	Ribosome production factor 2 homolog	0.0471772	1.8051
Q9UNY4	TTF2	Transcription termination factor 2	0.0389167	1.78851
P04259	KRT6B	Keratin, type II cytoskeletal 6B	5.94877e-07	1.78672
Q9BQ48	MRPL34	Large ribosomal subunit protein bL34m	0.036125	1.78058
B2RTY4	MYO9A	Unconventional myosin-IXa	0.0307496	1.77771
Q96LB3	IFT74	Intraflagellar transport protein 74 homolog	0.0495908	1.7765
Q96LW7	CARD19	Caspase recruitment domain-containing protein 19	0.0225352	1.77313
O60218	AKR1B10	Aldo-keto reductase family 1 member B10	0.0118867	1.76699
P13645	KRT10	Keratin, type I cytoskeletal 10	1.5655e-06	1.76479
Q86Y56	DNAAF5	Dynein axonemal assembly factor 5	0.0466568	1.7638
Q96CD2	PPCDC	Phosphopantothenoylcysteine decarboxylase	0.0464664	1.74986
P19793	RXRA	Retinoic acid receptor RXR-alpha	0.0370215	1.74414
O15321	TM9SF1	Transmembrane 9 superfamily member 1	0.0291962	1.73069
P04264	KRT1	Keratin, type II cytoskeletal 1	2.85035e-06	1.72164
Q86SK9	SCD5	Stearoyl-CoA desaturase 5	0.028288	1.70723
Q8TB61	SLC35B2	Adenosine 3'-phospho 5'-phosphosulfate transporter 1	0.0467958	1.70067
P13647	KRT5	Keratin, type II cytoskeletal 5	2.50653e-05	1.69614
Q9BV86	NTMT1	N-terminal Xaa-Pro-Lys N-methyltransferase 1	0.0259451	1.68691
P63173	RPL38	Large ribosomal subunit protein eL38	0.019015	1.68394
P54750	PDE1A	Dual specificity calcium/calmodulin-dependent 3',5'-cyclic nucleotide phosphodiesterase 1A	0.0313591	1.66098
Q9Y3D3	MRPS16	Small ribosomal subunit protein bS16m	0.0489879	1.66085
P08236	GUSB	Beta-glucuronidase	5.27455e-05	1.65835
Q14031	COL4A6	Collagen alpha-6(IV) chain	0.0477245	1.65088
P09758	TACSTD2	Tumor-associated calcium signal transducer 2	0.0159537	1.64916
Q9UL63	MKLN1	Muskelin	0.0496257	1.63724
P25963	NFKBIA	NF-kappa-B inhibitor alpha	0.0395678	1.63347
Q13522	PPP1R1A	Protein phosphatase 1 regulatory subunit 1A	0.000138868	1.63192
Q15118	PDK1	[Pyruvate dehydrogenase (acetyl-transferring)] kinase isozyme 1, mitochondrial	0.0485971	1.62516
Q9NX62	BPNT2	Golgi-resident adenosine 3',5'-bisphosphate 3'-phosphatase	0.0401984	1.61707
P35251	RFC1	Replication factor C subunit 1	0.0258597	1.60126
Q9UK22	FBXO2	F-box only protein 2	0.00929269	1.59528
Q7Z404	TMC4	Voltage-gated chloride channel TMC4	0.0385881	1.57355
Q9NRX2	MRPL17	Large ribosomal subunit protein bL17m	0.0114933	1.55885
Q15797	SMAD1	Mothers against decapentaplegic homolog 1	0.044082	1.55303
Q9Y2J8	PADI2	Protein-arginine deiminase type-2	0.015866	1.55141
A0PK05	TMEM72	Transmembrane protein 72	0.013322	1.5468
Q9NZN8	CNOT2	CCR4-NOT transcription complex subunit 2	0.0490331	1.53908
P03928	MT-ATP8	ATP synthase protein 8	0.0380557	1.5147
Q6ZT21	TMPPE	Transmembrane protein with metallophosphoesterase domain	0.0452395	1.5093
Q15139	PRKD1	Serine/threonine-protein kinase D1	0.0493041	1.49351
Q9BUH6	PAXX	Protein PAXX	0.0330299	1.48525
Q96FL9	GALNT14	Polypeptide N-acetylgalactosaminyltransferase 14	0.0399148	1.4838
Q8TCC3	MRPL30	Large ribosomal subunit protein uL30m	0.0104855	1.48007
Q5TA45	INTS11	Integrator complex subunit 11	0.0475579	1.47222
Q8WZ55	BSND	Barttin	0.0260796	1.46735
Q5XKE5	KRT79	Keratin, type II cytoskeletal 79	0.0435655	1.44972
O75128	COBL	Protein cordon-bleu	0.0496322	1.4438
P30536	TSPO	Translocator protein	0.0348279	1.43888
P48065	SLC6A12	Sodium- and chloride-dependent betaine transporter	0.0238915	1.42481
P28330	ACADL	Long-chain specific acyl-CoA dehydrogenase, mitochondrial	0.0400287	1.4116
P35527	KRT9	Keratin, type I cytoskeletal 9	1.22354e-05	1.39289
P49406	MRPL19	Large ribosomal subunit protein bL19m	0.0270449	1.38438
P53384	NUBP1	Cytosolic Fe-S cluster assembly factor NUBP1	0.0270326	1.38269
Q8N2K0	ABHD12	Lysophosphatidylserine lipase ABHD12	0.0215807	1.36058
P54652	HSPA2	Heat shock-related 70 kDa protein 2	7.75063e-06	1.33144
Q7Z7K6	CENPV	Centromere protein V	0.0435831	1.31393
O75888	TNFSF13	Tumor necrosis factor ligand superfamily member 13	0.0261154	1.30889
Q03393	PTS	6-pyruvoyl tetrahydrobiopterin synthase	0.0217968	1.29584
Q9P206	NHSL3	NHS-like protein 3	0.028	1.29574
P17301	ITGA2	Integrin alpha-2	0.0334279	1.28512
P55809	OXCT1	Succinyl-CoA:3-ketoacid coenzyme A transferase 1, mitochondrial	3.68625e-05	1.28362
Q9Y2D0	CA5B	Carbonic anhydrase 5B, mitochondrial	0.0340586	1.28349
Q9Y6Q5	AP1M2	AP-1 complex subunit mu-2	0.0342169	1.26793
P15259	PGAM2	Phosphoglycerate mutase 2	6.43047e-06	1.25719
Q96EL3	MRPL53	Large ribosomal subunit protein mL53	0.028639	1.25719
H0Y944	CAST	Calpastatin (Fragment)	1.17986e-05	1.23447
P18887	XRCC1	DNA repair protein XRCC1	0.0328919	1.23352
Q8NI37	PPTC7	Protein phosphatase PTC7 homolog	0.0307713	1.20504
Q96BJ8	ELMO3	Engulfment and cell motility protein 3	0.0409554	1.19727
Q96H79	ZC3HAV1L	Zinc finger CCCH-type antiviral protein 1-like	0.0497517	1.19399
P02533	KRT14	Keratin, type I cytoskeletal 14	5.99157e-06	1.193
Q16706	MAN2A1	Alpha-mannosidase 2	0.0483486	1.17504
P06899	H2BC11	Histone H2B type 1-J	0.000159984	1.17407
Q9NZC7	WWOX	WW domain-containing oxidoreductase	0.0485463	1.16605
O95622	ADCY5	Adenylate cyclase type 5	0.0368654	1.14114
Q13621	SLC12A1	Solute carrier family 12 member 1	0.000694103	1.14062
Q9Y3Y2	CHTOP	Chromatin target of PRMT1 protein	4.46428e-07	1.13387
P24821	TNC	Tenascin	0.0138738	1.12631
P51911	CNN1	Calponin-1	0.00943845	1.12156
Q9HCB6	SPON1	Spondin-1	0.000535409	1.08812
P05204	HMGN2	Non-histone chromosomal protein HMG-17	0.000500278	1.07654
P05026	ATP1B1	Sodium/potassium-transporting ATPase subunit beta-1	0.000237691	1.07359
P02792	FTL	Ferritin light chain	0.0369313	1.07052
P15121	AKR1B1	Aldo-keto reductase family 1 member B1	0.00991885	1.06662
O95182	NDUFA7	NADH dehydrogenase [ubiquinone] 1 alpha subcomplex subunit 7	2.83489e-07	1.05253
Q9GZM7	TINAGL1	Tubulointerstitial nephritis antigen-like	4.0472e-05	1.04205
Q9Y240	CLEC11A	C-type lectin domain family 11 member A	0.000406187	1.02015							-1
P02794	FTH1	Ferritin heavy chain	0.0157783	1.01688
P07451	CA3	Carbonic anhydrase 3	0.0243694	1.00101
O95678	KRT75	Keratin, type II cytoskeletal 75	0.0292987	1.00048
P55285	CDH6	Cadherin-6	0.00287756	-1.00323
P80188	LCN2	Neutrophil gelatinase-associated lipocalin	0.00230907	-1.01142
P05543	SERPINA7	Thyroxine-binding globulin	3.64958e-05	-1.01167
A0A075B6K5	IGLV3-9	Immunoglobulin lambda variable 3-9	0.00376097	-1.01738
O14745	NHERF1	Na(+)/H(+) exchange regulatory cofactor NHE-RF1	0.00881393	-1.0231
Q99538	LGMN	Legumain	0.00303781	-1.02406
Q01740	FMO1	Flavin-containing monooxygenase 1	0.0296231	-1.04528
Q9P0Z9	PIPOX	Peroxisomal sarcosine oxidase	0.0253629	-1.04893
Q6UWY5	OLFML1	Olfactomedin-like protein 1	0.00834023	-1.05315
P00488	F13A1	Coagulation factor XIII A chain	7.33696e-05	-1.05367
O43715	TRIAP1	TP53-regulated inhibitor of apoptosis 1	0.0405473	-1.05927
Q93050	ATP6V0A1	V-type proton ATPase 116 kDa subunit a 1	0.00293696	-1.06149
O43790	KRT86	Keratin, type II cuticular Hb6	1.22535e-07	-1.06722
P07711	CTSL	Procathepsin L	2.77662e-05	-1.08925
P22352	GPX3	Glutathione peroxidase 3	0.00483708	-1.11043
Q06278	AOX1	Aldehyde oxidase	0.00453506	-1.11742
P35558	PCK1	Phosphoenolpyruvate carboxykinase, cytosolic [GTP]	0.0226689	-1.11758
P55008	AIF1	Allograft inflammatory factor 1	4.93e-09	-1.1274
P50053	KHK	Ketohexokinase	0.0171186	-1.14845
Q9Y3L3	SH3BP1	SH3 domain-binding protein 1	0.0420321	-1.16295
Q9NYJ1	COA4	Cytochrome c oxidase assembly factor 4 homolog, mitochondrial	2.38058e-05	-1.17587
P19801	AOC1	Diamine oxidase [copper-containing]	0.00377614	-1.18245
P25774	CTSS	Cathepsin S	0.00155847	-1.18673
Q14019	COTL1	Coactosin-like protein	0.000101872	-1.20588
Q96CM8	ACSF2	Medium-chain acyl-CoA ligase ACSF2, mitochondrial	0.0136912	-1.21715
O95954	FTCD	Formimidoyltransferase-cyclodeaminase	0.0327703	-1.21948
Q5SZK8	FREM2	FRAS1-related extracellular matrix protein 2	0.000100626	-1.22535
Q9H2M3	BHMT2	S-methylmethionine--homocysteine S-methyltransferase BHMT2	0.0142056	-1.22756
Q8NFZ8	CADM4	Cell adhesion molecule 4	0.0014011	-1.23327
P98164	LRP2	Low-density lipoprotein receptor-related protein 2	0.0138851	-1.25698
O60494	CUBN	Cubilin	0.0222306	-1.25853
P08263	GSTA1	Glutathione S-transferase A1	0.0368321	-1.25949
P36021	SLC16A2	Monocarboxylate transporter 8	0.000634171	-1.2667
O00592	PODXL	Podocalyxin	0.000166723	-1.28033
P10636	MAPT	Microtubule-associated protein tau	0.000241679	-1.28093
Q99424	ACOX2	Peroxisomal acyl-coenzyme A oxidase 2	0.00863213	-1.2832
O00244	ATOX1	Copper transport protein ATOX1	1.07051e-08	-1.29271
A0M8Q6	IGLC7	Immunoglobulin lambda constant 7	1.06103e-05	-1.31019
P02788	LTF	Lactotransferrin	0.000858471	-1.31479
Q68CK6	ACSM2B	Acyl-coenzyme A synthetase ACSM2B, mitochondrial	0.0395828	-1.32828
Q16822	PCK2	Phosphoenolpyruvate carboxykinase [GTP], mitochondrial	0.0169233	-1.34494
Q9Y6R1	SLC4A4	Electrogenic sodium bicarbonate cotransporter 1	0.0133666	-1.34647
Q93088	BHMT	Betaine--homocysteine S-methyltransferase 1	0.00810949	-1.34783
Q9NZA1	CLIC5	Chloride intracellular channel protein 5	0.000104621	-1.35242
P50440	GATM	Glycine amidinotransferase, mitochondrial	0.00794774	-1.37496
Q96NT5	SLC46A1	Proton-coupled folate transporter	0.0248731	-1.38235
P32189	GK	Glycerol kinase	0.000545434	-1.4018
O76082	SLC22A5	Organic cation/carnitine transporter 2	0.00184263	-1.42267
P08195	SLC3A2	Amino acid transporter heavy chain SLC3A2	0.000522867	-1.43178
Q07075	ENPEP	Glutamyl aminopeptidase	0.000150142	-1.44627
P20711	DDC	Aromatic-L-amino-acid decarboxylase	0.00682148	-1.4504
Q14117	DPYS	Dihydropyrimidinase	0.00611179	-1.48578
P00966	ASS1	Argininosuccinate synthase	0.00448776	-1.50099
P17900	GM2A	Ganglioside GM2 activator	0.000550263	-1.56372
P40261	NNMT	Nicotinamide N-methyltransferase	0.0145255	-1.56839
P61626	LYZ	Lysozyme C	0.0066862	-1.60497
P05062	ALDOB	Fructose-bisphosphate aldolase B	0.00194744	-1.61185
O94911	ABCA8	ABC-type organic anion transporter ABCA8	0.00433691	-1.62343
Q9Y617	PSAT1	Phosphoserine aminotransferase	0.000971867	-1.63448
Q96SM3	CPXM1	Probable carboxypeptidase X1	0.0383349	-1.64471
P21695	GPD1	Glycerol-3-phosphate dehydrogenase [NAD(+)], cytoplasmic	0.00256335	-1.669
P16444	DPEP1	Dipeptidase 1	0.000692345	-1.67952
P15144	ANPEP	Aminopeptidase N	0.00549789	-1.68284
Q6ZMZ3	SYNE3	Nesprin-3	0.0232041	-1.68458
Q9NQ94	A1CF	APOBEC1 complementation factor	0.0371943	-1.72792
P05230	FGF1	Fibroblast growth factor 1	0.0331438	-1.7476
Q96FH0	BORCS8	BLOC-1-related complex subunit 8	0.0473252	-1.76784
P32754	HPD	4-hydroxyphenylpyruvate dioxygenase	0.00245254	-1.78613
P16662	UGT2B7	UDP-glucuronosyltransferase 2B7	0.0183469	-1.79126
Q96MX0	CMTM3	CKLF-like MARVEL transmembrane domain-containing protein 3	0.0323612	-1.81076
Q5JTB6	PLAC9	Placenta-specific protein 9	0.00314188	-1.82504
P09601	HMOX1	Heme oxygenase 1	0.0468764	-1.83138
Q8IZT6	ASPM	Abnormal spindle-like microcephaly-associated protein	2.10632e-08	-1.84598
Q8TF65	GIPC2	PDZ domain-containing protein GIPC2	0.0331348	-1.89206
Q14767	LTBP2	Latent-transforming growth factor beta-binding protein 2	0.0370809	-1.91329
P02489	CRYAA	Alpha-crystallin A chain	0.000109975	-1.93701
Q9Y2T3	GDA	Guanine deaminase	0.000304521	-1.93775
Q8TBN0	RAB3IL1	Guanine nucleotide exchange factor for Rab-3A	0.038849	-1.95298
P53985	SLC16A1	Monocarboxylate transporter 1	0.00271743	-1.96192
O43895	XPNPEP2	Xaa-Pro aminopeptidase 2	0.0428881	-1.97101
P08473	MME	Neprilysin	0.00169139	-2.00014
Q15063	POSTN	Periostin	8.60489e-06	-2.02622
Q1EHB4	SLC5A12	Sodium-coupled monocarboxylate transporter 2	0.0198299	-2.0475
P08575	PTPRC	Receptor-type tyrosine-protein phosphatase C	0.0260232	-2.04978
Q13113	PDZK1IP1	PDZK1-interacting protein 1	0.0146499	-2.06497
O75264	SMIM24	Small integral membrane protein 24	0.0188031	-2.07152
P00439	PAH	Phenylalanine-4-hydroxylase	0.00051124	-2.09991
P06310	IGKV2-30	Immunoglobulin kappa variable 2-30	0.0470045	-2.10917
Q92484	SMPDL3A	Cyclic GMP-AMP phosphodiesterase SMPDL3A	0.0162502	-2.11221
Q9NYQ3	HAO2	2-Hydroxyacid oxidase 2	0.0342966	-2.17252
Q9NSA0	SLC22A11	Solute carrier family 22 member 11	0.0389911	-2.19336
P10620	MGST1	Microsomal glutathione S-transferase 1	0.0439377	-2.23063
Q4V9L6	TMEM119	Transmembrane protein 119	0.0457034	-2.2377
P14920	DAO	D-amino-acid oxidase	0.0354935	-2.26422
Q9HBB8	CDHR5	Cadherin-related family member 5	0.033275	-2.27978
Q96FL8	SLC47A1	Multidrug and toxin extrusion protein 1	0.0451374	-2.28069
P42773	CDKN2C	Cyclin-dependent kinase 4 inhibitor C	0.0103058	-2.29818
Q8WTV0	SCARB1	Scavenger receptor class B member 1	0.0306907	-2.34103
Q96NU7	AMDHD1	Probable imidazolonepropionase	0.0114458	-2.35133
P07148	FABP1	Fatty acid-binding protein, liver	0.00022349	-2.37144
O43374	RASA4	Ras GTPase-activating protein 4	0.0188558	-2.45769
Q9BXD5	NPL	N-acetylneuraminate lyase	0.00536953	-2.51106
Q9UBR1	UPB1	Beta-ureidopropionase	0.0208732	-2.5348
P25445	FAS	Tumor necrosis factor receptor superfamily member 6	0.00306406	-2.54078
Q9BYE9	CDHR2	Cadherin-related family member 2	0.0306097	-2.54157
Q8WTX7	CASTOR1	Cytosolic arginine sensor for mTORC1 subunit 1	0.0204126	-2.59599
Q86UL8	MAGI2	Membrane-associated guanylate kinase, WW and PDZ domain-containing protein 2	0.0242351	-2.626
Q2M3M2	SLC5A9	Sodium/glucose cotransporter 4	0.029573	-2.6577
Q14938	NFIX	Nuclear factor 1 X-type	0.0485577	-2.66182
P15428	HPGD	15-hydroxyprostaglandin dehydrogenase [NAD(+)]	0.0446074	-2.67655
P11168	SLC2A2	Solute carrier family 2, facilitated glucose transporter member 2	0.0160384	-2.75559
P32418	SLC8A1	Sodium/calcium exchanger 1	0.00702002	-2.76791
Q6PHW0	IYD	Iodotyrosine deiodinase 1	0.0406341	-2.80671
Q9HBJ8	CLTRN	Collectrin	0.0374916	-2.8125
Q96GE6	CALML4	Calmodulin-like protein 4	0.0158278	-2.85373
P55017	SLC12A3	Solute carrier family 12 member 3	0.0423293	-2.85402
Q9UJW2	TINAG	Tubulointerstitial nephritis antigen	0.0176809	-2.98093
O95466	FMNL1	Formin-like protein 1	0.0271115	-3.04903
P26992	CNTFR	Ciliary neurotrophic factor receptor subunit alpha	0.0140776	-3.05815
Q96Q06	PLIN4	Perilipin-4	0.00951479	-3.07271
Q6UX53	TMT1B	Thiol S-methyltransferase TMT1B	0.0224286	-3.08773
Q8WW52	FAM151A	Protein FAM151A	0.00605462	-3.08957
Q9Y226	SLC22A13	Solute carrier family 22 member 13	0.0210918	-3.16028
Q9UF12	PRODH2	Hydroxyproline dehydrogenase	0.00897474	-3.19284
P20062	TCN2	Transcobalamin-2	0.0344711	-3.19411
P15088	CPA3	Mast cell carboxypeptidase A	0.0355515	-3.21442
Q9H015	SLC22A4	Solute carrier family 22 member 4	0.0216376	-3.25637
Q8NEL0	CCDC54	Coiled-coil domain-containing protein 54	0.0446841	-3.25987
Q8NCR9	CLRN3	Clarin-3	0.0136824	-3.30209
Q12772	SREBF2	Sterol regulatory element-binding protein 2	0.0252388	-3.38194
Q13322	GRB10	Growth factor receptor-bound protein 10	0.0144292	-3.40269
Q8N130	SLC34A3	Sodium-dependent phosphate transport protein 2C	0.0251801	-3.44658
Q03431	PTH1R	Parathyroid hormone/parathyroid hormone-related peptide receptor	0.0066832	-3.45783
P30047	GCHFR	GTP cyclohydrolase 1 feedback regulatory protein	0.0419054	-3.46593
Q6NUS8	UGT3A1	UDP-glucuronosyltransferase 3A1	0.028145	-3.46807
O00476	SLC17A3	Sodium-dependent phosphate transport protein 4	0.0295211	-3.50312
Q96CQ1	SLC25A36	Solute carrier family 25 member 36	0.0282814	-3.5412
Q16627	CCL14	C-C motif chemokine 14	0.0295509	-3.56081
Q92887	ABCC2	ATP-binding cassette sub-family C member 2	0.0189571	-3.57282
Q9BXG8	SPZ1	Spermatogenic leucine zipper protein 1	0.0429413	-3.58245
O15528	CYP27B1	25-hydroxyvitamin D-1 alpha hydroxylase, mitochondrial	0.036653	-3.59563
P05937	CALB1	Calbindin	0.000317953	-3.60873
Q9Y534	CSDC2	Cold shock domain-containing protein C2	0.0420844	-3.63527
Q96KN7	RPGRIP1	X-linked retinitis pigmentosa GTPase regulator-interacting protein 1	0.0284314	-3.73353
P36956	SREBF1	Sterol regulatory element-binding protein 1	0.041162	-3.73912
Q12912	IRAG2	Inositol 1,4,5-triphosphate receptor associated 2	0.00975652	-3.7676
Q9H0U9	TSPYL1	Testis-specific Y-encoded-like protein 1	0.0389167	-3.79408
Q06495	SLC34A1	Sodium-dependent phosphate transport protein 2A	0.0250595	-3.80651
P31639	SLC5A2	Sodium/glucose cotransporter 2	0.00151027	-3.82029
A5D8T8	CLEC18A;CLEC18B;CLEC18C	C-type lectin domain family 18 member A;C-type lectin domain family 18 member B;C-type lectin domain family 18 member C	0.012174	-3.82966
Q9P0B6	CCDC167	Coiled-coil domain-containing protein 167	0.0192767	-3.89783
O00168	FXYD1	Phospholemman	0.00428981	-3.92584
P49643	PRIM2	DNA primase large subunit	0.0356392	-3.97682
A6NLP5	TTC36	Tetratricopeptide repeat protein 36	0.00898609	-3.99077
Q9HD89	RETN	Resistin	0.0376225	-4.04278
Q13018	PLA2R1	Secretory phospholipase A2 receptor	0.0335211	-4.04488
Q9H2B4	SLC26A1	Sulfate anion transporter 1	0.025997	-4.07156
Q9NRZ9	HELLS	Lymphoid-specific helicase	0.01081	-4.10223
Q6P6B1	ERICH5	Glutamate-rich protein 5	0.0212003	-4.14103
O14777	NDC80	Kinetochore protein NDC80 homolog	0.0343781	-4.14432
P41235	HNF4A	Hepatocyte nuclear factor 4-alpha	0.0271249	-4.18637
Q96FZ5	CMTM7	CKLF-like MARVEL transmembrane domain-containing protein 7	0.0261888	-4.22851
P47901	AVPR1B	Vasopressin V1b receptor	0.0237805	-4.27659
Q06418	TYRO3	Tyrosine-protein kinase receptor TYRO3	0.0176567	-4.28429
Q8IWU6	SULF1	Extracellular sulfatase Sulf-1	0.0156583	-4.45498
O60500	NPHS1	Nephrin	0.00880363	-4.47647
P80511	S100A12	Protein S100-A12	0.010088	-4.53008
P26998	CRYBB3	Beta-crystallin B3	0.0065073	-4.5699
O60240	PLIN1	Perilipin-1	0.0242871	-4.62731
P25815	S100P	Protein S100-P	0.00567261	-4.62879
Q02383	SEMG2	Semenogelin-2	0.00699958	-4.74338
Q8WWT9	SLC13A3	Na(+)/dicarboxylate cotransporter 3	0.00185536	-4.79087
Q9NSI6	BRWD1	Bromodomain and WD repeat-containing protein 1	0.00430324	-4.82734
P29373	CRABP2	Cellular retinoic acid-binding protein 2	0.00215179	-4.94602
Q495M3	SLC36A2	Proton-coupled amino acid transporter 2	0.00208473	-4.97372
P24557	TBXAS1	Thromboxane-A synthase	0.00176476	-4.98066
Q9BX79	STRA6	Receptor for retinol uptake STRA6	0.00652194	-5.00361
Q8N4B1	PHETA1	Sesquipedalian-1	0.00152301	-5.00983
Q9UKB3	DNAJC12	DnaJ homolog subfamily C member 12	0.00088434	-5.07462
Q9UHI5	SLC7A8	Large neutral amino acids transporter small subunit 2	0.0010635	-5.1894
Q86YF9	DZIP1	Cilium assembly protein DZIP1	0.00549948	-5.42733
P36382	GJA5	Gap junction alpha-5 protein	0.00514349	-5.45091
Q5IJ48	CRB2	Protein crumbs homolog 2	0.00140939	-5.52555
P36222	CHI3L1	Chitinase-3-like protein 1	0.00150199	-5.55253
Q16827	PTPRO	Receptor-type tyrosine-protein phosphatase O	0.000587009	-5.60036
Q9H3R2	MUC13	Mucin-13	0.00461579	-5.75245
P29762	CRABP1	Cellular retinoic acid-binding protein 1	0.000184738	-6.3707
O94813	SLIT2	Slit homolog 2 protein	0.000102152	-6.55073
P27658	COL8A1	Collagen alpha-1(VIII) chain	0.000366495	-6.98946
Q9NP85	NPHS2	Podocin	2.34195e-05	-7.36149
